# Supplementary material for: Targeted sampling of natural product space to identify bioactive natural product-like polyketide macrolides
Source: Nat Commun. 2024 Mar 21;15:2534. doi: 10.1038/s41467-024-46721-x (PMC10958047; doi:10.1038/s41467-024-46721-x)
Supplement: Supplementary file 4 — Source Data [file 41467_2024_46721_MOESM4_ESM.xlsx]

## Sheet: Fig 4
NP_ID	pML_ID (see supp info)	pML_Computational_ID	Cs	Cs (synthesized overlay)
Haterumalide_NE	Z_R_THF_5_MC_28_SC_2	t13_NHK_up_Z_D_inv_Cl_pent_thiazole	0.44746	0
Haterumalide_NE	E_S_THF_7_MC_30_SC_2	t7_phorm_NHK_down_E_D_inv_Cl_hex_thiazole	0.46585	0.46585
Haterumalide_NE	E_R_THF_6_MC_10_SC_3	t14_NHK_up_E_D_F_Hex_dihydropyran	0.48519	0
Haterumalide_NE	Z_S_THF_7_MC_4_SC_1	t7_phorm_NHK_down_Z_D_F_Pent_amide	0.55668	0
Haterumalide_NE	E_R_THF_2_MC_7_SC_2	t10_NHK_up_E_L_Cl_Hex_thiazole	0.44371	0
Haterumalide_NE	E_R_THF_2_MC_2_SC_2	t10_NHK_up_E_D_Cl_Pent_thiazole	0.44463	0
Haterumalide_NE	Z_S_THF_9_MC_19_SC_3	t3_hex_bis_NHK_down_Z_L_syn_pent_reduction_cyc_dihydropyran	0.47875	0
Haterumalide_NE	E_R_THF_3_MC_6_SC_3	t11_bis_NHK_up_E_D_SCF3_Pent_dihydropyran	0.54292	0
Haterumalide_NE	Z_R_THF_1_MC_8_SC_3	t9_epibis_NHK_up_Z_D_Cl_Hex_dihydropyran	0.46222	0
Haterumalide_NE	E_R_THF_3_MC_13_SC_2	t11_bis_NHK_up_E_propdiol_S_oxazolidinone_felkin_allyl_thiazole	0.54048	0
Haterumalide_NE	E_S_THF_9_MC_19_SC_3	t3_hex_bis_NHK_down_E_L_syn_pent_reduction_cyc_dihydropyran	0.48884	0
Haterumalide_NE	E_R_THF_1_MC_24_SC_3	t9_epibis_NHK_up_E_L_anti_hex_reduction_cyc_dihydropyran	0.4386	0
Haterumalide_NE	Z_S_THF_5_MC_16_SC_3	t5_NHK_down_Z_R_ester_S_oxazolidinone_antifelkin_allyl_dihydropyran	0.47492	0
Haterumalide_NE	Z_R_THF_5_MC_27_SC_1	t13_NHK_up_Z_L_inv_Cl_pent_amide	0.46116	0
Haterumalide_NE	E_S_THF_1_MC_18_SC_2	t1_epibis_NHK_down_E_S_ester_S_oxazolidinone_antifelkin_allyl_thiazole	0.44756	0
Haterumalide_NE	Z_S_THF_2_MC_16_SC_3	t2_NHK_down_Z_R_ester_S_oxazolidinone_antifelkin_allyl_dihydropyran	0.45244	0
Haterumalide_NE	Z_S_THF_3_MC_2_SC_3	t3_bis_NHK_down_Z_D_Cl_Pent_dihydropyran	0.50998	0
Haterumalide_NE	E_S_THF_8_MC_10_SC_1	t8_NHK_down_E_D_F_Hex_amide	0.54191	0
Haterumalide_NE	E_S_THF_2_MC_21_SC_3	t2_NHK_down_E_D_syn_pent_reduction_cyc_dihydropyran	0.4091	0
Haterumalide_NE	E_S_THF_4_MC_11_SC_2	t4_epiphorm_NHK_down_E_L_SCF3_Hex_thiazole	0.44452	0
Haterumalide_NE	E_S_THF_4_MC_8_SC_1	t4_epiphorm_NHK_down_E_D_Cl_Hex_amide	0.48936	0
Haterumalide_NE	Z_S_THF_3_MC_4_SC_3	t3_bis_NHK_down_Z_D_F_Pent_dihydropyran	0.50702	0
Haterumalide_NE	E_R_THF_8_MC_15_SC_3	t16_NHK_up_E_R_ester_S_oxazolidinone_felkin_allyl_dihydropyran	0.47575	0
Haterumalide_NE	Z_S_THF_7_MC_32_SC_1	t7_phorm_NHK_down_Z_decanoic_acid_amide	0.55919	0
Haterumalide_NE	Z_R_THF_3_MC_26_SC_2	t11_bis_NHK_up_Z_D_anti_hex_reduction_cyc_thiazole	0.54421	0
Haterumalide_NE	Z_S_THF_5_MC_26_SC_3	t5_NHK_down_Z_D_anti_hex_reduction_cyc_dihydropyran	0.45737	0
Haterumalide_NE	Z_S_THF_4_MC_3_SC_2	t4_epiphorm_NHK_down_Z_L_F_Pent_thiazole	0.46838	0
Haterumalide_NE	Z_R_THF_6_MC_25_SC_2	t14_NHK_up_Z_D_syn_hex_reduction_cyc_thiazole	0.44306	0
Haterumalide_NE	Z_R_THF_4_MC_26_SC_3	t12_epiphorm_NHK_up_Z_D_anti_hex_reduction_cyc_dihydropyran	0.45944	0
Haterumalide_NE	E_R_THF_4_MC_26_SC_3	t12_epiphorm_NHK_up_E_D_anti_hex_reduction_cyc_dihydropyran	0.46913	0
Haterumalide_NE	E_R_THF_9_MC_5_SC_2	t11_hex_bis_NHK_up_E_L_SCF3_Pent_thiazole	0.56189	0
Haterumalide_NE	E_R_THF_7_MC_29_SC_2	t15_phorm_NHK_up_E_L_inv_Cl_hex_thiazole	0.51844	0
Haterumalide_NE	E_R_THF_9_MC_20_SC_1	t11_hex_bis_NHK_up_E_L_anti_pent_reduction_cyc_amide	0.59052	0
Haterumalide_NE	Z_S_THF_5_MC_25_SC_1	t5_NHK_down_Z_D_syn_hex_reduction_cyc_amide	0.47644	0
Haterumalide_NE	Z_R_THF_5_MC_1_SC_1	t13_NHK_up_Z_L_Cl_Pent_amide	0.48576	0
Haterumalide_NE	Z_S_THF_8_MC_14_SC_3	t8_NHK_down_Z_propdiol_S_oxazolidinone_antifelkin_allyl_dihydropyran	0.49401	0
Haterumalide_NE	Z_S_THF_8_MC_5_SC_2	t8_NHK_down_Z_L_SCF3_Pent_thiazole	0.47982	0
Haterumalide_NE	E_S_THF_4_MC_31_SC_2	t4_epiphorm_NHK_down_E_krische_R_S_thiazole	0.45937	0
Haterumalide_NE	Z_R_THF_9_MC_21_SC_1	t11_hex_bis_NHK_up_Z_D_syn_pent_reduction_cyc_amide	0.58664	0
Haterumalide_NE	E_S_THF_3_MC_22_SC_2	t3_bis_NHK_down_E_D_anti_pent_reduction_cyc_thiazole	0.47747	0
Haterumalide_NE	Z_S_THF_3_MC_6_SC_1	t3_bis_NHK_down_Z_D_SCF3_Pent_amide	0.53765	0
Haterumalide_NE	E_S_THF_2_MC_8_SC_3	t2_NHK_down_E_D_Cl_Hex_dihydropyran	0.44565	0
Haterumalide_NE	Z_R_THF_4_MC_11_SC_2	t12_epiphorm_NHK_up_Z_L_SCF3_Hex_thiazole	0.47592	0
Haterumalide_NE	E_S_THF_9_MC_3_SC_1	t3_hex_bis_NHK_down_E_L_F_Pent_amide	0.58006	0
Haterumalide_NE	Z_R_THF_1_MC_4_SC_2	t9_epibis_NHK_up_Z_D_F_Pent_thiazole	0.46235	0
Haterumalide_NE	Z_R_THF_8_MC_8_SC_2	t16_NHK_up_Z_D_Cl_Hex_thiazole	0.50812	0
Haterumalide_NE	Z_S_THF_5_MC_20_SC_3	t5_NHK_down_Z_L_anti_pent_reduction_cyc_dihydropyran	0.43087	0
Haterumalide_NE	E_S_THF_9_MC_28_SC_3	t3_hex_bis_NHK_down_E_D_inv_Cl_pent_dihydropyran	0.48935	0
Haterumalide_NE	E_S_THF_8_MC_3_SC_1	t8_NHK_down_E_L_F_Pent_amide	0.53328	0
Haterumalide_NE	Z_S_THF_3_MC_16_SC_3	t3_bis_NHK_down_Z_R_ester_S_oxazolidinone_antifelkin_allyl_dihydropyran	0.51319	0
Haterumalide_NE	Z_S_THF_9_MC_22_SC_3	t3_hex_bis_NHK_down_Z_D_anti_pent_reduction_cyc_dihydropyran	0.49214	0
Haterumalide_NE	Z_S_THF_4_MC_8_SC_2	t4_epiphorm_NHK_down_Z_D_Cl_Hex_thiazole	0.4845	0
Haterumalide_NE	Z_R_THF_9_MC_13_SC_3	t11_hex_bis_NHK_up_Z_propdiol_S_oxazolidinone_felkin_allyl_dihydropyran	0.56117	0
Haterumalide_NE	Z_S_THF_3_MC_9_SC_1	t3_bis_NHK_down_Z_L_F_Hex_amide	0.57441	0
Haterumalide_NE	Z_S_THF_2_MC_2_SC_1	t2_NHK_down_Z_D_Cl_Pent_amide	0.47364	0
Haterumalide_NE	E_R_THF_4_MC_3_SC_2	t12_epiphorm_NHK_up_E_L_F_Pent_thiazole	0.50432	0
Haterumalide_NE	Z_R_THF_8_MC_14_SC_2	t16_NHK_up_Z_propdiol_S_oxazolidinone_antifelkin_allyl_thiazole	0.48733	0
Haterumalide_NE	E_R_THF_7_MC_25_SC_2	t15_phorm_NHK_up_E_D_syn_hex_reduction_cyc_thiazole	0.49987	0
Haterumalide_NE	E_S_THF_5_MC_31_SC_2	t5_NHK_down_E_krische_R_S_thiazole	0.47502	0
Haterumalide_NE	E_R_THF_5_MC_16_SC_3	t13_NHK_up_E_R_ester_S_oxazolidinone_antifelkin_allyl_dihydropyran	0.45538	0
Haterumalide_NE	Z_R_THF_8_MC_24_SC_3	t16_NHK_up_Z_L_anti_hex_reduction_cyc_dihydropyran	0.46815	0
Haterumalide_NE	Z_S_THF_3_MC_3_SC_2	t3_bis_NHK_down_Z_L_F_Pent_thiazole	0.52467	0
Haterumalide_NE	E_S_THF_3_MC_2_SC_1	t3_bis_NHK_down_E_D_Cl_Pent_amide	0.55229	0
Haterumalide_NE	E_R_THF_9_MC_30_SC_1	t11_hex_bis_NHK_up_E_D_inv_Cl_hex_amide	0.58253	0
Haterumalide_NE	E_S_THF_5_MC_11_SC_3	t5_NHK_down_E_L_SCF3_Hex_dihydropyran	0.43899	0
Haterumalide_NE	E_S_THF_6_MC_3_SC_2	t6_NHK_down_E_L_F_Pent_thiazole	0.50316	0
Haterumalide_NE	Z_S_THF_8_MC_11_SC_2	t8_NHK_down_Z_L_SCF3_Hex_thiazole	0.48573	0
Haterumalide_NE	Z_R_THF_8_MC_32_SC_2	t16_NHK_up_Z_decanoic_acid_thiazole	0.51337	0
Haterumalide_NE	Z_R_THF_3_MC_15_SC_3	t11_bis_NHK_up_Z_R_ester_S_oxazolidinone_felkin_allyl_dihydropyran	0.559	0
Haterumalide_NE	Z_S_THF_1_MC_8_SC_1	t1_epibis_NHK_down_Z_D_Cl_Hex_amide	0.48181	0
Haterumalide_NE	Z_R_THF_2_MC_20_SC_3	t10_NHK_up_Z_L_anti_pent_reduction_cyc_dihydropyran	0.42334	0
Haterumalide_NE	Z_R_THF_6_MC_17_SC_3	t14_NHK_up_Z_S_ester_S_oxazolidinone_felkin_allyl_dihydropyran	0.45663	0
Haterumalide_NE	E_R_THF_6_MC_13_SC_2	t14_NHK_up_E_propdiol_S_oxazolidinone_felkin_allyl_thiazole	0.46335	0
Haterumalide_NE	E_S_THF_6_MC_22_SC_1	t6_NHK_down_E_D_anti_pent_reduction_cyc_amide	0.48571	0
Haterumalide_NE	E_S_THF_6_MC_1_SC_1	t6_NHK_down_E_L_Cl_Pent_amide	0.50356	0
Haterumalide_NE	Z_R_THF_9_MC_9_SC_1	t11_hex_bis_NHK_up_Z_L_F_Hex_amide	0.65573	0
Haterumalide_NE	E_S_THF_6_MC_25_SC_2	t6_NHK_down_E_D_syn_hex_reduction_cyc_thiazole	0.4628	0
Haterumalide_NE	E_R_THF_2_MC_27_SC_1	t10_NHK_up_E_L_inv_Cl_pent_amide	0.46939	0
Haterumalide_NE	Z_R_THF_5_MC_30_SC_1	t13_NHK_up_Z_D_inv_Cl_hex_amide	0.49113	0
Haterumalide_NE	E_R_THF_8_MC_2_SC_3	t16_NHK_up_E_D_Cl_Pent_dihydropyran	0.50081	0
Haterumalide_NE	Z_R_THF_9_MC_1_SC_2	t11_hex_bis_NHK_up_Z_L_Cl_Pent_thiazole	0.5758	0
Haterumalide_NE	E_S_THF_4_MC_13_SC_2	t4_epiphorm_NHK_down_E_propdiol_S_oxazolidinone_felkin_allyl_thiazole	0.4541	0
Haterumalide_NE	Z_R_THF_8_MC_24_SC_1	t16_NHK_up_Z_L_anti_hex_reduction_cyc_amide	0.49801	0
Haterumalide_NE	E_R_THF_4_MC_28_SC_3	t12_epiphorm_NHK_up_E_D_inv_Cl_pent_dihydropyran	0.48509	0
Haterumalide_NE	Z_R_THF_7_MC_2_SC_3	t15_phorm_NHK_up_Z_D_Cl_Pent_dihydropyran	0.56483	0
Haterumalide_NE	Z_R_THF_9_MC_31_SC_1	t11_hex_bis_NHK_up_Z_krische_R_S_amide	0.64527	0
Haterumalide_NE	E_R_THF_3_MC_19_SC_1	t11_bis_NHK_up_E_L_syn_pent_reduction_cyc_amide	0.57782	0
Haterumalide_NE	E_R_THF_2_MC_3_SC_3	t10_NHK_up_E_L_F_Pent_dihydropyran	0.4408	0
Haterumalide_NE	E_R_THF_8_MC_5_SC_2	t16_NHK_up_E_L_SCF3_Pent_thiazole	0.47104	0
Haterumalide_NE	E_R_THF_7_MC_2_SC_1	t15_phorm_NHK_up_E_D_Cl_Pent_amide	0.62917	0
Haterumalide_NE	Z_R_THF_7_MC_27_SC_1	t15_phorm_NHK_up_Z_L_inv_Cl_pent_amide	0.57929	0
Haterumalide_NE	E_S_THF_1_MC_30_SC_3	t1_epibis_NHK_down_E_D_inv_Cl_hex_dihydropyran	0.45932	0
Haterumalide_NE	E_S_THF_9_MC_16_SC_2	t3_hex_bis_NHK_down_E_R_ester_S_oxazolidinone_antifelkin_allyl_thiazole	0.4914	0
Haterumalide_NE	E_S_THF_2_MC_7_SC_1	t2_NHK_down_E_L_Cl_Hex_amide	0.46271	0
Haterumalide_NE	E_S_THF_9_MC_17_SC_1	t3_hex_bis_NHK_down_E_S_ester_S_oxazolidinone_felkin_allyl_amide	0.52427	0
Haterumalide_NE	Z_S_THF_1_MC_27_SC_3	t1_epibis_NHK_down_Z_L_inv_Cl_pent_dihydropyran	0.46432	0
Haterumalide_NE	Z_S_THF_1_MC_26_SC_2	t1_epibis_NHK_down_Z_D_anti_hex_reduction_cyc_thiazole	0.44532	0
Haterumalide_NE	Z_R_THF_7_MC_15_SC_2	t15_phorm_NHK_up_Z_R_ester_S_oxazolidinone_felkin_allyl_thiazole	0.54518	0
Haterumalide_NE	Z_S_THF_1_MC_8_SC_3	t1_epibis_NHK_down_Z_D_Cl_Hex_dihydropyran	0.47189	0
Haterumalide_NE	Z_R_THF_6_MC_29_SC_2	t14_NHK_up_Z_L_inv_Cl_hex_thiazole	0.46676	0
Haterumalide_NE	Z_S_THF_2_MC_28_SC_1	t2_NHK_down_Z_D_inv_Cl_pent_amide	0.47658	0
Haterumalide_NE	Z_R_THF_4_MC_2_SC_3	t12_epiphorm_NHK_up_Z_D_Cl_Pent_dihydropyran	0.4809	0
Haterumalide_NE	E_S_THF_8_MC_22_SC_3	t8_NHK_down_E_D_anti_pent_reduction_cyc_dihydropyran	0.47366	0
Haterumalide_NE	Z_S_THF_8_MC_2_SC_2	t8_NHK_down_Z_D_Cl_Pent_thiazole	0.5043	0
Haterumalide_NE	E_R_THF_1_MC_26_SC_1	t9_epibis_NHK_up_E_D_anti_hex_reduction_cyc_amide	0.46443	0
Haterumalide_NE	Z_S_THF_3_MC_16_SC_2	t3_bis_NHK_down_Z_R_ester_S_oxazolidinone_antifelkin_allyl_thiazole	0.50731	0
Haterumalide_NE	Z_R_THF_4_MC_22_SC_1	t12_epiphorm_NHK_up_Z_D_anti_pent_reduction_cyc_amide	0.50126	0
Haterumalide_NE	Z_S_THF_4_MC_8_SC_3	t4_epiphorm_NHK_down_Z_D_Cl_Hex_dihydropyran	0.48793	0
Haterumalide_NE	E_S_THF_2_MC_27_SC_2	t2_NHK_down_E_L_inv_Cl_pent_thiazole	0.45186	0
Haterumalide_NE	E_R_THF_1_MC_19_SC_3	t9_epibis_NHK_up_E_L_syn_pent_reduction_cyc_dihydropyran	0.43092	0
Haterumalide_NE	Z_S_THF_5_MC_18_SC_3	t5_NHK_down_Z_S_ester_S_oxazolidinone_antifelkin_allyl_dihydropyran	0.47077	0
Haterumalide_NE	E_R_THF_6_MC_17_SC_2	t14_NHK_up_E_S_ester_S_oxazolidinone_felkin_allyl_thiazole	0.45712	0
Haterumalide_NE	E_R_THF_6_MC_20_SC_3	t14_NHK_up_E_L_anti_pent_reduction_cyc_dihydropyran	0.41388	0
Haterumalide_NE	Z_S_THF_8_MC_13_SC_2	t8_NHK_down_Z_propdiol_S_oxazolidinone_felkin_allyl_thiazole	0.49353	0
Haterumalide_NE	Z_S_THF_1_MC_16_SC_1	t1_epibis_NHK_down_Z_R_ester_S_oxazolidinone_antifelkin_allyl_amide	0.48534	0
Haterumalide_NE	E_R_THF_2_MC_7_SC_1	t10_NHK_up_E_L_Cl_Hex_amide	0.45954	0
Haterumalide_NE	E_S_THF_1_MC_22_SC_2	t1_epibis_NHK_down_E_D_anti_pent_reduction_cyc_thiazole	0.42769	0
Haterumalide_NE	E_S_THF_5_MC_3_SC_2	t5_NHK_down_E_L_F_Pent_thiazole	0.45549	0
Haterumalide_NE	E_S_THF_6_MC_26_SC_1	t6_NHK_down_E_D_anti_hex_reduction_cyc_amide	0.48175	0
Haterumalide_NE	E_S_THF_1_MC_3_SC_3	t1_epibis_NHK_down_E_L_F_Pent_dihydropyran	0.4535	0
Haterumalide_NE	Z_R_THF_7_MC_32_SC_2	t15_phorm_NHK_up_Z_decanoic_acid_thiazole	0.59112	0
Haterumalide_NE	E_S_THF_9_MC_31_SC_2	t3_hex_bis_NHK_down_E_krische_R_S_thiazole	0.50846	0.50846
Haterumalide_NE	Z_R_THF_3_MC_27_SC_2	t11_bis_NHK_up_Z_L_inv_Cl_pent_thiazole	0.53591	0
Haterumalide_NE	Z_S_THF_6_MC_8_SC_3	t6_NHK_down_Z_D_Cl_Hex_dihydropyran	0.48478	0
Haterumalide_NE	E_S_THF_1_MC_10_SC_1	t1_epibis_NHK_down_E_D_F_Hex_amide	0.48379	0
Haterumalide_NE	Z_S_THF_1_MC_12_SC_1	t1_epibis_NHK_down_Z_D_SCF3_Hex_amide	0.44212	0
Haterumalide_NE	E_R_THF_1_MC_23_SC_1	t9_epibis_NHK_up_E_L_syn_hex_reduction_cyc_amide	0.46399	0
Haterumalide_NE	E_R_THF_5_MC_32_SC_2	t13_NHK_up_E_decanoic_acid_thiazole	0.4794	0
Haterumalide_NE	Z_S_THF_1_MC_22_SC_3	t1_epibis_NHK_down_Z_D_anti_pent_reduction_cyc_dihydropyran	0.43142	0
Haterumalide_NE	Z_R_THF_1_MC_7_SC_2	t9_epibis_NHK_up_Z_L_Cl_Hex_thiazole	0.47182	0
Haterumalide_NE	E_S_THF_2_MC_22_SC_2	t2_NHK_down_E_D_anti_pent_reduction_cyc_thiazole	0.41838	0
Haterumalide_NE	Z_S_THF_8_MC_19_SC_3	t8_NHK_down_Z_L_syn_pent_reduction_cyc_dihydropyran	0.44927	0
Haterumalide_NE	E_R_THF_7_MC_27_SC_3	t15_phorm_NHK_up_E_L_inv_Cl_pent_dihydropyran	0.5178	0
Haterumalide_NE	E_S_THF_7_MC_32_SC_2	t7_phorm_NHK_down_E_decanoic_acid_thiazole	0.50979	0
Haterumalide_NE	Z_S_THF_2_MC_19_SC_1	t2_NHK_down_Z_L_syn_pent_reduction_cyc_amide	0.44996	0
Haterumalide_NE	E_S_THF_1_MC_2_SC_3	t1_epibis_NHK_down_E_D_Cl_Pent_dihydropyran	0.45956	0
Haterumalide_NE	E_S_THF_4_MC_6_SC_2	t4_epiphorm_NHK_down_E_D_SCF3_Pent_thiazole	0.42999	0
Haterumalide_NE	E_R_THF_9_MC_10_SC_3	t11_hex_bis_NHK_up_E_D_F_Hex_dihydropyran	0.58112	0
Haterumalide_NE	E_S_THF_1_MC_30_SC_1	t1_epibis_NHK_down_E_D_inv_Cl_hex_amide	0.47863	0
Haterumalide_NE	Z_R_THF_8_MC_32_SC_1	t16_NHK_up_Z_decanoic_acid_amide	0.53997	0
Haterumalide_NE	Z_S_THF_2_MC_7_SC_1	t2_NHK_down_Z_L_Cl_Hex_amide	0.46926	0
Haterumalide_NE	E_S_THF_9_MC_8_SC_2	t3_hex_bis_NHK_down_E_D_Cl_Hex_thiazole	0.52801	0
Haterumalide_NE	E_R_THF_2_MC_24_SC_1	t10_NHK_up_E_L_anti_hex_reduction_cyc_amide	0.43848	0
Haterumalide_NE	E_R_THF_9_MC_27_SC_3	t11_hex_bis_NHK_up_E_L_inv_Cl_pent_dihydropyran	0.53879	0
Haterumalide_NE	Z_R_THF_8_MC_7_SC_3	t16_NHK_up_Z_L_Cl_Hex_dihydropyran	0.50971	0
Haterumalide_NE	E_R_THF_8_MC_14_SC_1	t16_NHK_up_E_propdiol_S_oxazolidinone_antifelkin_allyl_amide	0.50608	0
Haterumalide_NE	E_R_THF_2_MC_23_SC_1	t10_NHK_up_E_L_syn_hex_reduction_cyc_amide	0.43606	0
Haterumalide_NE	E_R_THF_8_MC_8_SC_3	t16_NHK_up_E_D_Cl_Hex_dihydropyran	0.50041	0
Haterumalide_NE	E_R_THF_8_MC_26_SC_1	t16_NHK_up_E_D_anti_hex_reduction_cyc_amide	0.50485	0
Haterumalide_NE	E_S_THF_3_MC_14_SC_1	t3_bis_NHK_down_E_propdiol_S_oxazolidinone_antifelkin_allyl_amide	0.52914	0
Haterumalide_NE	Z_R_THF_8_MC_20_SC_3	t16_NHK_up_Z_L_anti_pent_reduction_cyc_dihydropyran	0.45581	0
Haterumalide_NE	Z_R_THF_8_MC_21_SC_3	t16_NHK_up_Z_D_syn_pent_reduction_cyc_dihydropyran	0.46327	0
Haterumalide_NE	E_R_THF_9_MC_3_SC_2	t11_hex_bis_NHK_up_E_L_F_Pent_thiazole	0.59772	0
Haterumalide_NE	E_S_THF_4_MC_12_SC_2	t4_epiphorm_NHK_down_E_D_SCF3_Hex_thiazole	0.44061	0
Haterumalide_NE	E_R_THF_3_MC_21_SC_2	t11_bis_NHK_up_E_D_syn_pent_reduction_cyc_thiazole	0.51587	0
Haterumalide_NE	Z_R_THF_7_MC_25_SC_2	t15_phorm_NHK_up_Z_D_syn_hex_reduction_cyc_thiazole	0.50869	0
Haterumalide_NE	E_S_THF_1_MC_24_SC_3	t1_epibis_NHK_down_E_L_anti_hex_reduction_cyc_dihydropyran	0.43463	0
Haterumalide_NE	Z_S_THF_4_MC_18_SC_2	t4_epiphorm_NHK_down_Z_S_ester_S_oxazolidinone_antifelkin_allyl_thiazole	0.46558	0
Haterumalide_NE	Z_S_THF_1_MC_1_SC_3	t1_epibis_NHK_down_Z_L_Cl_Pent_dihydropyran	0.45737	0
Haterumalide_NE	E_S_THF_4_MC_20_SC_2	t4_epiphorm_NHK_down_E_L_anti_pent_reduction_cyc_thiazole	0.44602	0
Haterumalide_NE	Z_R_THF_2_MC_29_SC_2	t10_NHK_up_Z_L_inv_Cl_hex_thiazole	0.4599	0
Haterumalide_NE	Z_S_THF_1_MC_29_SC_1	t1_epibis_NHK_down_Z_L_inv_Cl_hex_amide	0.49601	0
Haterumalide_NE	E_R_THF_6_MC_24_SC_1	t14_NHK_up_E_L_anti_hex_reduction_cyc_amide	0.47974	0
Haterumalide_NE	E_R_THF_8_MC_21_SC_1	t16_NHK_up_E_D_syn_pent_reduction_cyc_amide	0.47804	0
Haterumalide_NE	E_S_THF_5_MC_16_SC_2	t5_NHK_down_E_R_ester_S_oxazolidinone_antifelkin_allyl_thiazole	0.45911	0
Haterumalide_NE	Z_R_THF_6_MC_4_SC_2	t14_NHK_up_Z_D_F_Pent_thiazole	0.47666	0
Haterumalide_NE	E_S_THF_3_MC_22_SC_1	t3_bis_NHK_down_E_D_anti_pent_reduction_cyc_amide	0.5217	0
Haterumalide_NE	E_S_THF_1_MC_25_SC_2	t1_epibis_NHK_down_E_D_syn_hex_reduction_cyc_thiazole	0.4323	0
Haterumalide_NE	E_R_THF_2_MC_5_SC_3	t10_NHK_up_E_L_SCF3_Pent_dihydropyran	0.41579	0
Haterumalide_NE	E_R_THF_7_MC_27_SC_2	t15_phorm_NHK_up_E_L_inv_Cl_pent_thiazole	0.52128	0
Haterumalide_NE	E_R_THF_1_MC_9_SC_2	t9_epibis_NHK_up_E_L_F_Hex_thiazole	0.46444	0
Haterumalide_NE	E_S_THF_2_MC_18_SC_1	t2_NHK_down_E_S_ester_S_oxazolidinone_antifelkin_allyl_amide	0.46475	0
Haterumalide_NE	E_S_THF_2_MC_25_SC_1	t2_NHK_down_E_D_syn_hex_reduction_cyc_amide	0.43477	0
Haterumalide_NE	Z_S_THF_3_MC_11_SC_2	t3_bis_NHK_down_Z_L_SCF3_Hex_thiazole	0.50386	0
Haterumalide_NE	Z_R_THF_3_MC_5_SC_3	t11_bis_NHK_up_Z_L_SCF3_Pent_dihydropyran	0.56494	0
Haterumalide_NE	Z_S_THF_1_MC_32_SC_1	t1_epibis_NHK_down_Z_decanoic_acid_amide	0.49819	0
Haterumalide_NE	Z_S_THF_8_MC_32_SC_1	t8_NHK_down_Z_decanoic_acid_amide	0.55601	0
Haterumalide_NE	Z_S_THF_6_MC_21_SC_1	t6_NHK_down_Z_D_syn_pent_reduction_cyc_amide	0.44315	0
Haterumalide_NE	Z_R_THF_2_MC_29_SC_1	t10_NHK_up_Z_L_inv_Cl_hex_amide	0.47745	0
Haterumalide_NE	Z_R_THF_7_MC_10_SC_1	t15_phorm_NHK_up_Z_D_F_Hex_amide	0.63915	0
Haterumalide_NE	E_R_THF_4_MC_24_SC_3	t12_epiphorm_NHK_up_E_L_anti_hex_reduction_cyc_dihydropyran	0.45998	0
Haterumalide_NE	Z_S_THF_8_MC_1_SC_1	t8_NHK_down_Z_L_Cl_Pent_amide	0.53357	0
Haterumalide_NE	Z_S_THF_6_MC_7_SC_1	t6_NHK_down_Z_L_Cl_Hex_amide	0.49332	0
Haterumalide_NE	E_S_THF_8_MC_29_SC_2	t8_NHK_down_E_L_inv_Cl_hex_thiazole	0.48585	0
Haterumalide_NE	E_S_THF_7_MC_5_SC_2	t7_phorm_NHK_down_E_L_SCF3_Pent_thiazole	0.47838	0
Haterumalide_NE	Z_R_THF_2_MC_20_SC_2	t10_NHK_up_Z_L_anti_pent_reduction_cyc_thiazole	0.42944	0
Haterumalide_NE	Z_R_THF_7_MC_11_SC_2	t15_phorm_NHK_up_Z_L_SCF3_Hex_thiazole	0.5415	0
Haterumalide_NE	E_R_THF_3_MC_10_SC_2	t11_bis_NHK_up_E_D_F_Hex_thiazole	0.58433	0
Haterumalide_NE	E_S_THF_6_MC_28_SC_2	t6_NHK_down_E_D_inv_Cl_pent_thiazole	0.47052	0
Haterumalide_NE	Z_R_THF_8_MC_19_SC_2	t16_NHK_up_Z_L_syn_pent_reduction_cyc_thiazole	0.46633	0
Haterumalide_NE	Z_S_THF_4_MC_30_SC_2	t4_epiphorm_NHK_down_Z_D_inv_Cl_hex_thiazole	0.45955	0
Haterumalide_NE	Z_R_THF_8_MC_32_SC_3	t16_NHK_up_Z_decanoic_acid_dihydropyran	0.50868	0
Haterumalide_NE	Z_S_THF_4_MC_12_SC_2	t4_epiphorm_NHK_down_Z_D_SCF3_Hex_thiazole	0.44114	0
Haterumalide_NE	Z_R_THF_9_MC_30_SC_2	t11_hex_bis_NHK_up_Z_D_inv_Cl_hex_thiazole	0.52781	0
Haterumalide_NE	E_S_THF_7_MC_24_SC_1	t7_phorm_NHK_down_E_L_anti_hex_reduction_cyc_amide	0.51278	0
Haterumalide_NE	Z_R_THF_8_MC_22_SC_1	t16_NHK_up_Z_D_anti_pent_reduction_cyc_amide	0.48692	0
Haterumalide_NE	Z_S_THF_9_MC_20_SC_3	t3_hex_bis_NHK_down_Z_L_anti_pent_reduction_cyc_dihydropyran	0.48642	0
Haterumalide_NE	E_S_THF_7_MC_1_SC_3	t7_phorm_NHK_down_E_L_Cl_Pent_dihydropyran	0.50731	0
Haterumalide_NE	E_S_THF_4_MC_15_SC_1	t4_epiphorm_NHK_down_E_R_ester_S_oxazolidinone_felkin_allyl_amide	0.47236	0
Haterumalide_NE	E_S_THF_8_MC_19_SC_1	t8_NHK_down_E_L_syn_pent_reduction_cyc_amide	0.4902	0
Haterumalide_NE	E_R_THF_3_MC_11_SC_1	t11_bis_NHK_up_E_L_SCF3_Hex_amide	0.61456	0
Haterumalide_NE	E_R_THF_8_MC_28_SC_3	t16_NHK_up_E_D_inv_Cl_pent_dihydropyran	0.4756	0
Haterumalide_NE	E_R_THF_8_MC_26_SC_2	t16_NHK_up_E_D_anti_hex_reduction_cyc_thiazole	0.4816	0
Haterumalide_NE	Z_R_THF_4_MC_17_SC_2	t12_epiphorm_NHK_up_Z_S_ester_S_oxazolidinone_felkin_allyl_thiazole	0.48733	0
Haterumalide_NE	Z_R_THF_1_MC_23_SC_2	t9_epibis_NHK_up_Z_L_syn_hex_reduction_cyc_thiazole	0.43999	0
Haterumalide_NE	E_S_THF_3_MC_28_SC_2	t3_bis_NHK_down_E_D_inv_Cl_pent_thiazole	0.47816	0
Haterumalide_NE	E_S_THF_9_MC_30_SC_2	t3_hex_bis_NHK_down_E_D_inv_Cl_hex_thiazole	0.47065	0
Haterumalide_NE	Z_R_THF_5_MC_18_SC_2	t13_NHK_up_Z_S_ester_S_oxazolidinone_antifelkin_allyl_thiazole	0.46653	0
Haterumalide_NE	E_R_THF_7_MC_13_SC_3	t15_phorm_NHK_up_E_propdiol_S_oxazolidinone_felkin_allyl_dihydropyran	0.53686	0
Haterumalide_NE	Z_R_THF_6_MC_29_SC_3	t14_NHK_up_Z_L_inv_Cl_hex_dihydropyran	0.45781	0
Haterumalide_NE	Z_S_THF_2_MC_24_SC_3	t2_NHK_down_Z_L_anti_hex_reduction_cyc_dihydropyran	0.42459	0
Haterumalide_NE	Z_S_THF_9_MC_4_SC_1	t3_hex_bis_NHK_down_Z_D_F_Pent_amide	0.56298	0
Haterumalide_NE	E_S_THF_9_MC_2_SC_2	t3_hex_bis_NHK_down_E_D_Cl_Pent_thiazole	0.5371	0
Haterumalide_NE	E_S_THF_4_MC_31_SC_1	t4_epiphorm_NHK_down_E_krische_R_S_amide	0.47827	0
Haterumalide_NE	Z_R_THF_5_MC_23_SC_3	t13_NHK_up_Z_L_syn_hex_reduction_cyc_dihydropyran	0.44583	0
Haterumalide_NE	Z_R_THF_7_MC_7_SC_1	t15_phorm_NHK_up_Z_L_Cl_Hex_amide	0.63981	0
Haterumalide_NE	Z_R_THF_9_MC_23_SC_3	t11_hex_bis_NHK_up_Z_L_syn_hex_reduction_cyc_dihydropyran	0.52608	0
Haterumalide_NE	E_R_THF_8_MC_23_SC_3	t16_NHK_up_E_L_syn_hex_reduction_cyc_dihydropyran	0.4686	0
Haterumalide_NE	Z_R_THF_8_MC_17_SC_2	t16_NHK_up_Z_S_ester_S_oxazolidinone_felkin_allyl_thiazole	0.48565	0
Haterumalide_NE	Z_R_THF_9_MC_30_SC_3	t11_hex_bis_NHK_up_Z_D_inv_Cl_hex_dihydropyran	0.5312	0
Haterumalide_NE	Z_R_THF_3_MC_21_SC_1	t11_bis_NHK_up_Z_D_syn_pent_reduction_cyc_amide	0.57948	0
Haterumalide_NE	E_S_THF_8_MC_25_SC_2	t8_NHK_down_E_D_syn_hex_reduction_cyc_thiazole	0.47531	0
Haterumalide_NE	Z_S_THF_3_MC_8_SC_2	t3_bis_NHK_down_Z_D_Cl_Hex_thiazole	0.52396	0
Haterumalide_NE	Z_R_THF_6_MC_7_SC_2	t14_NHK_up_Z_L_Cl_Hex_thiazole	0.49117	0
Haterumalide_NE	E_R_THF_6_MC_31_SC_1	t14_NHK_up_E_krische_R_S_amide	0.4695	0
Haterumalide_NE	Z_S_THF_5_MC_19_SC_3	t5_NHK_down_Z_L_syn_pent_reduction_cyc_dihydropyran	0.4408	0
Haterumalide_NE	Z_R_THF_2_MC_8_SC_3	t10_NHK_up_Z_D_Cl_Hex_dihydropyran	0.4447	0
Haterumalide_NE	E_S_THF_2_MC_3_SC_1	t2_NHK_down_E_L_F_Pent_amide	0.46749	0
Haterumalide_NE	Z_S_THF_7_MC_3_SC_2	t7_phorm_NHK_down_Z_L_F_Pent_thiazole	0.51067	0
Haterumalide_NE	E_R_THF_1_MC_32_SC_2	t9_epibis_NHK_up_E_decanoic_acid_thiazole	0.48532	0
Haterumalide_NE	Z_R_THF_5_MC_24_SC_1	t13_NHK_up_Z_L_anti_hex_reduction_cyc_amide	0.46494	0
Haterumalide_NE	Z_S_THF_8_MC_12_SC_3	t8_NHK_down_Z_D_SCF3_Hex_dihydropyran	0.47973	0
Haterumalide_NE	Z_R_THF_9_MC_3_SC_2	t11_hex_bis_NHK_up_Z_L_F_Pent_thiazole	0.60132	0
Haterumalide_NE	Z_R_THF_9_MC_16_SC_2	t11_hex_bis_NHK_up_Z_R_ester_S_oxazolidinone_antifelkin_allyl_thiazole	0.54721	0
Haterumalide_NE	E_R_THF_1_MC_29_SC_2	t9_epibis_NHK_up_E_L_inv_Cl_hex_thiazole	0.46292	0
Haterumalide_NE	Z_R_THF_8_MC_5_SC_2	t16_NHK_up_Z_L_SCF3_Pent_thiazole	0.47375	0
Haterumalide_NE	Z_S_THF_2_MC_13_SC_1	t2_NHK_down_Z_propdiol_S_oxazolidinone_felkin_allyl_amide	0.47234	0
Haterumalide_NE	E_R_THF_1_MC_31_SC_3	t9_epibis_NHK_up_E_krische_R_S_dihydropyran	0.44946	0
Haterumalide_NE	Z_S_THF_5_MC_21_SC_2	t5_NHK_down_Z_D_syn_pent_reduction_cyc_thiazole	0.45845	0
Haterumalide_NE	E_S_THF_1_MC_13_SC_2	t1_epibis_NHK_down_E_propdiol_S_oxazolidinone_felkin_allyl_thiazole	0.45897	0
Haterumalide_NE	Z_S_THF_8_MC_15_SC_2	t8_NHK_down_Z_R_ester_S_oxazolidinone_felkin_allyl_thiazole	0.49061	0
Haterumalide_NE	Z_S_THF_1_MC_21_SC_3	t1_epibis_NHK_down_Z_D_syn_pent_reduction_cyc_dihydropyran	0.42671	0
Haterumalide_NE	Z_S_THF_8_MC_5_SC_1	t8_NHK_down_Z_L_SCF3_Pent_amide	0.50117	0
Haterumalide_NE	Z_R_THF_3_MC_28_SC_2	t11_bis_NHK_up_Z_D_inv_Cl_pent_thiazole	0.53349	0
Haterumalide_NE	E_R_THF_6_MC_17_SC_1	t14_NHK_up_E_S_ester_S_oxazolidinone_felkin_allyl_amide	0.48633	0
Haterumalide_NE	E_R_THF_4_MC_30_SC_2	t12_epiphorm_NHK_up_E_D_inv_Cl_hex_thiazole	0.47459	0.47459
Haterumalide_NE	E_R_THF_4_MC_25_SC_3	t12_epiphorm_NHK_up_E_D_syn_hex_reduction_cyc_dihydropyran	0.45924	0
Haterumalide_NE	Z_R_THF_6_MC_14_SC_2	t14_NHK_up_Z_propdiol_S_oxazolidinone_antifelkin_allyl_thiazole	0.46905	0
Haterumalide_NE	Z_R_THF_4_MC_12_SC_1	t12_epiphorm_NHK_up_Z_D_SCF3_Hex_amide	0.50405	0
Haterumalide_NE	E_R_THF_1_MC_1_SC_2	t9_epibis_NHK_up_E_L_Cl_Pent_thiazole	0.45945	0
Haterumalide_NE	Z_S_THF_2_MC_8_SC_3	t2_NHK_down_Z_D_Cl_Hex_dihydropyran	0.44276	0
Haterumalide_NE	Z_R_THF_1_MC_24_SC_2	t9_epibis_NHK_up_Z_L_anti_hex_reduction_cyc_thiazole	0.43775	0
Haterumalide_NE	Z_R_THF_4_MC_5_SC_3	t12_epiphorm_NHK_up_Z_L_SCF3_Pent_dihydropyran	0.48689	0
Haterumalide_NE	Z_R_THF_2_MC_13_SC_2	t10_NHK_up_Z_propdiol_S_oxazolidinone_felkin_allyl_thiazole	0.45213	0
Haterumalide_NE	Z_R_THF_1_MC_9_SC_3	t9_epibis_NHK_up_Z_L_F_Hex_dihydropyran	0.47081	0
Haterumalide_NE	Z_S_THF_6_MC_29_SC_2	t6_NHK_down_Z_L_inv_Cl_hex_thiazole	0.45258	0
Haterumalide_NE	E_R_THF_9_MC_14_SC_1	t11_hex_bis_NHK_up_E_propdiol_S_oxazolidinone_antifelkin_allyl_amide	0.61122	0
Haterumalide_NE	E_S_THF_2_MC_31_SC_3	t2_NHK_down_E_krische_R_S_dihydropyran	0.43911	0
Haterumalide_NE	Z_R_THF_6_MC_2_SC_3	t14_NHK_up_Z_D_Cl_Pent_dihydropyran	0.4753	0
Haterumalide_NE	Z_R_THF_3_MC_26_SC_3	t11_bis_NHK_up_Z_D_anti_hex_reduction_cyc_dihydropyran	0.54358	0
Haterumalide_NE	E_S_THF_5_MC_25_SC_1	t5_NHK_down_E_D_syn_hex_reduction_cyc_amide	0.46725	0
Haterumalide_NE	E_S_THF_7_MC_4_SC_2	t7_phorm_NHK_down_E_D_F_Pent_thiazole	0.51076	0
Haterumalide_NE	E_S_THF_6_MC_24_SC_1	t6_NHK_down_E_L_anti_hex_reduction_cyc_amide	0.4734	0
Haterumalide_NE	Z_R_THF_1_MC_5_SC_3	t9_epibis_NHK_up_Z_L_SCF3_Pent_dihydropyran	0.43042	0
Haterumalide_NE	E_R_THF_3_MC_15_SC_3	t11_bis_NHK_up_E_R_ester_S_oxazolidinone_felkin_allyl_dihydropyran	0.55428	0
Haterumalide_NE	E_S_THF_3_MC_21_SC_2	t3_bis_NHK_down_E_D_syn_pent_reduction_cyc_thiazole	0.47089	0
Haterumalide_NE	Z_S_THF_1_MC_25_SC_1	t1_epibis_NHK_down_Z_D_syn_hex_reduction_cyc_amide	0.45242	0
Haterumalide_NE	E_R_THF_7_MC_3_SC_1	t15_phorm_NHK_up_E_L_F_Pent_amide	0.60338	0
Haterumalide_NE	Z_S_THF_3_MC_25_SC_1	t3_bis_NHK_down_Z_D_syn_hex_reduction_cyc_amide	0.53203	0
Haterumalide_NE	Z_S_THF_7_MC_22_SC_3	t7_phorm_NHK_down_Z_D_anti_pent_reduction_cyc_dihydropyran	0.47844	0
Haterumalide_NE	E_R_THF_9_MC_12_SC_3	t11_hex_bis_NHK_up_E_D_SCF3_Hex_dihydropyran	0.54268	0
Haterumalide_NE	Z_S_THF_3_MC_27_SC_3	t3_bis_NHK_down_Z_L_inv_Cl_pent_dihydropyran	0.47547	0
Haterumalide_NE	Z_R_THF_7_MC_1_SC_3	t15_phorm_NHK_up_Z_L_Cl_Pent_dihydropyran	0.58393	0
Haterumalide_NE	Z_S_THF_9_MC_30_SC_2	t3_hex_bis_NHK_down_Z_D_inv_Cl_hex_thiazole	0.47512	0
Haterumalide_NE	Z_R_THF_1_MC_28_SC_3	t9_epibis_NHK_up_Z_D_inv_Cl_pent_dihydropyran	0.46282	0
Haterumalide_NE	Z_S_THF_3_MC_7_SC_1	t3_bis_NHK_down_Z_L_Cl_Hex_amide	0.57182	0
Haterumalide_NE	E_R_THF_4_MC_32_SC_1	t12_epiphorm_NHK_up_E_decanoic_acid_amide	0.5494	0.5494
Haterumalide_NE	E_R_THF_2_MC_13_SC_3	t10_NHK_up_E_propdiol_S_oxazolidinone_felkin_allyl_dihydropyran	0.4393	0
Haterumalide_NE	Z_S_THF_3_MC_4_SC_1	t3_bis_NHK_down_Z_D_F_Pent_amide	0.56931	0
Haterumalide_NE	Z_S_THF_5_MC_25_SC_3	t5_NHK_down_Z_D_syn_hex_reduction_cyc_dihydropyran	0.45491	0
Haterumalide_NE	E_R_THF_4_MC_22_SC_2	t12_epiphorm_NHK_up_E_D_anti_pent_reduction_cyc_thiazole	0.46502	0
Haterumalide_NE	Z_S_THF_1_MC_4_SC_3	t1_epibis_NHK_down_Z_D_F_Pent_dihydropyran	0.46728	0
Haterumalide_NE	Z_R_THF_6_MC_4_SC_3	t14_NHK_up_Z_D_F_Pent_dihydropyran	0.44882	0
Haterumalide_NE	Z_S_THF_6_MC_11_SC_2	t6_NHK_down_Z_L_SCF3_Hex_thiazole	0.46214	0
Haterumalide_NE	Z_S_THF_6_MC_22_SC_3	t6_NHK_down_Z_D_anti_pent_reduction_cyc_dihydropyran	0.42764	0
Haterumalide_NE	E_S_THF_1_MC_9_SC_3	t1_epibis_NHK_down_E_L_F_Hex_dihydropyran	0.46383	0
Haterumalide_NE	E_R_THF_5_MC_26_SC_3	t13_NHK_up_E_D_anti_hex_reduction_cyc_dihydropyran	0.44739	0
Haterumalide_NE	Z_S_THF_3_MC_12_SC_2	t3_bis_NHK_down_Z_D_SCF3_Hex_thiazole	0.4977	0
Haterumalide_NE	E_S_THF_6_MC_8_SC_2	t6_NHK_down_E_D_Cl_Hex_thiazole	0.49965	0
Haterumalide_NE	E_R_THF_8_MC_21_SC_2	t16_NHK_up_E_D_syn_pent_reduction_cyc_thiazole	0.45928	0
Haterumalide_NE	Z_S_THF_5_MC_1_SC_3	t5_NHK_down_Z_L_Cl_Pent_dihydropyran	0.49016	0
Haterumalide_NE	Z_S_THF_9_MC_28_SC_3	t3_hex_bis_NHK_down_Z_D_inv_Cl_pent_dihydropyran	0.48538	0
Haterumalide_NE	E_R_THF_1_MC_21_SC_2	t9_epibis_NHK_up_E_D_syn_pent_reduction_cyc_thiazole	0.42022	0
Haterumalide_NE	E_S_THF_1_MC_25_SC_1	t1_epibis_NHK_down_E_D_syn_hex_reduction_cyc_amide	0.4443	0
Haterumalide_NE	E_S_THF_9_MC_17_SC_2	t3_hex_bis_NHK_down_E_S_ester_S_oxazolidinone_felkin_allyl_thiazole	0.48543	0
Haterumalide_NE	Z_S_THF_6_MC_18_SC_2	t6_NHK_down_Z_S_ester_S_oxazolidinone_antifelkin_allyl_thiazole	0.46626	0
Haterumalide_NE	E_S_THF_9_MC_5_SC_1	t3_hex_bis_NHK_down_E_L_SCF3_Pent_amide	0.54821	0
Haterumalide_NE	Z_R_THF_4_MC_32_SC_3	t12_epiphorm_NHK_up_Z_decanoic_acid_dihydropyran	0.50741	0.50741
Haterumalide_NE	E_R_THF_1_MC_15_SC_1	t9_epibis_NHK_up_E_R_ester_S_oxazolidinone_felkin_allyl_amide	0.49109	0.49109
Haterumalide_NE	Z_S_THF_4_MC_8_SC_1	t4_epiphorm_NHK_down_Z_D_Cl_Hex_amide	0.48719	0
Haterumalide_NE	E_R_THF_7_MC_32_SC_2	t15_phorm_NHK_up_E_decanoic_acid_thiazole	0.57993	0
Haterumalide_NE	Z_R_THF_2_MC_9_SC_1	t10_NHK_up_Z_L_F_Hex_amide	0.46953	0
Haterumalide_NE	E_R_THF_9_MC_6_SC_3	t11_hex_bis_NHK_up_E_D_SCF3_Pent_dihydropyran	0.55816	0
Haterumalide_NE	E_R_THF_5_MC_22_SC_2	t13_NHK_up_E_D_anti_pent_reduction_cyc_thiazole	0.44632	0
Haterumalide_NE	E_S_THF_6_MC_22_SC_3	t6_NHK_down_E_D_anti_pent_reduction_cyc_dihydropyran	0.42105	0
Haterumalide_NE	Z_R_THF_1_MC_3_SC_2	t9_epibis_NHK_up_Z_L_F_Pent_thiazole	0.46535	0
Haterumalide_NE	E_R_THF_5_MC_16_SC_2	t13_NHK_up_E_R_ester_S_oxazolidinone_antifelkin_allyl_thiazole	0.46228	0
Haterumalide_NE	Z_R_THF_8_MC_28_SC_2	t16_NHK_up_Z_D_inv_Cl_pent_thiazole	0.4704	0
Haterumalide_NE	Z_R_THF_6_MC_8_SC_1	t14_NHK_up_Z_D_Cl_Hex_amide	0.4943	0
Haterumalide_NE	E_S_THF_1_MC_10_SC_3	t1_epibis_NHK_down_E_D_F_Hex_dihydropyran	0.46386	0
Haterumalide_NE	Z_S_THF_4_MC_11_SC_3	t4_epiphorm_NHK_down_Z_L_SCF3_Hex_dihydropyran	0.45087	0
Haterumalide_NE	E_S_THF_6_MC_8_SC_3	t6_NHK_down_E_D_Cl_Hex_dihydropyran	0.50139	0
Haterumalide_NE	Z_S_THF_5_MC_17_SC_2	t5_NHK_down_Z_S_ester_S_oxazolidinone_felkin_allyl_thiazole	0.48216	0
Haterumalide_NE	Z_R_THF_2_MC_5_SC_3	t10_NHK_up_Z_L_SCF3_Pent_dihydropyran	0.41625	0
Haterumalide_NE	Z_R_THF_6_MC_19_SC_2	t14_NHK_up_Z_L_syn_pent_reduction_cyc_thiazole	0.44446	0
Haterumalide_NE	E_R_THF_3_MC_11_SC_3	t11_bis_NHK_up_E_L_SCF3_Hex_dihydropyran	0.56242	0
Haterumalide_NE	E_S_THF_9_MC_22_SC_3	t3_hex_bis_NHK_down_E_D_anti_pent_reduction_cyc_dihydropyran	0.49607	0
Haterumalide_NE	E_R_THF_8_MC_2_SC_2	t16_NHK_up_E_D_Cl_Pent_thiazole	0.49514	0
Haterumalide_NE	E_R_THF_3_MC_3_SC_3	t11_bis_NHK_up_E_L_F_Pent_dihydropyran	0.56654	0
Haterumalide_NE	Z_R_THF_1_MC_10_SC_2	t9_epibis_NHK_up_Z_D_F_Hex_thiazole	0.46586	0
Haterumalide_NE	E_R_THF_1_MC_11_SC_1	t9_epibis_NHK_up_E_L_SCF3_Hex_amide	0.45537	0
Haterumalide_NE	E_R_THF_7_MC_20_SC_3	t15_phorm_NHK_up_E_L_anti_pent_reduction_cyc_dihydropyran	0.49748	0
Haterumalide_NE	E_R_THF_5_MC_1_SC_1	t13_NHK_up_E_L_Cl_Pent_amide	0.46561	0
Haterumalide_NE	E_S_THF_8_MC_12_SC_1	t8_NHK_down_E_D_SCF3_Hex_amide	0.49107	0
Haterumalide_NE	Z_R_THF_5_MC_22_SC_2	t13_NHK_up_Z_D_anti_pent_reduction_cyc_thiazole	0.44326	0
Haterumalide_NE	Z_S_THF_4_MC_9_SC_2	t4_epiphorm_NHK_down_Z_L_F_Hex_thiazole	0.46684	0
Haterumalide_NE	E_S_THF_5_MC_31_SC_3	t5_NHK_down_E_krische_R_S_dihydropyran	0.43166	0
Haterumalide_NE	E_R_THF_2_MC_1_SC_3	t10_NHK_up_E_L_Cl_Pent_dihydropyran	0.44075	0
Haterumalide_NE	E_R_THF_8_MC_29_SC_3	t16_NHK_up_E_L_inv_Cl_hex_dihydropyran	0.46487	0
Haterumalide_NE	Z_S_THF_6_MC_14_SC_1	t6_NHK_down_Z_propdiol_S_oxazolidinone_antifelkin_allyl_amide	0.47575	0
Haterumalide_NE	Z_R_THF_8_MC_30_SC_1	t16_NHK_up_Z_D_inv_Cl_hex_amide	0.49095	0
Haterumalide_NE	E_R_THF_5_MC_18_SC_2	t13_NHK_up_E_S_ester_S_oxazolidinone_antifelkin_allyl_thiazole	0.45295	0
Haterumalide_NE	Z_S_THF_7_MC_12_SC_3	t7_phorm_NHK_down_Z_D_SCF3_Hex_dihydropyran	0.47753	0
Haterumalide_NE	Z_S_THF_8_MC_23_SC_2	t8_NHK_down_Z_L_syn_hex_reduction_cyc_thiazole	0.48594	0
Haterumalide_NE	E_S_THF_1_MC_11_SC_3	t1_epibis_NHK_down_E_L_SCF3_Hex_dihydropyran	0.43655	0
Haterumalide_NE	Z_R_THF_8_MC_2_SC_3	t16_NHK_up_Z_D_Cl_Pent_dihydropyran	0.49245	0
Haterumalide_NE	Z_S_THF_3_MC_21_SC_2	t3_bis_NHK_down_Z_D_syn_pent_reduction_cyc_thiazole	0.48279	0
Haterumalide_NE	Z_R_THF_2_MC_10_SC_2	t10_NHK_up_Z_D_F_Hex_thiazole	0.44914	0
Haterumalide_NE	E_S_THF_5_MC_25_SC_3	t5_NHK_down_E_D_syn_hex_reduction_cyc_dihydropyran	0.44966	0
Haterumalide_NE	Z_S_THF_2_MC_30_SC_3	t2_NHK_down_Z_D_inv_Cl_hex_dihydropyran	0.44783	0
Haterumalide_NE	Z_S_THF_9_MC_26_SC_1	t3_hex_bis_NHK_down_Z_D_anti_hex_reduction_cyc_amide	0.53332	0
Haterumalide_NE	E_R_THF_5_MC_26_SC_2	t13_NHK_up_E_D_anti_hex_reduction_cyc_thiazole	0.45064	0
Haterumalide_NE	Z_S_THF_3_MC_24_SC_2	t3_bis_NHK_down_Z_L_anti_hex_reduction_cyc_thiazole	0.49013	0
Haterumalide_NE	E_S_THF_8_MC_23_SC_1	t8_NHK_down_E_L_syn_hex_reduction_cyc_amide	0.50417	0
Haterumalide_NE	Z_S_THF_2_MC_5_SC_3	t2_NHK_down_Z_L_SCF3_Pent_dihydropyran	0.42041	0
Haterumalide_NE	Z_R_THF_7_MC_29_SC_3	t15_phorm_NHK_up_Z_L_inv_Cl_hex_dihydropyran	0.5282	0
Haterumalide_NE	E_S_THF_6_MC_11_SC_1	t6_NHK_down_E_L_SCF3_Hex_amide	0.48458	0
Haterumalide_NE	E_R_THF_6_MC_1_SC_2	t14_NHK_up_E_L_Cl_Pent_thiazole	0.46727	0
Haterumalide_NE	Z_S_THF_5_MC_27_SC_3	t5_NHK_down_Z_L_inv_Cl_pent_dihydropyran	0.47643	0
Haterumalide_NE	Z_S_THF_7_MC_21_SC_1	t7_phorm_NHK_down_Z_D_syn_pent_reduction_cyc_amide	0.50663	0
Haterumalide_NE	E_S_THF_3_MC_13_SC_2	t3_bis_NHK_down_E_propdiol_S_oxazolidinone_felkin_allyl_thiazole	0.48523	0
Haterumalide_NE	Z_R_THF_1_MC_3_SC_3	t9_epibis_NHK_up_Z_L_F_Pent_dihydropyran	0.46317	0
Haterumalide_NE	E_S_THF_8_MC_14_SC_3	t8_NHK_down_E_propdiol_S_oxazolidinone_antifelkin_allyl_dihydropyran	0.49151	0
Haterumalide_NE	E_R_THF_7_MC_3_SC_3	t15_phorm_NHK_up_E_L_F_Pent_dihydropyran	0.54682	0
Haterumalide_NE	E_S_THF_5_MC_24_SC_2	t5_NHK_down_E_L_anti_hex_reduction_cyc_thiazole	0.45487	0
Haterumalide_NE	E_R_THF_5_MC_19_SC_2	t13_NHK_up_E_L_syn_pent_reduction_cyc_thiazole	0.43117	0
Haterumalide_NE	E_S_THF_5_MC_8_SC_3	t5_NHK_down_E_D_Cl_Hex_dihydropyran	0.48048	0
Haterumalide_NE	E_S_THF_5_MC_11_SC_1	t5_NHK_down_E_L_SCF3_Hex_amide	0.45531	0
Haterumalide_NE	E_R_THF_2_MC_29_SC_3	t10_NHK_up_E_L_inv_Cl_hex_dihydropyran	0.4483	0
Haterumalide_NE	Z_R_THF_2_MC_24_SC_2	t10_NHK_up_Z_L_anti_hex_reduction_cyc_thiazole	0.4298	0
Haterumalide_NE	Z_R_THF_2_MC_22_SC_1	t10_NHK_up_Z_D_anti_pent_reduction_cyc_amide	0.43409	0
Haterumalide_NE	E_R_THF_2_MC_32_SC_3	t10_NHK_up_E_decanoic_acid_dihydropyran	0.44875	0
Haterumalide_NE	Z_R_THF_5_MC_14_SC_1	t13_NHK_up_Z_propdiol_S_oxazolidinone_antifelkin_allyl_amide	0.47672	0
Haterumalide_NE	E_S_THF_4_MC_22_SC_3	t4_epiphorm_NHK_down_E_D_anti_pent_reduction_cyc_dihydropyran	0.44287	0
Haterumalide_NE	E_R_THF_3_MC_4_SC_3	t11_bis_NHK_up_E_D_F_Pent_dihydropyran	0.57749	0
Haterumalide_NE	Z_R_THF_6_MC_13_SC_3	t14_NHK_up_Z_propdiol_S_oxazolidinone_felkin_allyl_dihydropyran	0.46318	0
Haterumalide_NE	E_R_THF_9_MC_25_SC_2	t11_hex_bis_NHK_up_E_D_syn_hex_reduction_cyc_thiazole	0.52999	0
Haterumalide_NE	Z_S_THF_7_MC_26_SC_2	t7_phorm_NHK_down_Z_D_anti_hex_reduction_cyc_thiazole	0.4803	0
Haterumalide_NE	Z_R_THF_1_MC_26_SC_1	t9_epibis_NHK_up_Z_D_anti_hex_reduction_cyc_amide	0.47865	0
Haterumalide_NE	Z_R_THF_4_MC_4_SC_3	t12_epiphorm_NHK_up_Z_D_F_Pent_dihydropyran	0.49814	0
Haterumalide_NE	E_S_THF_3_MC_15_SC_2	t3_bis_NHK_down_E_R_ester_S_oxazolidinone_felkin_allyl_thiazole	0.49247	0
Haterumalide_NE	Z_R_THF_8_MC_22_SC_2	t16_NHK_up_Z_D_anti_pent_reduction_cyc_thiazole	0.46289	0
Haterumalide_NE	E_S_THF_1_MC_22_SC_3	t1_epibis_NHK_down_E_D_anti_pent_reduction_cyc_dihydropyran	0.43151	0
Haterumalide_NE	E_S_THF_9_MC_21_SC_3	t3_hex_bis_NHK_down_E_D_syn_pent_reduction_cyc_dihydropyran	0.48574	0
Haterumalide_NE	E_R_THF_2_MC_11_SC_3	t10_NHK_up_E_L_SCF3_Hex_dihydropyran	0.40631	0
Haterumalide_NE	Z_S_THF_2_MC_10_SC_3	t2_NHK_down_Z_D_F_Hex_dihydropyran	0.44623	0
Haterumalide_NE	Z_R_THF_9_MC_15_SC_1	t11_hex_bis_NHK_up_Z_R_ester_S_oxazolidinone_felkin_allyl_amide	0.61202	0
Haterumalide_NE	Z_S_THF_1_MC_16_SC_3	t1_epibis_NHK_down_Z_R_ester_S_oxazolidinone_antifelkin_allyl_dihydropyran	0.46681	0
Haterumalide_NE	Z_R_THF_3_MC_1_SC_3	t11_bis_NHK_up_Z_L_Cl_Pent_dihydropyran	0.56715	0
Haterumalide_NE	E_R_THF_6_MC_28_SC_3	t14_NHK_up_E_D_inv_Cl_pent_dihydropyran	0.44244	0
Haterumalide_NE	E_R_THF_3_MC_30_SC_2	t11_bis_NHK_up_E_D_inv_Cl_hex_thiazole	0.52579	0
Haterumalide_NE	E_R_THF_5_MC_11_SC_1	t13_NHK_up_E_L_SCF3_Hex_amide	0.43781	0
Haterumalide_NE	Z_R_THF_1_MC_1_SC_1	t9_epibis_NHK_up_Z_L_Cl_Pent_amide	0.48748	0
Haterumalide_NE	E_R_THF_7_MC_16_SC_1	t15_phorm_NHK_up_E_R_ester_S_oxazolidinone_antifelkin_allyl_amide	0.58888	0
Haterumalide_NE	Z_R_THF_8_MC_3_SC_3	t16_NHK_up_Z_L_F_Pent_dihydropyran	0.49624	0
Haterumalide_NE	E_S_THF_5_MC_24_SC_1	t5_NHK_down_E_L_anti_hex_reduction_cyc_amide	0.46517	0
Haterumalide_NE	Z_R_THF_3_MC_14_SC_3	t11_bis_NHK_up_Z_propdiol_S_oxazolidinone_antifelkin_allyl_dihydropyran	0.55052	0
Haterumalide_NE	E_S_THF_8_MC_11_SC_1	t8_NHK_down_E_L_SCF3_Hex_amide	0.5104	0
Haterumalide_NE	E_S_THF_7_MC_11_SC_2	t7_phorm_NHK_down_E_L_SCF3_Hex_thiazole	0.47659	0
Haterumalide_NE	Z_S_THF_4_MC_29_SC_2	t4_epiphorm_NHK_down_Z_L_inv_Cl_hex_thiazole	0.4649	0
Haterumalide_NE	E_R_THF_6_MC_4_SC_2	t14_NHK_up_E_D_F_Pent_thiazole	0.47375	0
Haterumalide_NE	Z_R_THF_6_MC_24_SC_2	t14_NHK_up_Z_L_anti_hex_reduction_cyc_thiazole	0.44023	0
Haterumalide_NE	Z_S_THF_3_MC_19_SC_2	t3_bis_NHK_down_Z_L_syn_pent_reduction_cyc_thiazole	0.46989	0.46989
Haterumalide_NE	Z_S_THF_7_MC_7_SC_1	t7_phorm_NHK_down_Z_L_Cl_Hex_amide	0.56531	0
Haterumalide_NE	E_R_THF_9_MC_9_SC_1	t11_hex_bis_NHK_up_E_L_F_Hex_amide	0.64374	0
Haterumalide_NE	Z_S_THF_5_MC_9_SC_2	t5_NHK_down_Z_L_F_Hex_thiazole	0.49133	0
Haterumalide_NE	Z_R_THF_3_MC_24_SC_1	t11_bis_NHK_up_Z_L_anti_hex_reduction_cyc_amide	0.57782	0
Haterumalide_NE	Z_S_THF_3_MC_19_SC_1	t3_bis_NHK_down_Z_L_syn_pent_reduction_cyc_amide	0.50266	0.50266
Haterumalide_NE	E_S_THF_8_MC_24_SC_2	t8_NHK_down_E_L_anti_hex_reduction_cyc_thiazole	0.47963	0
Haterumalide_NE	E_R_THF_3_MC_4_SC_1	t11_bis_NHK_up_E_D_F_Pent_amide	0.65336	0
Haterumalide_NE	Z_S_THF_8_MC_32_SC_2	t8_NHK_down_Z_decanoic_acid_thiazole	0.53339	0
Haterumalide_NE	E_S_THF_2_MC_26_SC_3	t2_NHK_down_E_D_anti_hex_reduction_cyc_dihydropyran	0.42712	0
Haterumalide_NE	Z_R_THF_5_MC_17_SC_3	t13_NHK_up_Z_S_ester_S_oxazolidinone_felkin_allyl_dihydropyran	0.46132	0
Haterumalide_NE	Z_R_THF_1_MC_9_SC_2	t9_epibis_NHK_up_Z_L_F_Hex_thiazole	0.47891	0
Haterumalide_NE	E_R_THF_8_MC_22_SC_3	t16_NHK_up_E_D_anti_pent_reduction_cyc_dihydropyran	0.46501	0
Haterumalide_NE	Z_R_THF_7_MC_5_SC_3	t15_phorm_NHK_up_Z_L_SCF3_Pent_dihydropyran	0.542	0
Haterumalide_NE	Z_S_THF_1_MC_32_SC_2	t1_epibis_NHK_down_Z_decanoic_acid_thiazole	0.47717	0
Haterumalide_NE	Z_R_THF_6_MC_19_SC_3	t14_NHK_up_Z_L_syn_pent_reduction_cyc_dihydropyran	0.42254	0
Haterumalide_NE	Z_S_THF_5_MC_14_SC_1	t5_NHK_down_Z_propdiol_S_oxazolidinone_antifelkin_allyl_amide	0.49423	0
Haterumalide_NE	Z_S_THF_9_MC_5_SC_3	t3_hex_bis_NHK_down_Z_L_SCF3_Pent_dihydropyran	0.49693	0
Haterumalide_NE	Z_R_THF_1_MC_21_SC_3	t9_epibis_NHK_up_Z_D_syn_pent_reduction_cyc_dihydropyran	0.42339	0
Haterumalide_NE	Z_R_THF_6_MC_1_SC_2	t14_NHK_up_Z_L_Cl_Pent_thiazole	0.46143	0
Haterumalide_NE	Z_R_THF_6_MC_20_SC_1	t14_NHK_up_Z_L_anti_pent_reduction_cyc_amide	0.45002	0
Haterumalide_NE	E_R_THF_9_MC_7_SC_1	t11_hex_bis_NHK_up_E_L_Cl_Hex_amide	0.65072	0
Haterumalide_NE	E_R_THF_2_MC_26_SC_3	t10_NHK_up_E_D_anti_hex_reduction_cyc_dihydropyran	0.42317	0
Haterumalide_NE	Z_S_THF_7_MC_23_SC_1	t7_phorm_NHK_down_Z_L_syn_hex_reduction_cyc_amide	0.51076	0
Haterumalide_NE	Z_R_THF_9_MC_12_SC_1	t11_hex_bis_NHK_up_Z_D_SCF3_Hex_amide	0.61379	0
Haterumalide_NE	Z_R_THF_5_MC_21_SC_2	t13_NHK_up_Z_D_syn_pent_reduction_cyc_thiazole	0.45195	0
Haterumalide_NE	E_R_THF_6_MC_7_SC_3	t14_NHK_up_E_L_Cl_Hex_dihydropyran	0.48874	0
Haterumalide_NE	Z_S_THF_5_MC_5_SC_2	t5_NHK_down_Z_L_SCF3_Pent_thiazole	0.46477	0
Haterumalide_NE	Z_R_THF_9_MC_24_SC_3	t11_hex_bis_NHK_up_Z_L_anti_hex_reduction_cyc_dihydropyran	0.52894	0
Haterumalide_NE	Z_S_THF_4_MC_32_SC_3	t4_epiphorm_NHK_down_Z_decanoic_acid_dihydropyran	0.49163	0.49163
Haterumalide_NE	Z_R_THF_9_MC_8_SC_1	t11_hex_bis_NHK_up_Z_D_Cl_Hex_amide	0.65291	0
Haterumalide_NE	E_R_THF_4_MC_15_SC_1	t12_epiphorm_NHK_up_E_R_ester_S_oxazolidinone_felkin_allyl_amide	0.517	0
Haterumalide_NE	Z_R_THF_6_MC_2_SC_1	t14_NHK_up_Z_D_Cl_Pent_amide	0.49942	0
Haterumalide_NE	Z_S_THF_5_MC_25_SC_2	t5_NHK_down_Z_D_syn_hex_reduction_cyc_thiazole	0.46627	0
Haterumalide_NE	E_S_THF_4_MC_19_SC_2	t4_epiphorm_NHK_down_E_L_syn_pent_reduction_cyc_thiazole	0.44593	0
Haterumalide_NE	Z_S_THF_1_MC_3_SC_2	t1_epibis_NHK_down_Z_L_F_Pent_thiazole	0.4512	0
Haterumalide_NE	Z_R_THF_5_MC_23_SC_1	t13_NHK_up_Z_L_syn_hex_reduction_cyc_amide	0.46386	0
Haterumalide_NE	Z_S_THF_3_MC_23_SC_3	t3_bis_NHK_down_Z_L_syn_hex_reduction_cyc_dihydropyran	0.49023	0
Haterumalide_NE	Z_S_THF_8_MC_27_SC_3	t8_NHK_down_Z_L_inv_Cl_pent_dihydropyran	0.4831	0
Haterumalide_NE	E_S_THF_4_MC_7_SC_3	t4_epiphorm_NHK_down_E_L_Cl_Hex_dihydropyran	0.46907	0
Haterumalide_NE	Z_R_THF_2_MC_15_SC_3	t10_NHK_up_Z_R_ester_S_oxazolidinone_felkin_allyl_dihydropyran	0.44314	0
Haterumalide_NE	Z_R_THF_7_MC_3_SC_2	t15_phorm_NHK_up_Z_L_F_Pent_thiazole	0.57647	0
Haterumalide_NE	E_R_THF_8_MC_7_SC_2	t16_NHK_up_E_L_Cl_Hex_thiazole	0.51046	0
Haterumalide_NE	E_S_THF_7_MC_29_SC_2	t7_phorm_NHK_down_E_L_inv_Cl_hex_thiazole	0.45989	0
Haterumalide_NE	E_S_THF_6_MC_32_SC_1	t6_NHK_down_E_decanoic_acid_amide	0.51763	0
Haterumalide_NE	Z_R_THF_5_MC_29_SC_3	t13_NHK_up_Z_L_inv_Cl_hex_dihydropyran	0.46194	0
Haterumalide_NE	E_R_THF_2_MC_29_SC_2	t10_NHK_up_E_L_inv_Cl_hex_thiazole	0.45427	0
Haterumalide_NE	E_S_THF_8_MC_16_SC_3	t8_NHK_down_E_R_ester_S_oxazolidinone_antifelkin_allyl_dihydropyran	0.4902	0
Haterumalide_NE	E_R_THF_4_MC_6_SC_1	t12_epiphorm_NHK_up_E_D_SCF3_Pent_amide	0.4895	0
Haterumalide_NE	E_R_THF_7_MC_20_SC_2	t15_phorm_NHK_up_E_L_anti_pent_reduction_cyc_thiazole	0.49654	0
Haterumalide_NE	E_S_THF_2_MC_23_SC_1	t2_NHK_down_E_L_syn_hex_reduction_cyc_amide	0.4403	0
Haterumalide_NE	E_R_THF_4_MC_31_SC_1	t12_epiphorm_NHK_up_E_krische_R_S_amide	0.54649	0
Haterumalide_NE	Z_S_THF_1_MC_17_SC_1	t1_epibis_NHK_down_Z_S_ester_S_oxazolidinone_felkin_allyl_amide	0.48021	0
Haterumalide_NE	E_S_THF_7_MC_31_SC_1	t7_phorm_NHK_down_E_krische_R_S_amide	0.51781	0
Haterumalide_NE	Z_S_THF_1_MC_20_SC_3	t1_epibis_NHK_down_Z_L_anti_pent_reduction_cyc_dihydropyran	0.43316	0
Haterumalide_NE	Z_R_THF_7_MC_14_SC_2	t15_phorm_NHK_up_Z_propdiol_S_oxazolidinone_antifelkin_allyl_thiazole	0.53986	0
Haterumalide_NE	E_S_THF_1_MC_27_SC_1	t1_epibis_NHK_down_E_L_inv_Cl_pent_amide	0.47259	0.47259
Haterumalide_NE	E_R_THF_3_MC_8_SC_2	t11_bis_NHK_up_E_D_Cl_Hex_thiazole	0.58301	0
Haterumalide_NE	Z_R_THF_2_MC_19_SC_1	t10_NHK_up_Z_L_syn_pent_reduction_cyc_amide	0.44789	0
Haterumalide_NE	E_S_THF_2_MC_30_SC_2	t2_NHK_down_E_D_inv_Cl_hex_thiazole	0.45643	0
Haterumalide_NE	E_S_THF_1_MC_28_SC_3	t1_epibis_NHK_down_E_D_inv_Cl_pent_dihydropyran	0.46071	0
Haterumalide_NE	E_S_THF_8_MC_24_SC_1	t8_NHK_down_E_L_anti_hex_reduction_cyc_amide	0.50983	0
Haterumalide_NE	E_S_THF_2_MC_16_SC_3	t2_NHK_down_E_R_ester_S_oxazolidinone_antifelkin_allyl_dihydropyran	0.44616	0
Haterumalide_NE	Z_R_THF_3_MC_6_SC_1	t11_bis_NHK_up_Z_D_SCF3_Pent_amide	0.62103	0
Haterumalide_NE	E_S_THF_1_MC_27_SC_3	t1_epibis_NHK_down_E_L_inv_Cl_pent_dihydropyran	0.4543	0.4543
Haterumalide_NE	E_R_THF_2_MC_21_SC_1	t10_NHK_up_E_D_syn_pent_reduction_cyc_amide	0.42767	0
Haterumalide_NE	E_S_THF_8_MC_16_SC_1	t8_NHK_down_E_R_ester_S_oxazolidinone_antifelkin_allyl_amide	0.50686	0
Haterumalide_NE	E_S_THF_8_MC_31_SC_3	t8_NHK_down_E_krische_R_S_dihydropyran	0.49654	0
Haterumalide_NE	E_S_THF_7_MC_5_SC_1	t7_phorm_NHK_down_E_L_SCF3_Pent_amide	0.51212	0
Haterumalide_NE	Z_R_THF_2_MC_11_SC_2	t10_NHK_up_Z_L_SCF3_Hex_thiazole	0.42951	0
Haterumalide_NE	E_R_THF_1_MC_3_SC_2	t9_epibis_NHK_up_E_L_F_Pent_thiazole	0.4576	0
Haterumalide_NE	Z_S_THF_4_MC_20_SC_3	t4_epiphorm_NHK_down_Z_L_anti_pent_reduction_cyc_dihydropyran	0.45129	0
Haterumalide_NE	E_R_THF_1_MC_10_SC_2	t9_epibis_NHK_up_E_D_F_Hex_thiazole	0.47563	0
Haterumalide_NE	Z_S_THF_6_MC_27_SC_2	t6_NHK_down_Z_L_inv_Cl_pent_thiazole	0.4379	0
Haterumalide_NE	E_S_THF_5_MC_30_SC_3	t5_NHK_down_E_D_inv_Cl_hex_dihydropyran	0.46475	0
Haterumalide_NE	E_R_THF_3_MC_17_SC_1	t11_bis_NHK_up_E_S_ester_S_oxazolidinone_felkin_allyl_amide	0.59003	0
Haterumalide_NE	E_R_THF_1_MC_23_SC_3	t9_epibis_NHK_up_E_L_syn_hex_reduction_cyc_dihydropyran	0.43283	0
Haterumalide_NE	E_R_THF_1_MC_25_SC_3	t9_epibis_NHK_up_E_D_syn_hex_reduction_cyc_dihydropyran	0.43395	0
Haterumalide_NE	E_S_THF_4_MC_26_SC_2	t4_epiphorm_NHK_down_E_D_anti_hex_reduction_cyc_thiazole	0.44892	0
Haterumalide_NE	E_S_THF_1_MC_15_SC_3	t1_epibis_NHK_down_E_R_ester_S_oxazolidinone_felkin_allyl_dihydropyran	0.45194	0.45194
Haterumalide_NE	E_S_THF_2_MC_13_SC_2	t2_NHK_down_E_propdiol_S_oxazolidinone_felkin_allyl_thiazole	0.44438	0
Haterumalide_NE	Z_R_THF_6_MC_31_SC_1	t14_NHK_up_Z_krische_R_S_amide	0.48839	0
Haterumalide_NE	Z_R_THF_5_MC_8_SC_2	t13_NHK_up_Z_D_Cl_Hex_thiazole	0.48566	0
Haterumalide_NE	Z_S_THF_5_MC_24_SC_1	t5_NHK_down_Z_L_anti_hex_reduction_cyc_amide	0.47379	0
Haterumalide_NE	Z_R_THF_5_MC_5_SC_1	t13_NHK_up_Z_L_SCF3_Pent_amide	0.45062	0
Haterumalide_NE	E_S_THF_3_MC_30_SC_2	t3_bis_NHK_down_E_D_inv_Cl_hex_thiazole	0.47197	0
Haterumalide_NE	E_S_THF_8_MC_18_SC_3	t8_NHK_down_E_S_ester_S_oxazolidinone_antifelkin_allyl_dihydropyran	0.49175	0
Haterumalide_NE	E_S_THF_3_MC_11_SC_3	t3_bis_NHK_down_E_L_SCF3_Hex_dihydropyran	0.49939	0
Haterumalide_NE	Z_R_THF_2_MC_30_SC_3	t10_NHK_up_Z_D_inv_Cl_hex_dihydropyran	0.44943	0
Haterumalide_NE	Z_R_THF_2_MC_18_SC_1	t10_NHK_up_Z_S_ester_S_oxazolidinone_antifelkin_allyl_amide	0.47378	0
Haterumalide_NE	Z_S_THF_5_MC_28_SC_3	t5_NHK_down_Z_D_inv_Cl_pent_dihydropyran	0.44829	0
Haterumalide_NE	E_S_THF_2_MC_8_SC_1	t2_NHK_down_E_D_Cl_Hex_amide	0.4611	0
Haterumalide_NE	E_S_THF_8_MC_20_SC_3	t8_NHK_down_E_L_anti_pent_reduction_cyc_dihydropyran	0.47273	0
Haterumalide_NE	E_R_THF_1_MC_27_SC_1	t9_epibis_NHK_up_E_L_inv_Cl_pent_amide	0.48467	0.48467
Haterumalide_NE	Z_S_THF_5_MC_21_SC_3	t5_NHK_down_Z_D_syn_pent_reduction_cyc_dihydropyran	0.45302	0
Haterumalide_NE	E_R_THF_9_MC_26_SC_3	t11_hex_bis_NHK_up_E_D_anti_hex_reduction_cyc_dihydropyran	0.54945	0
Haterumalide_NE	Z_S_THF_5_MC_26_SC_1	t5_NHK_down_Z_D_anti_hex_reduction_cyc_amide	0.47354	0
Haterumalide_NE	Z_R_THF_4_MC_14_SC_2	t12_epiphorm_NHK_up_Z_propdiol_S_oxazolidinone_antifelkin_allyl_thiazole	0.49579	0
Haterumalide_NE	Z_S_THF_4_MC_12_SC_1	t4_epiphorm_NHK_down_Z_D_SCF3_Hex_amide	0.46124	0
Haterumalide_NE	E_S_THF_8_MC_23_SC_2	t8_NHK_down_E_L_syn_hex_reduction_cyc_thiazole	0.4853	0
Haterumalide_NE	E_S_THF_2_MC_28_SC_1	t2_NHK_down_E_D_inv_Cl_pent_amide	0.47192	0
Haterumalide_NE	E_R_THF_8_MC_15_SC_2	t16_NHK_up_E_R_ester_S_oxazolidinone_felkin_allyl_thiazole	0.48023	0
Haterumalide_NE	E_S_THF_2_MC_24_SC_2	t2_NHK_down_E_L_anti_hex_reduction_cyc_thiazole	0.4273	0
Haterumalide_NE	E_R_THF_3_MC_26_SC_2	t11_bis_NHK_up_E_D_anti_hex_reduction_cyc_thiazole	0.53602	0
Haterumalide_NE	E_R_THF_4_MC_16_SC_1	t12_epiphorm_NHK_up_E_R_ester_S_oxazolidinone_antifelkin_allyl_amide	0.52798	0
Haterumalide_NE	E_S_THF_8_MC_29_SC_1	t8_NHK_down_E_L_inv_Cl_hex_amide	0.50533	0
Haterumalide_NE	Z_R_THF_4_MC_29_SC_3	t12_epiphorm_NHK_up_Z_L_inv_Cl_hex_dihydropyran	0.4831	0
Haterumalide_NE	E_R_THF_3_MC_32_SC_1	t11_bis_NHK_up_E_decanoic_acid_amide	0.68767	0
Haterumalide_NE	E_R_THF_8_MC_22_SC_2	t16_NHK_up_E_D_anti_pent_reduction_cyc_thiazole	0.46499	0
Haterumalide_NE	E_S_THF_4_MC_28_SC_3	t4_epiphorm_NHK_down_E_D_inv_Cl_pent_dihydropyran	0.45686	0
Haterumalide_NE	Z_S_THF_8_MC_17_SC_3	t8_NHK_down_Z_S_ester_S_oxazolidinone_felkin_allyl_dihydropyran	0.49392	0
Haterumalide_NE	Z_S_THF_2_MC_21_SC_2	t2_NHK_down_Z_D_syn_pent_reduction_cyc_thiazole	0.4149	0
Haterumalide_NE	Z_R_THF_7_MC_13_SC_2	t15_phorm_NHK_up_Z_propdiol_S_oxazolidinone_felkin_allyl_thiazole	0.53844	0
Haterumalide_NE	Z_S_THF_4_MC_28_SC_1	t4_epiphorm_NHK_down_Z_D_inv_Cl_pent_amide	0.47771	0
Haterumalide_NE	Z_R_THF_7_MC_15_SC_1	t15_phorm_NHK_up_Z_R_ester_S_oxazolidinone_felkin_allyl_amide	0.59196	0
Haterumalide_NE	Z_S_THF_1_MC_22_SC_1	t1_epibis_NHK_down_Z_D_anti_pent_reduction_cyc_amide	0.44399	0
Haterumalide_NE	Z_R_THF_3_MC_23_SC_1	t11_bis_NHK_up_Z_L_syn_hex_reduction_cyc_amide	0.58665	0
Haterumalide_NE	E_S_THF_8_MC_14_SC_2	t8_NHK_down_E_propdiol_S_oxazolidinone_antifelkin_allyl_thiazole	0.49154	0
Haterumalide_NE	Z_S_THF_5_MC_18_SC_2	t5_NHK_down_Z_S_ester_S_oxazolidinone_antifelkin_allyl_thiazole	0.47827	0
Haterumalide_NE	Z_R_THF_6_MC_22_SC_1	t14_NHK_up_Z_D_anti_pent_reduction_cyc_amide	0.43925	0
Haterumalide_NE	E_R_THF_5_MC_11_SC_2	t13_NHK_up_E_L_SCF3_Hex_thiazole	0.43746	0
Haterumalide_NE	Z_S_THF_7_MC_26_SC_3	t7_phorm_NHK_down_Z_D_anti_hex_reduction_cyc_dihydropyran	0.48346	0
Haterumalide_NE	E_R_THF_6_MC_27_SC_2	t14_NHK_up_E_L_inv_Cl_pent_thiazole	0.45588	0
Haterumalide_NE	E_R_THF_6_MC_30_SC_3	t14_NHK_up_E_D_inv_Cl_hex_dihydropyran	0.45814	0
Haterumalide_NE	E_S_THF_7_MC_28_SC_3	t7_phorm_NHK_down_E_D_inv_Cl_pent_dihydropyran	0.47313	0
Haterumalide_NE	Z_R_THF_2_MC_32_SC_2	t10_NHK_up_Z_decanoic_acid_thiazole	0.4553	0
Haterumalide_NE	E_R_THF_9_MC_19_SC_3	t11_hex_bis_NHK_up_E_L_syn_pent_reduction_cyc_dihydropyran	0.53074	0
Haterumalide_NE	Z_S_THF_2_MC_5_SC_1	t2_NHK_down_Z_L_SCF3_Pent_amide	0.44105	0
Haterumalide_NE	E_R_THF_4_MC_32_SC_2	t12_epiphorm_NHK_up_E_decanoic_acid_thiazole	0.50569	0.50569
Haterumalide_NE	Z_S_THF_1_MC_15_SC_1	t1_epibis_NHK_down_Z_R_ester_S_oxazolidinone_felkin_allyl_amide	0.48152	0
Haterumalide_NE	Z_R_THF_7_MC_5_SC_1	t15_phorm_NHK_up_Z_L_SCF3_Pent_amide	0.60746	0
Haterumalide_NE	Z_R_THF_1_MC_16_SC_2	t9_epibis_NHK_up_Z_R_ester_S_oxazolidinone_antifelkin_allyl_thiazole	0.47364	0
Haterumalide_NE	E_S_THF_7_MC_1_SC_2	t7_phorm_NHK_down_E_L_Cl_Pent_thiazole	0.49573	0
Haterumalide_NE	E_R_THF_3_MC_22_SC_3	t11_bis_NHK_up_E_D_anti_pent_reduction_cyc_dihydropyran	0.53003	0
Haterumalide_NE	E_R_THF_1_MC_8_SC_3	t9_epibis_NHK_up_E_D_Cl_Hex_dihydropyran	0.47489	0
Haterumalide_NE	Z_R_THF_6_MC_8_SC_3	t14_NHK_up_Z_D_Cl_Hex_dihydropyran	0.47839	0
Haterumalide_NE	E_S_THF_2_MC_16_SC_1	t2_NHK_down_E_R_ester_S_oxazolidinone_antifelkin_allyl_amide	0.46692	0
Haterumalide_NE	E_R_THF_1_MC_1_SC_1	t9_epibis_NHK_up_E_L_Cl_Pent_amide	0.49272	0
Haterumalide_NE	E_R_THF_4_MC_24_SC_2	t12_epiphorm_NHK_up_E_L_anti_hex_reduction_cyc_thiazole	0.45098	0
Haterumalide_NE	E_S_THF_6_MC_18_SC_1	t6_NHK_down_E_S_ester_S_oxazolidinone_antifelkin_allyl_amide	0.49368	0
Haterumalide_NE	E_S_THF_5_MC_2_SC_3	t5_NHK_down_E_D_Cl_Pent_dihydropyran	0.46363	0
Haterumalide_NE	Z_S_THF_7_MC_18_SC_3	t7_phorm_NHK_down_Z_S_ester_S_oxazolidinone_antifelkin_allyl_dihydropyran	0.48848	0
Haterumalide_NE	E_R_THF_8_MC_4_SC_3	t16_NHK_up_E_D_F_Pent_dihydropyran	0.49896	0
Haterumalide_NE	Z_S_THF_8_MC_19_SC_1	t8_NHK_down_Z_L_syn_pent_reduction_cyc_amide	0.47733	0
Haterumalide_NE	E_S_THF_5_MC_29_SC_1	t5_NHK_down_E_L_inv_Cl_hex_amide	0.48117	0
Haterumalide_NE	Z_R_THF_3_MC_4_SC_3	t11_bis_NHK_up_Z_D_F_Pent_dihydropyran	0.58831	0
Haterumalide_NE	E_S_THF_6_MC_13_SC_1	t6_NHK_down_E_propdiol_S_oxazolidinone_felkin_allyl_amide	0.49128	0
Haterumalide_NE	Z_R_THF_7_MC_21_SC_2	t15_phorm_NHK_up_Z_D_syn_pent_reduction_cyc_thiazole	0.51687	0
Haterumalide_NE	E_R_THF_9_MC_11_SC_3	t11_hex_bis_NHK_up_E_L_SCF3_Hex_dihydropyran	0.55107	0
Haterumalide_NE	E_R_THF_4_MC_12_SC_3	t12_epiphorm_NHK_up_E_D_SCF3_Hex_dihydropyran	0.47606	0
Haterumalide_NE	Z_R_THF_9_MC_22_SC_2	t11_hex_bis_NHK_up_Z_D_anti_pent_reduction_cyc_thiazole	0.53444	0
Haterumalide_NE	Z_S_THF_7_MC_8_SC_2	t7_phorm_NHK_down_Z_D_Cl_Hex_thiazole	0.5197	0.5197
Haterumalide_NE	Z_S_THF_8_MC_9_SC_2	t8_NHK_down_Z_L_F_Hex_thiazole	0.52776	0
Haterumalide_NE	E_R_THF_1_MC_6_SC_3	t9_epibis_NHK_up_E_D_SCF3_Pent_dihydropyran	0.43482	0
Haterumalide_NE	Z_R_THF_8_MC_3_SC_1	t16_NHK_up_Z_L_F_Pent_amide	0.52063	0
Haterumalide_NE	Z_S_THF_5_MC_20_SC_2	t5_NHK_down_Z_L_anti_pent_reduction_cyc_thiazole	0.42897	0
Haterumalide_NE	Z_S_THF_8_MC_14_SC_1	t8_NHK_down_Z_propdiol_S_oxazolidinone_antifelkin_allyl_amide	0.51668	0
Haterumalide_NE	E_S_THF_6_MC_4_SC_2	t6_NHK_down_E_D_F_Pent_thiazole	0.4743	0
Haterumalide_NE	Z_S_THF_6_MC_2_SC_1	t6_NHK_down_Z_D_Cl_Pent_amide	0.49376	0
Haterumalide_NE	Z_R_THF_3_MC_24_SC_3	t11_bis_NHK_up_Z_L_anti_hex_reduction_cyc_dihydropyran	0.53745	0
Haterumalide_NE	Z_S_THF_7_MC_25_SC_2	t7_phorm_NHK_down_Z_D_syn_hex_reduction_cyc_thiazole	0.47034	0
Haterumalide_NE	Z_S_THF_6_MC_5_SC_2	t6_NHK_down_Z_L_SCF3_Pent_thiazole	0.45708	0
Haterumalide_NE	Z_R_THF_7_MC_4_SC_1	t15_phorm_NHK_up_Z_D_F_Pent_amide	0.62593	0
Haterumalide_NE	E_R_THF_1_MC_17_SC_2	t9_epibis_NHK_up_E_S_ester_S_oxazolidinone_felkin_allyl_thiazole	0.46162	0
Haterumalide_NE	E_S_THF_2_MC_17_SC_1	t2_NHK_down_E_S_ester_S_oxazolidinone_felkin_allyl_amide	0.46022	0
Haterumalide_NE	Z_R_THF_1_MC_10_SC_1	t9_epibis_NHK_up_Z_D_F_Hex_amide	0.49587	0
Haterumalide_NE	Z_S_THF_7_MC_28_SC_2	t7_phorm_NHK_down_Z_D_inv_Cl_pent_thiazole	0.473	0
Haterumalide_NE	Z_R_THF_5_MC_25_SC_3	t13_NHK_up_Z_D_syn_hex_reduction_cyc_dihydropyran	0.45559	0
Haterumalide_NE	Z_R_THF_3_MC_10_SC_2	t11_bis_NHK_up_Z_D_F_Hex_thiazole	0.58206	0
Haterumalide_NE	E_R_THF_3_MC_28_SC_3	t11_bis_NHK_up_E_D_inv_Cl_pent_dihydropyran	0.53745	0
Haterumalide_NE	E_R_THF_2_MC_24_SC_3	t10_NHK_up_E_L_anti_hex_reduction_cyc_dihydropyran	0.42053	0
Haterumalide_NE	Z_S_THF_4_MC_32_SC_2	t4_epiphorm_NHK_down_Z_decanoic_acid_thiazole	0.47919	0.47919
Haterumalide_NE	Z_S_THF_9_MC_24_SC_3	t3_hex_bis_NHK_down_Z_L_anti_hex_reduction_cyc_dihydropyran	0.48154	0
Haterumalide_NE	E_S_THF_3_MC_27_SC_2	t3_bis_NHK_down_E_L_inv_Cl_pent_thiazole	0.47243	0
Haterumalide_NE	E_R_THF_8_MC_31_SC_3	t16_NHK_up_E_krische_R_S_dihydropyran	0.47924	0
Haterumalide_NE	Z_S_THF_9_MC_16_SC_1	t3_hex_bis_NHK_down_Z_R_ester_S_oxazolidinone_antifelkin_allyl_amide	0.53824	0
Haterumalide_NE	E_R_THF_5_MC_15_SC_3	t13_NHK_up_E_R_ester_S_oxazolidinone_felkin_allyl_dihydropyran	0.44571	0
Haterumalide_NE	Z_R_THF_6_MC_14_SC_3	t14_NHK_up_Z_propdiol_S_oxazolidinone_antifelkin_allyl_dihydropyran	0.45603	0
Haterumalide_NE	E_S_THF_2_MC_1_SC_3	t2_NHK_down_E_L_Cl_Pent_dihydropyran	0.44499	0
Haterumalide_NE	Z_R_THF_9_MC_22_SC_3	t11_hex_bis_NHK_up_Z_D_anti_pent_reduction_cyc_dihydropyran	0.5363	0
Haterumalide_NE	E_R_THF_2_MC_14_SC_3	t10_NHK_up_E_propdiol_S_oxazolidinone_antifelkin_allyl_dihydropyran	0.44239	0
Haterumalide_NE	Z_R_THF_6_MC_17_SC_1	t14_NHK_up_Z_S_ester_S_oxazolidinone_felkin_allyl_amide	0.4965	0
Haterumalide_NE	E_S_THF_8_MC_26_SC_3	t8_NHK_down_E_D_anti_hex_reduction_cyc_dihydropyran	0.48843	0
Haterumalide_NE	E_R_THF_6_MC_1_SC_3	t14_NHK_up_E_L_Cl_Pent_dihydropyran	0.46482	0
Haterumalide_NE	E_R_THF_5_MC_17_SC_3	t13_NHK_up_E_S_ester_S_oxazolidinone_felkin_allyl_dihydropyran	0.44639	0
Haterumalide_NE	Z_R_THF_6_MC_24_SC_3	t14_NHK_up_Z_L_anti_hex_reduction_cyc_dihydropyran	0.44851	0
Haterumalide_NE	Z_S_THF_3_MC_27_SC_1	t3_bis_NHK_down_Z_L_inv_Cl_pent_amide	0.52486	0
Haterumalide_NE	E_S_THF_7_MC_22_SC_1	t7_phorm_NHK_down_E_D_anti_pent_reduction_cyc_amide	0.5061	0.5061
Haterumalide_NE	Z_S_THF_5_MC_17_SC_3	t5_NHK_down_Z_S_ester_S_oxazolidinone_felkin_allyl_dihydropyran	0.47231	0
Haterumalide_NE	E_R_THF_3_MC_32_SC_2	t11_bis_NHK_up_E_decanoic_acid_thiazole	0.59614	0
Haterumalide_NE	Z_S_THF_9_MC_16_SC_3	t3_hex_bis_NHK_down_Z_R_ester_S_oxazolidinone_antifelkin_allyl_dihydropyran	0.50476	0
Haterumalide_NE	E_S_THF_1_MC_27_SC_2	t1_epibis_NHK_down_E_L_inv_Cl_pent_thiazole	0.4587	0.4587
Haterumalide_NE	E_R_THF_8_MC_26_SC_3	t16_NHK_up_E_D_anti_hex_reduction_cyc_dihydropyran	0.48241	0
Haterumalide_NE	E_S_THF_3_MC_16_SC_2	t3_bis_NHK_down_E_R_ester_S_oxazolidinone_antifelkin_allyl_thiazole	0.49301	0
Haterumalide_NE	E_R_THF_8_MC_21_SC_3	t16_NHK_up_E_D_syn_pent_reduction_cyc_dihydropyran	0.4544	0
Haterumalide_NE	Z_S_THF_3_MC_14_SC_2	t3_bis_NHK_down_Z_propdiol_S_oxazolidinone_antifelkin_allyl_thiazole	0.50775	0
Haterumalide_NE	E_R_THF_7_MC_14_SC_3	t15_phorm_NHK_up_E_propdiol_S_oxazolidinone_antifelkin_allyl_dihydropyran	0.5365	0
Haterumalide_NE	Z_R_THF_8_MC_30_SC_2	t16_NHK_up_Z_D_inv_Cl_hex_thiazole	0.46866	0
Haterumalide_NE	Z_S_THF_2_MC_11_SC_1	t2_NHK_down_Z_L_SCF3_Hex_amide	0.44395	0
Haterumalide_NE	Z_R_THF_4_MC_21_SC_1	t12_epiphorm_NHK_up_Z_D_syn_pent_reduction_cyc_amide	0.46832	0
Haterumalide_NE	Z_R_THF_3_MC_3_SC_2	t11_bis_NHK_up_Z_L_F_Pent_thiazole	0.58272	0
Haterumalide_NE	E_S_THF_7_MC_20_SC_1	t7_phorm_NHK_down_E_L_anti_pent_reduction_cyc_amide	0.49874	0
Haterumalide_NE	E_S_THF_4_MC_12_SC_1	t4_epiphorm_NHK_down_E_D_SCF3_Hex_amide	0.45625	0
Haterumalide_NE	Z_S_THF_2_MC_21_SC_1	t2_NHK_down_Z_D_syn_pent_reduction_cyc_amide	0.43955	0
Haterumalide_NE	E_S_THF_4_MC_2_SC_1	t4_epiphorm_NHK_down_E_D_Cl_Pent_amide	0.48308	0
Haterumalide_NE	Z_R_THF_2_MC_23_SC_2	t10_NHK_up_Z_L_syn_hex_reduction_cyc_thiazole	0.43603	0
Haterumalide_NE	E_S_THF_2_MC_11_SC_3	t2_NHK_down_E_L_SCF3_Hex_dihydropyran	0.41952	0
Haterumalide_NE	E_S_THF_9_MC_25_SC_1	t3_hex_bis_NHK_down_E_D_syn_hex_reduction_cyc_amide	0.52983	0
Haterumalide_NE	Z_R_THF_2_MC_32_SC_1	t10_NHK_up_Z_decanoic_acid_amide	0.48776	0
Haterumalide_NE	Z_R_THF_7_MC_17_SC_1	t15_phorm_NHK_up_Z_S_ester_S_oxazolidinone_felkin_allyl_amide	0.6021	0
Haterumalide_NE	E_S_THF_8_MC_1_SC_1	t8_NHK_down_E_L_Cl_Pent_amide	0.53397	0
Haterumalide_NE	Z_R_THF_1_MC_11_SC_3	t9_epibis_NHK_up_Z_L_SCF3_Hex_dihydropyran	0.43553	0
Haterumalide_NE	Z_R_THF_2_MC_31_SC_3	t10_NHK_up_Z_krische_R_S_dihydropyran	0.43516	0
Haterumalide_NE	Z_R_THF_1_MC_16_SC_1	t9_epibis_NHK_up_Z_R_ester_S_oxazolidinone_antifelkin_allyl_amide	0.49733	0
Haterumalide_NE	Z_R_THF_5_MC_7_SC_3	t13_NHK_up_Z_L_Cl_Hex_dihydropyran	0.48282	0
Haterumalide_NE	Z_R_THF_6_MC_3_SC_1	t14_NHK_up_Z_L_F_Pent_amide	0.49167	0
Haterumalide_NE	E_R_THF_1_MC_25_SC_1	t9_epibis_NHK_up_E_D_syn_hex_reduction_cyc_amide	0.45873	0
Haterumalide_NE	Z_S_THF_6_MC_8_SC_2	t6_NHK_down_Z_D_Cl_Hex_thiazole	0.48559	0
Haterumalide_NE	E_R_THF_9_MC_2_SC_1	t11_hex_bis_NHK_up_E_D_Cl_Pent_amide	0.66318	0
Haterumalide_NE	E_S_THF_3_MC_2_SC_3	t3_bis_NHK_down_E_D_Cl_Pent_dihydropyran	0.51503	0
Haterumalide_NE	Z_R_THF_4_MC_22_SC_3	t12_epiphorm_NHK_up_Z_D_anti_pent_reduction_cyc_dihydropyran	0.4318	0
Haterumalide_NE	Z_R_THF_9_MC_22_SC_1	t11_hex_bis_NHK_up_Z_D_anti_pent_reduction_cyc_amide	0.58753	0
Haterumalide_NE	E_R_THF_6_MC_3_SC_3	t14_NHK_up_E_L_F_Pent_dihydropyran	0.47873	0
Haterumalide_NE	E_R_THF_9_MC_12_SC_2	t11_hex_bis_NHK_up_E_D_SCF3_Hex_thiazole	0.54322	0
Haterumalide_NE	E_R_THF_8_MC_9_SC_2	t16_NHK_up_E_L_F_Hex_thiazole	0.50835	0
Haterumalide_NE	Z_S_THF_5_MC_8_SC_2	t5_NHK_down_Z_D_Cl_Hex_thiazole	0.49207	0
Haterumalide_NE	E_S_THF_9_MC_29_SC_3	t3_hex_bis_NHK_down_E_L_inv_Cl_hex_dihydropyran	0.47129	0
Haterumalide_NE	Z_R_THF_6_MC_17_SC_2	t14_NHK_up_Z_S_ester_S_oxazolidinone_felkin_allyl_thiazole	0.47346	0
Haterumalide_NE	E_S_THF_6_MC_18_SC_2	t6_NHK_down_E_S_ester_S_oxazolidinone_antifelkin_allyl_thiazole	0.48293	0
Haterumalide_NE	Z_R_THF_3_MC_22_SC_2	t11_bis_NHK_up_Z_D_anti_pent_reduction_cyc_thiazole	0.53069	0
Haterumalide_NE	E_S_THF_4_MC_14_SC_2	t4_epiphorm_NHK_down_E_propdiol_S_oxazolidinone_antifelkin_allyl_thiazole	0.45268	0
Haterumalide_NE	E_R_THF_9_MC_24_SC_2	t11_hex_bis_NHK_up_E_L_anti_hex_reduction_cyc_thiazole	0.53833	0
Haterumalide_NE	E_R_THF_9_MC_13_SC_3	t11_hex_bis_NHK_up_E_propdiol_S_oxazolidinone_felkin_allyl_dihydropyran	0.54659	0.54659
Haterumalide_NE	Z_R_THF_5_MC_7_SC_2	t13_NHK_up_Z_L_Cl_Hex_thiazole	0.47749	0
Haterumalide_NE	E_R_THF_1_MC_18_SC_1	t9_epibis_NHK_up_E_S_ester_S_oxazolidinone_antifelkin_allyl_amide	0.47701	0
Haterumalide_NE	Z_R_THF_9_MC_8_SC_2	t11_hex_bis_NHK_up_Z_D_Cl_Hex_thiazole	0.58226	0
Haterumalide_NE	Z_R_THF_7_MC_9_SC_2	t15_phorm_NHK_up_Z_L_F_Hex_thiazole	0.57379	0
Haterumalide_NE	E_S_THF_5_MC_32_SC_2	t5_NHK_down_E_decanoic_acid_thiazole	0.49896	0
Haterumalide_NE	E_S_THF_2_MC_1_SC_1	t2_NHK_down_E_L_Cl_Pent_amide	0.46593	0
Haterumalide_NE	Z_S_THF_4_MC_26_SC_3	t4_epiphorm_NHK_down_Z_D_anti_hex_reduction_cyc_dihydropyran	0.44984	0
Haterumalide_NE	E_S_THF_4_MC_15_SC_3	t4_epiphorm_NHK_down_E_R_ester_S_oxazolidinone_felkin_allyl_dihydropyran	0.45748	0
Haterumalide_NE	E_S_THF_6_MC_31_SC_2	t6_NHK_down_E_krische_R_S_thiazole	0.44818	0
Haterumalide_NE	Z_S_THF_1_MC_30_SC_2	t1_epibis_NHK_down_Z_D_inv_Cl_hex_thiazole	0.46837	0
Haterumalide_NE	E_S_THF_9_MC_25_SC_2	t3_hex_bis_NHK_down_E_D_syn_hex_reduction_cyc_thiazole	0.48866	0
Haterumalide_NE	Z_S_THF_6_MC_5_SC_1	t6_NHK_down_Z_L_SCF3_Pent_amide	0.47033	0
Haterumalide_NE	E_R_THF_1_MC_6_SC_2	t9_epibis_NHK_up_E_D_SCF3_Pent_thiazole	0.43438	0
Haterumalide_NE	Z_S_THF_1_MC_7_SC_3	t1_epibis_NHK_down_Z_L_Cl_Hex_dihydropyran	0.46931	0
Haterumalide_NE	E_R_THF_7_MC_6_SC_2	t15_phorm_NHK_up_E_D_SCF3_Pent_thiazole	0.52731	0
Haterumalide_NE	Z_S_THF_6_MC_24_SC_2	t6_NHK_down_Z_L_anti_hex_reduction_cyc_thiazole	0.44023	0
Haterumalide_NE	E_R_THF_6_MC_16_SC_3	t14_NHK_up_E_R_ester_S_oxazolidinone_antifelkin_allyl_dihydropyran	0.45683	0
Haterumalide_NE	Z_R_THF_9_MC_24_SC_2	t11_hex_bis_NHK_up_Z_L_anti_hex_reduction_cyc_thiazole	0.53206	0
Haterumalide_NE	Z_S_THF_4_MC_20_SC_2	t4_epiphorm_NHK_down_Z_L_anti_pent_reduction_cyc_thiazole	0.44865	0
Haterumalide_NE	E_R_THF_8_MC_18_SC_1	t16_NHK_up_E_S_ester_S_oxazolidinone_antifelkin_allyl_amide	0.49735	0
Haterumalide_NE	Z_S_THF_1_MC_23_SC_3	t1_epibis_NHK_down_Z_L_syn_hex_reduction_cyc_dihydropyran	0.4424	0
Haterumalide_NE	Z_S_THF_5_MC_16_SC_2	t5_NHK_down_Z_R_ester_S_oxazolidinone_antifelkin_allyl_thiazole	0.47768	0
Haterumalide_NE	Z_S_THF_7_MC_12_SC_2	t7_phorm_NHK_down_Z_D_SCF3_Hex_thiazole	0.48235	0
Haterumalide_NE	E_S_THF_9_MC_20_SC_1	t3_hex_bis_NHK_down_E_L_anti_pent_reduction_cyc_amide	0.52669	0
Haterumalide_NE	E_S_THF_8_MC_21_SC_1	t8_NHK_down_E_D_syn_pent_reduction_cyc_amide	0.47728	0
Haterumalide_NE	E_S_THF_5_MC_10_SC_1	t5_NHK_down_E_D_F_Hex_amide	0.49605	0
Haterumalide_NE	E_S_THF_9_MC_22_SC_2	t3_hex_bis_NHK_down_E_D_anti_pent_reduction_cyc_thiazole	0.49365	0
Haterumalide_NE	E_R_THF_1_MC_11_SC_2	t9_epibis_NHK_up_E_L_SCF3_Hex_thiazole	0.43538	0
Haterumalide_NE	Z_R_THF_7_MC_4_SC_3	t15_phorm_NHK_up_Z_D_F_Pent_dihydropyran	0.57719	0
Haterumalide_NE	Z_R_THF_4_MC_21_SC_2	t12_epiphorm_NHK_up_Z_D_syn_pent_reduction_cyc_thiazole	0.46028	0
Haterumalide_NE	Z_R_THF_7_MC_13_SC_1	t15_phorm_NHK_up_Z_propdiol_S_oxazolidinone_felkin_allyl_amide	0.60499	0
Haterumalide_NE	E_S_THF_1_MC_26_SC_1	t1_epibis_NHK_down_E_D_anti_hex_reduction_cyc_amide	0.46001	0
Haterumalide_NE	Z_S_THF_7_MC_27_SC_2	t7_phorm_NHK_down_Z_L_inv_Cl_pent_thiazole	0.48073	0
Haterumalide_NE	Z_S_THF_6_MC_9_SC_1	t6_NHK_down_Z_L_F_Hex_amide	0.50071	0
Haterumalide_NE	E_R_THF_9_MC_23_SC_2	t11_hex_bis_NHK_up_E_L_syn_hex_reduction_cyc_thiazole	0.52855	0
Haterumalide_NE	E_R_THF_7_MC_5_SC_1	t15_phorm_NHK_up_E_L_SCF3_Pent_amide	0.58908	0
Haterumalide_NE	E_R_THF_5_MC_9_SC_1	t13_NHK_up_E_L_F_Hex_amide	0.48242	0
Haterumalide_NE	Z_S_THF_9_MC_20_SC_1	t3_hex_bis_NHK_down_Z_L_anti_pent_reduction_cyc_amide	0.52569	0
Haterumalide_NE	E_S_THF_2_MC_14_SC_1	t2_NHK_down_E_propdiol_S_oxazolidinone_antifelkin_allyl_amide	0.47469	0
Haterumalide_NE	Z_S_THF_5_MC_32_SC_1	t5_NHK_down_Z_decanoic_acid_amide	0.51713	0
Haterumalide_NE	Z_S_THF_5_MC_18_SC_1	t5_NHK_down_Z_S_ester_S_oxazolidinone_antifelkin_allyl_amide	0.49854	0
Haterumalide_NE	E_R_THF_4_MC_15_SC_3	t12_epiphorm_NHK_up_E_R_ester_S_oxazolidinone_felkin_allyl_dihydropyran	0.47386	0
Haterumalide_NE	E_S_THF_9_MC_10_SC_3	t3_hex_bis_NHK_down_E_D_F_Hex_dihydropyran	0.52703	0
Haterumalide_NE	Z_R_THF_7_MC_31_SC_3	t15_phorm_NHK_up_Z_krische_R_S_dihydropyran	0.54915	0
Haterumalide_NE	Z_R_THF_2_MC_15_SC_1	t10_NHK_up_Z_R_ester_S_oxazolidinone_felkin_allyl_amide	0.4652	0
Haterumalide_NE	Z_S_THF_8_MC_31_SC_3	t8_NHK_down_Z_krische_R_S_dihydropyran	0.49249	0
Haterumalide_NE	E_R_THF_8_MC_25_SC_2	t16_NHK_up_E_D_syn_hex_reduction_cyc_thiazole	0.47452	0
Haterumalide_NE	E_R_THF_5_MC_25_SC_1	t13_NHK_up_E_D_syn_hex_reduction_cyc_amide	0.46787	0
Haterumalide_NE	E_R_THF_1_MC_12_SC_3	t9_epibis_NHK_up_E_D_SCF3_Hex_dihydropyran	0.44162	0
Haterumalide_NE	Z_R_THF_8_MC_10_SC_2	t16_NHK_up_Z_D_F_Hex_thiazole	0.49706	0
Haterumalide_NE	Z_R_THF_5_MC_15_SC_3	t13_NHK_up_Z_R_ester_S_oxazolidinone_felkin_allyl_dihydropyran	0.45546	0
Haterumalide_NE	Z_S_THF_2_MC_12_SC_3	t2_NHK_down_Z_D_SCF3_Hex_dihydropyran	0.42132	0
Haterumalide_NE	Z_S_THF_7_MC_10_SC_3	t7_phorm_NHK_down_Z_D_F_Hex_dihydropyran	0.51104	0
Haterumalide_NE	E_R_THF_3_MC_6_SC_1	t11_bis_NHK_up_E_D_SCF3_Pent_amide	0.60389	0
Haterumalide_NE	Z_R_THF_8_MC_28_SC_1	t16_NHK_up_Z_D_inv_Cl_pent_amide	0.48537	0
Haterumalide_NE	Z_S_THF_6_MC_16_SC_3	t6_NHK_down_Z_R_ester_S_oxazolidinone_antifelkin_allyl_dihydropyran	0.47354	0
Haterumalide_NE	E_R_THF_2_MC_12_SC_3	t10_NHK_up_E_D_SCF3_Hex_dihydropyran	0.41145	0
Haterumalide_NE	E_R_THF_3_MC_28_SC_2	t11_bis_NHK_up_E_D_inv_Cl_pent_thiazole	0.5346	0
Haterumalide_NE	E_S_THF_6_MC_26_SC_3	t6_NHK_down_E_D_anti_hex_reduction_cyc_dihydropyran	0.4747	0
Haterumalide_NE	Z_S_THF_4_MC_2_SC_2	t4_epiphorm_NHK_down_Z_D_Cl_Pent_thiazole	0.47666	0
Haterumalide_NE	E_R_THF_5_MC_3_SC_2	t13_NHK_up_E_L_F_Pent_thiazole	0.45447	0
Haterumalide_NE	E_R_THF_7_MC_28_SC_2	t15_phorm_NHK_up_E_D_inv_Cl_pent_thiazole	0.52845	0
Haterumalide_NE	E_S_THF_1_MC_5_SC_3	t1_epibis_NHK_down_E_L_SCF3_Pent_dihydropyran	0.4301	0
Haterumalide_NE	Z_S_THF_7_MC_12_SC_1	t7_phorm_NHK_down_Z_D_SCF3_Hex_amide	0.51967	0
Haterumalide_NE	E_S_THF_6_MC_5_SC_1	t6_NHK_down_E_L_SCF3_Pent_amide	0.47478	0
Haterumalide_NE	Z_R_THF_3_MC_26_SC_1	t11_bis_NHK_up_Z_D_anti_hex_reduction_cyc_amide	0.60183	0
Haterumalide_NE	Z_S_THF_4_MC_19_SC_1	t4_epiphorm_NHK_down_Z_L_syn_pent_reduction_cyc_amide	0.46477	0
Haterumalide_NE	Z_S_THF_7_MC_32_SC_3	t7_phorm_NHK_down_Z_decanoic_acid_dihydropyran	0.51401	0
Haterumalide_NE	E_R_THF_3_MC_31_SC_1	t11_bis_NHK_up_E_krische_R_S_amide	0.60665	0
Haterumalide_NE	Z_S_THF_1_MC_12_SC_3	t1_epibis_NHK_down_Z_D_SCF3_Hex_dihydropyran	0.43206	0
Haterumalide_NE	Z_S_THF_1_MC_27_SC_2	t1_epibis_NHK_down_Z_L_inv_Cl_pent_thiazole	0.46267	0
Haterumalide_NE	Z_S_THF_3_MC_27_SC_2	t3_bis_NHK_down_Z_L_inv_Cl_pent_thiazole	0.47502	0
Haterumalide_NE	Z_R_THF_6_MC_30_SC_2	t14_NHK_up_Z_D_inv_Cl_hex_thiazole	0.45623	0
Haterumalide_NE	Z_S_THF_5_MC_7_SC_3	t5_NHK_down_Z_L_Cl_Hex_dihydropyran	0.49317	0
Haterumalide_NE	E_S_THF_3_MC_28_SC_3	t3_bis_NHK_down_E_D_inv_Cl_pent_dihydropyran	0.48049	0
Haterumalide_NE	E_R_THF_6_MC_11_SC_3	t14_NHK_up_E_L_SCF3_Hex_dihydropyran	0.46039	0
Haterumalide_NE	Z_R_THF_1_MC_27_SC_1	t9_epibis_NHK_up_Z_L_inv_Cl_pent_amide	0.49942	0
Haterumalide_NE	E_R_THF_4_MC_18_SC_2	t12_epiphorm_NHK_up_E_S_ester_S_oxazolidinone_antifelkin_allyl_thiazole	0.48343	0
Haterumalide_NE	E_S_THF_9_MC_21_SC_1	t3_hex_bis_NHK_down_E_D_syn_pent_reduction_cyc_amide	0.52991	0
Haterumalide_NE	Z_R_THF_6_MC_15_SC_3	t14_NHK_up_Z_R_ester_S_oxazolidinone_felkin_allyl_dihydropyran	0.45677	0
Haterumalide_NE	Z_S_THF_3_MC_25_SC_2	t3_bis_NHK_down_Z_D_syn_hex_reduction_cyc_thiazole	0.48986	0
Haterumalide_NE	E_R_THF_1_MC_5_SC_1	t9_epibis_NHK_up_E_L_SCF3_Pent_amide	0.45933	0
Haterumalide_NE	Z_S_THF_9_MC_8_SC_1	t3_hex_bis_NHK_down_Z_D_Cl_Hex_amide	0.57069	0
Haterumalide_NE	Z_R_THF_7_MC_28_SC_3	t15_phorm_NHK_up_Z_D_inv_Cl_pent_dihydropyran	0.52917	0
Haterumalide_NE	Z_S_THF_6_MC_26_SC_3	t6_NHK_down_Z_D_anti_hex_reduction_cyc_dihydropyran	0.45585	0
Haterumalide_NE	E_S_THF_3_MC_20_SC_2	t3_bis_NHK_down_E_L_anti_pent_reduction_cyc_thiazole	0.46849	0
Haterumalide_NE	E_S_THF_9_MC_23_SC_3	t3_hex_bis_NHK_down_E_L_syn_hex_reduction_cyc_dihydropyran	0.48677	0
Haterumalide_NE	E_S_THF_8_MC_19_SC_2	t8_NHK_down_E_L_syn_pent_reduction_cyc_thiazole	0.46755	0
Haterumalide_NE	Z_S_THF_8_MC_13_SC_1	t8_NHK_down_Z_propdiol_S_oxazolidinone_felkin_allyl_amide	0.51548	0
Haterumalide_NE	E_R_THF_1_MC_8_SC_1	t9_epibis_NHK_up_E_D_Cl_Hex_amide	0.49571	0
Haterumalide_NE	E_R_THF_6_MC_14_SC_2	t14_NHK_up_E_propdiol_S_oxazolidinone_antifelkin_allyl_thiazole	0.45631	0
Haterumalide_NE	E_R_THF_2_MC_8_SC_3	t10_NHK_up_E_D_Cl_Hex_dihydropyran	0.43932	0
Haterumalide_NE	Z_R_THF_7_MC_29_SC_1	t15_phorm_NHK_up_Z_L_inv_Cl_hex_amide	0.58218	0
Haterumalide_NE	E_R_THF_2_MC_10_SC_3	t10_NHK_up_E_D_F_Hex_dihydropyran	0.43687	0
Haterumalide_NE	E_S_THF_6_MC_7_SC_2	t6_NHK_down_E_L_Cl_Hex_thiazole	0.49918	0
Haterumalide_NE	Z_R_THF_8_MC_8_SC_3	t16_NHK_up_Z_D_Cl_Hex_dihydropyran	0.50274	0
Haterumalide_NE	E_R_THF_4_MC_27_SC_1	t12_epiphorm_NHK_up_E_L_inv_Cl_pent_amide	0.51385	0
Haterumalide_NE	E_S_THF_8_MC_10_SC_2	t8_NHK_down_E_D_F_Hex_thiazole	0.52162	0
Haterumalide_NE	Z_S_THF_4_MC_6_SC_2	t4_epiphorm_NHK_down_Z_D_SCF3_Pent_thiazole	0.43093	0
Haterumalide_NE	Z_S_THF_6_MC_9_SC_2	t6_NHK_down_Z_L_F_Hex_thiazole	0.48536	0
Haterumalide_NE	Z_R_THF_3_MC_12_SC_3	t11_bis_NHK_up_Z_D_SCF3_Hex_dihydropyran	0.54414	0
Haterumalide_NE	E_R_THF_7_MC_22_SC_3	t15_phorm_NHK_up_E_D_anti_pent_reduction_cyc_dihydropyran	0.51264	0.51264
Haterumalide_NE	Z_R_THF_7_MC_25_SC_1	t15_phorm_NHK_up_Z_D_syn_hex_reduction_cyc_amide	0.56497	0
Haterumalide_NE	Z_S_THF_1_MC_17_SC_3	t1_epibis_NHK_down_Z_S_ester_S_oxazolidinone_felkin_allyl_dihydropyran	0.46489	0
Haterumalide_NE	E_S_THF_8_MC_27_SC_3	t8_NHK_down_E_L_inv_Cl_pent_dihydropyran	0.48617	0
Haterumalide_NE	E_S_THF_4_MC_3_SC_1	t4_epiphorm_NHK_down_E_L_F_Pent_amide	0.47918	0
Haterumalide_NE	E_S_THF_1_MC_18_SC_1	t1_epibis_NHK_down_E_S_ester_S_oxazolidinone_antifelkin_allyl_amide	0.46964	0
Haterumalide_NE	Z_R_THF_2_MC_14_SC_3	t10_NHK_up_Z_propdiol_S_oxazolidinone_antifelkin_allyl_dihydropyran	0.44732	0
Haterumalide_NE	Z_R_THF_6_MC_11_SC_1	t14_NHK_up_Z_L_SCF3_Hex_amide	0.46074	0
Haterumalide_NE	Z_R_THF_3_MC_29_SC_1	t11_bis_NHK_up_Z_L_inv_Cl_hex_amide	0.6046	0
Haterumalide_NE	E_S_THF_8_MC_4_SC_2	t8_NHK_down_E_D_F_Pent_thiazole	0.51164	0
Haterumalide_NE	E_R_THF_6_MC_10_SC_2	t14_NHK_up_E_D_F_Hex_thiazole	0.48469	0
Haterumalide_NE	E_R_THF_7_MC_19_SC_3	t15_phorm_NHK_up_E_L_syn_pent_reduction_cyc_dihydropyran	0.49273	0.49273
Haterumalide_NE	Z_S_THF_4_MC_17_SC_3	t4_epiphorm_NHK_down_Z_S_ester_S_oxazolidinone_felkin_allyl_dihydropyran	0.46206	0
Haterumalide_NE	Z_S_THF_6_MC_14_SC_3	t6_NHK_down_Z_propdiol_S_oxazolidinone_antifelkin_allyl_dihydropyran	0.46907	0
Haterumalide_NE	Z_S_THF_3_MC_21_SC_3	t3_bis_NHK_down_Z_D_syn_pent_reduction_cyc_dihydropyran	0.474	0
Haterumalide_NE	E_S_THF_3_MC_9_SC_3	t3_bis_NHK_down_E_L_F_Hex_dihydropyran	0.52559	0
Haterumalide_NE	E_S_THF_7_MC_15_SC_2	t7_phorm_NHK_down_E_R_ester_S_oxazolidinone_felkin_allyl_thiazole	0.47715	0
Haterumalide_NE	E_R_THF_8_MC_18_SC_2	t16_NHK_up_E_S_ester_S_oxazolidinone_antifelkin_allyl_thiazole	0.47148	0
Haterumalide_NE	E_S_THF_6_MC_5_SC_2	t6_NHK_down_E_L_SCF3_Pent_thiazole	0.46551	0
Haterumalide_NE	Z_S_THF_4_MC_24_SC_1	t4_epiphorm_NHK_down_Z_L_anti_hex_reduction_cyc_amide	0.46066	0
Haterumalide_NE	E_S_THF_4_MC_13_SC_1	t4_epiphorm_NHK_down_E_propdiol_S_oxazolidinone_felkin_allyl_amide	0.47132	0.47132
Haterumalide_NE	E_R_THF_2_MC_2_SC_3	t10_NHK_up_E_D_Cl_Pent_dihydropyran	0.43836	0
Haterumalide_NE	Z_S_THF_9_MC_9_SC_3	t3_hex_bis_NHK_down_Z_L_F_Hex_dihydropyran	0.53346	0
Haterumalide_NE	Z_S_THF_4_MC_21_SC_3	t4_epiphorm_NHK_down_Z_D_syn_pent_reduction_cyc_dihydropyran	0.43548	0
Haterumalide_NE	Z_R_THF_7_MC_7_SC_2	t15_phorm_NHK_up_Z_L_Cl_Hex_thiazole	0.57348	0
Haterumalide_NE	Z_R_THF_5_MC_32_SC_3	t13_NHK_up_Z_decanoic_acid_dihydropyran	0.4842	0
Haterumalide_NE	E_S_THF_7_MC_16_SC_3	t7_phorm_NHK_down_E_R_ester_S_oxazolidinone_antifelkin_allyl_dihydropyran	0.47777	0
Haterumalide_NE	Z_R_THF_8_MC_15_SC_1	t16_NHK_up_Z_R_ester_S_oxazolidinone_felkin_allyl_amide	0.50715	0
Haterumalide_NE	Z_S_THF_9_MC_12_SC_1	t3_hex_bis_NHK_down_Z_D_SCF3_Hex_amide	0.52705	0
Haterumalide_NE	Z_S_THF_4_MC_23_SC_2	t4_epiphorm_NHK_down_Z_L_syn_hex_reduction_cyc_thiazole	0.45742	0
Haterumalide_NE	Z_R_THF_4_MC_27_SC_2	t12_epiphorm_NHK_up_Z_L_inv_Cl_pent_thiazole	0.48387	0
Haterumalide_NE	Z_R_THF_6_MC_7_SC_3	t14_NHK_up_Z_L_Cl_Hex_dihydropyran	0.47088	0
Haterumalide_NE	E_S_THF_2_MC_9_SC_1	t2_NHK_down_E_L_F_Hex_amide	0.45932	0
Haterumalide_NE	E_R_THF_6_MC_26_SC_3	t14_NHK_up_E_D_anti_hex_reduction_cyc_dihydropyran	0.45197	0
Haterumalide_NE	Z_R_THF_1_MC_5_SC_1	t9_epibis_NHK_up_Z_L_SCF3_Pent_amide	0.46194	0
Haterumalide_NE	E_S_THF_4_MC_5_SC_2	t4_epiphorm_NHK_down_E_L_SCF3_Pent_thiazole	0.44596	0
Haterumalide_NE	E_R_THF_9_MC_16_SC_3	t11_hex_bis_NHK_up_E_R_ester_S_oxazolidinone_antifelkin_allyl_dihydropyran	0.54145	0
Haterumalide_NE	E_R_THF_7_MC_14_SC_2	t15_phorm_NHK_up_E_propdiol_S_oxazolidinone_antifelkin_allyl_thiazole	0.52693	0
Haterumalide_NE	E_S_THF_9_MC_24_SC_3	t3_hex_bis_NHK_down_E_L_anti_hex_reduction_cyc_dihydropyran	0.49386	0
Haterumalide_NE	Z_S_THF_7_MC_14_SC_1	t7_phorm_NHK_down_Z_propdiol_S_oxazolidinone_antifelkin_allyl_amide	0.52917	0
Haterumalide_NE	Z_S_THF_3_MC_16_SC_1	t3_bis_NHK_down_Z_R_ester_S_oxazolidinone_antifelkin_allyl_amide	0.54877	0
Haterumalide_NE	E_S_THF_9_MC_31_SC_1	t3_hex_bis_NHK_down_E_krische_R_S_amide	0.54422	0.54422
Haterumalide_NE	E_R_THF_5_MC_31_SC_3	t13_NHK_up_E_krische_R_S_dihydropyran	0.41972	0
Haterumalide_NE	E_S_THF_8_MC_22_SC_2	t8_NHK_down_E_D_anti_pent_reduction_cyc_thiazole	0.47537	0
Haterumalide_NE	Z_S_THF_1_MC_29_SC_3	t1_epibis_NHK_down_Z_L_inv_Cl_hex_dihydropyran	0.47094	0
Haterumalide_NE	Z_S_THF_2_MC_2_SC_2	t2_NHK_down_Z_D_Cl_Pent_thiazole	0.44974	0
Haterumalide_NE	Z_S_THF_2_MC_15_SC_1	t2_NHK_down_Z_R_ester_S_oxazolidinone_felkin_allyl_amide	0.45933	0
Haterumalide_NE	E_R_THF_9_MC_15_SC_1	t11_hex_bis_NHK_up_E_R_ester_S_oxazolidinone_felkin_allyl_amide	0.61098	0
Haterumalide_NE	Z_S_THF_9_MC_10_SC_1	t3_hex_bis_NHK_down_Z_D_F_Hex_amide	0.57776	0
Haterumalide_NE	Z_R_THF_3_MC_6_SC_2	t11_bis_NHK_up_Z_D_SCF3_Pent_thiazole	0.54272	0
Haterumalide_NE	E_S_THF_3_MC_26_SC_1	t3_bis_NHK_down_E_D_anti_hex_reduction_cyc_amide	0.53564	0
Haterumalide_NE	Z_R_THF_7_MC_21_SC_1	t15_phorm_NHK_up_Z_D_syn_pent_reduction_cyc_amide	0.57115	0
Haterumalide_NE	E_S_THF_9_MC_20_SC_3	t3_hex_bis_NHK_down_E_L_anti_pent_reduction_cyc_dihydropyran	0.49068	0
Haterumalide_NE	Z_R_THF_8_MC_11_SC_2	t16_NHK_up_Z_L_SCF3_Hex_thiazole	0.47923	0
Haterumalide_NE	Z_R_THF_2_MC_27_SC_3	t10_NHK_up_Z_L_inv_Cl_pent_dihydropyran	0.44065	0
Haterumalide_NE	Z_R_THF_6_MC_28_SC_1	t14_NHK_up_Z_D_inv_Cl_pent_amide	0.48621	0
Haterumalide_NE	E_S_THF_8_MC_1_SC_2	t8_NHK_down_E_L_Cl_Pent_thiazole	0.5166	0
Haterumalide_NE	Z_R_THF_8_MC_29_SC_1	t16_NHK_up_Z_L_inv_Cl_hex_amide	0.49812	0
Haterumalide_NE	E_R_THF_9_MC_13_SC_2	t11_hex_bis_NHK_up_E_propdiol_S_oxazolidinone_felkin_allyl_thiazole	0.55174	0.55174
Haterumalide_NE	Z_R_THF_8_MC_29_SC_3	t16_NHK_up_Z_L_inv_Cl_hex_dihydropyran	0.46988	0
Haterumalide_NE	E_R_THF_8_MC_11_SC_3	t16_NHK_up_E_L_SCF3_Hex_dihydropyran	0.47915	0
Haterumalide_NE	Z_R_THF_4_MC_4_SC_2	t12_epiphorm_NHK_up_Z_D_F_Pent_thiazole	0.48302	0
Haterumalide_NE	Z_S_THF_3_MC_18_SC_1	t3_bis_NHK_down_Z_S_ester_S_oxazolidinone_antifelkin_allyl_amide	0.55046	0
Haterumalide_NE	Z_S_THF_5_MC_10_SC_1	t5_NHK_down_Z_D_F_Hex_amide	0.50141	0
Haterumalide_NE	E_R_THF_1_MC_19_SC_2	t9_epibis_NHK_up_E_L_syn_pent_reduction_cyc_thiazole	0.43389	0
Haterumalide_NE	Z_S_THF_9_MC_24_SC_2	t3_hex_bis_NHK_down_Z_L_anti_hex_reduction_cyc_thiazole	0.48467	0
Haterumalide_NE	Z_S_THF_4_MC_1_SC_1	t4_epiphorm_NHK_down_Z_L_Cl_Pent_amide	0.50001	0
Haterumalide_NE	Z_S_THF_7_MC_2_SC_1	t7_phorm_NHK_down_Z_D_Cl_Pent_amide	0.53071	0
Haterumalide_NE	Z_R_THF_7_MC_26_SC_2	t15_phorm_NHK_up_Z_D_anti_hex_reduction_cyc_thiazole	0.53073	0
Haterumalide_NE	E_S_THF_7_MC_11_SC_3	t7_phorm_NHK_down_E_L_SCF3_Hex_dihydropyran	0.47336	0
Haterumalide_NE	Z_S_THF_1_MC_24_SC_1	t1_epibis_NHK_down_Z_L_anti_hex_reduction_cyc_amide	0.45165	0
Haterumalide_NE	E_S_THF_2_MC_18_SC_2	t2_NHK_down_E_S_ester_S_oxazolidinone_antifelkin_allyl_thiazole	0.44554	0
Haterumalide_NE	E_S_THF_9_MC_16_SC_1	t3_hex_bis_NHK_down_E_R_ester_S_oxazolidinone_antifelkin_allyl_amide	0.53773	0
Haterumalide_NE	E_S_THF_6_MC_8_SC_1	t6_NHK_down_E_D_Cl_Hex_amide	0.52213	0
Haterumalide_NE	Z_R_THF_2_MC_21_SC_2	t10_NHK_up_Z_D_syn_pent_reduction_cyc_thiazole	0.41586	0
Haterumalide_NE	Z_R_THF_5_MC_30_SC_2	t13_NHK_up_Z_D_inv_Cl_hex_thiazole	0.45226	0
Haterumalide_NE	Z_S_THF_2_MC_7_SC_3	t2_NHK_down_Z_L_Cl_Hex_dihydropyran	0.44981	0
Haterumalide_NE	Z_S_THF_8_MC_3_SC_1	t8_NHK_down_Z_L_F_Pent_amide	0.53374	0
Haterumalide_NE	E_R_THF_9_MC_4_SC_3	t11_hex_bis_NHK_up_E_D_F_Pent_dihydropyran	0.60524	0
Haterumalide_NE	Z_R_THF_5_MC_9_SC_3	t13_NHK_up_Z_L_F_Hex_dihydropyran	0.48653	0
Haterumalide_NE	Z_S_THF_3_MC_26_SC_1	t3_bis_NHK_down_Z_D_anti_hex_reduction_cyc_amide	0.53874	0
Haterumalide_NE	E_S_THF_1_MC_15_SC_1	t1_epibis_NHK_down_E_R_ester_S_oxazolidinone_felkin_allyl_amide	0.47496	0.47496
Haterumalide_NE	E_S_THF_8_MC_12_SC_2	t8_NHK_down_E_D_SCF3_Hex_thiazole	0.48437	0
Haterumalide_NE	Z_R_THF_1_MC_27_SC_3	t9_epibis_NHK_up_Z_L_inv_Cl_pent_dihydropyran	0.46766	0
Haterumalide_NE	E_S_THF_6_MC_1_SC_2	t6_NHK_down_E_L_Cl_Pent_thiazole	0.49398	0
Haterumalide_NE	Z_S_THF_7_MC_30_SC_3	t7_phorm_NHK_down_Z_D_inv_Cl_hex_dihydropyran	0.46666	0
Haterumalide_NE	Z_R_THF_9_MC_6_SC_1	t11_hex_bis_NHK_up_Z_D_SCF3_Pent_amide	0.6111	0
Haterumalide_NE	Z_S_THF_7_MC_1_SC_2	t7_phorm_NHK_down_Z_L_Cl_Pent_thiazole	0.51396	0
Haterumalide_NE	E_R_THF_2_MC_17_SC_3	t10_NHK_up_E_S_ester_S_oxazolidinone_felkin_allyl_dihydropyran	0.43247	0
Haterumalide_NE	Z_S_THF_6_MC_9_SC_3	t6_NHK_down_Z_L_F_Hex_dihydropyran	0.48963	0
Haterumalide_NE	E_R_THF_9_MC_19_SC_1	t11_hex_bis_NHK_up_E_L_syn_pent_reduction_cyc_amide	0.57801	0
Haterumalide_NE	Z_R_THF_6_MC_23_SC_2	t14_NHK_up_Z_L_syn_hex_reduction_cyc_thiazole	0.46223	0
Haterumalide_NE	E_R_THF_4_MC_30_SC_1	t12_epiphorm_NHK_up_E_D_inv_Cl_hex_amide	0.50446	0.50446
Haterumalide_NE	Z_S_THF_3_MC_10_SC_2	t3_bis_NHK_down_Z_D_F_Hex_thiazole	0.52911	0
Haterumalide_NE	E_S_THF_3_MC_9_SC_1	t3_bis_NHK_down_E_L_F_Hex_amide	0.57625	0
Haterumalide_NE	Z_S_THF_3_MC_32_SC_1	t3_bis_NHK_down_Z_decanoic_acid_amide	0.5705	0
Haterumalide_NE	E_R_THF_2_MC_13_SC_1	t10_NHK_up_E_propdiol_S_oxazolidinone_felkin_allyl_amide	0.46141	0
Haterumalide_NE	Z_S_THF_8_MC_1_SC_3	t8_NHK_down_Z_L_Cl_Pent_dihydropyran	0.50997	0
Haterumalide_NE	E_R_THF_2_MC_29_SC_1	t10_NHK_up_E_L_inv_Cl_hex_amide	0.47616	0
Haterumalide_NE	Z_S_THF_8_MC_23_SC_1	t8_NHK_down_Z_L_syn_hex_reduction_cyc_amide	0.50175	0
Haterumalide_NE	E_R_THF_3_MC_5_SC_3	t11_bis_NHK_up_E_L_SCF3_Pent_dihydropyran	0.54914	0
Haterumalide_NE	E_R_THF_3_MC_27_SC_1	t11_bis_NHK_up_E_L_inv_Cl_pent_amide	0.59897	0
Haterumalide_NE	Z_R_THF_7_MC_26_SC_3	t15_phorm_NHK_up_Z_D_anti_hex_reduction_cyc_dihydropyran	0.52788	0
Haterumalide_NE	E_S_THF_2_MC_13_SC_1	t2_NHK_down_E_propdiol_S_oxazolidinone_felkin_allyl_amide	0.46569	0
Haterumalide_NE	E_R_THF_7_MC_14_SC_1	t15_phorm_NHK_up_E_propdiol_S_oxazolidinone_antifelkin_allyl_amide	0.59388	0
Haterumalide_NE	Z_S_THF_6_MC_26_SC_2	t6_NHK_down_Z_D_anti_hex_reduction_cyc_thiazole	0.44745	0
Haterumalide_NE	Z_R_THF_9_MC_5_SC_3	t11_hex_bis_NHK_up_Z_L_SCF3_Pent_dihydropyran	0.567	0
Haterumalide_NE	E_S_THF_7_MC_2_SC_1	t7_phorm_NHK_down_E_D_Cl_Pent_amide	0.54596	0
Haterumalide_NE	E_S_THF_1_MC_14_SC_3	t1_epibis_NHK_down_E_propdiol_S_oxazolidinone_antifelkin_allyl_dihydropyran	0.4559	0
Haterumalide_NE	Z_R_THF_4_MC_24_SC_3	t12_epiphorm_NHK_up_Z_L_anti_hex_reduction_cyc_dihydropyran	0.46522	0
Haterumalide_NE	Z_R_THF_2_MC_7_SC_2	t10_NHK_up_Z_L_Cl_Hex_thiazole	0.45306	0
Haterumalide_NE	E_S_THF_2_MC_28_SC_2	t2_NHK_down_E_D_inv_Cl_pent_thiazole	0.45367	0
Haterumalide_NE	E_S_THF_4_MC_25_SC_1	t4_epiphorm_NHK_down_E_D_syn_hex_reduction_cyc_amide	0.45328	0
Haterumalide_NE	Z_R_THF_9_MC_15_SC_3	t11_hex_bis_NHK_up_Z_R_ester_S_oxazolidinone_felkin_allyl_dihydropyran	0.55615	0
Haterumalide_NE	Z_R_THF_3_MC_10_SC_3	t11_bis_NHK_up_Z_D_F_Hex_dihydropyran	0.59004	0
Haterumalide_NE	Z_S_THF_2_MC_3_SC_2	t2_NHK_down_Z_L_F_Pent_thiazole	0.45071	0
Haterumalide_NE	E_S_THF_9_MC_28_SC_2	t3_hex_bis_NHK_down_E_D_inv_Cl_pent_thiazole	0.48977	0
Haterumalide_NE	E_R_THF_2_MC_20_SC_3	t10_NHK_up_E_L_anti_pent_reduction_cyc_dihydropyran	0.4194	0
Haterumalide_NE	Z_S_THF_9_MC_10_SC_2	t3_hex_bis_NHK_down_Z_D_F_Hex_thiazole	0.53461	0
Haterumalide_NE	E_S_THF_9_MC_21_SC_2	t3_hex_bis_NHK_down_E_D_syn_pent_reduction_cyc_thiazole	0.48496	0
Haterumalide_NE	Z_S_THF_7_MC_6_SC_3	t7_phorm_NHK_down_Z_D_SCF3_Pent_dihydropyran	0.47858	0
Haterumalide_NE	E_S_THF_9_MC_22_SC_1	t3_hex_bis_NHK_down_E_D_anti_pent_reduction_cyc_amide	0.53982	0
Haterumalide_NE	Z_R_THF_6_MC_5_SC_2	t14_NHK_up_Z_L_SCF3_Pent_thiazole	0.45234	0
Haterumalide_NE	Z_S_THF_5_MC_16_SC_1	t5_NHK_down_Z_R_ester_S_oxazolidinone_antifelkin_allyl_amide	0.4942	0
Haterumalide_NE	E_S_THF_3_MC_14_SC_2	t3_bis_NHK_down_E_propdiol_S_oxazolidinone_antifelkin_allyl_thiazole	0.49075	0
Haterumalide_NE	Z_S_THF_3_MC_30_SC_3	t3_bis_NHK_down_Z_D_inv_Cl_hex_dihydropyran	0.48052	0
Haterumalide_NE	Z_R_THF_9_MC_26_SC_2	t11_hex_bis_NHK_up_Z_D_anti_hex_reduction_cyc_thiazole	0.54172	0
Haterumalide_NE	Z_R_THF_4_MC_5_SC_2	t12_epiphorm_NHK_up_Z_L_SCF3_Pent_thiazole	0.4846	0
Haterumalide_NE	E_S_THF_7_MC_6_SC_3	t7_phorm_NHK_down_E_D_SCF3_Pent_dihydropyran	0.47506	0
Haterumalide_NE	E_R_THF_7_MC_24_SC_3	t15_phorm_NHK_up_E_L_anti_hex_reduction_cyc_dihydropyran	0.52141	0
Haterumalide_NE	Z_S_THF_5_MC_13_SC_3	t5_NHK_down_Z_propdiol_S_oxazolidinone_felkin_allyl_dihydropyran	0.46984	0
Haterumalide_NE	Z_S_THF_7_MC_8_SC_1	t7_phorm_NHK_down_Z_D_Cl_Hex_amide	0.55417	0
Haterumalide_NE	E_S_THF_3_MC_6_SC_1	t3_bis_NHK_down_E_D_SCF3_Pent_amide	0.50451	0
Haterumalide_NE	Z_S_THF_5_MC_23_SC_2	t5_NHK_down_Z_L_syn_hex_reduction_cyc_thiazole	0.45917	0
Haterumalide_NE	Z_S_THF_4_MC_28_SC_3	t4_epiphorm_NHK_down_Z_D_inv_Cl_pent_dihydropyran	0.45197	0
Haterumalide_NE	E_S_THF_7_MC_18_SC_3	t7_phorm_NHK_down_E_S_ester_S_oxazolidinone_antifelkin_allyl_dihydropyran	0.47237	0
Haterumalide_NE	Z_S_THF_6_MC_30_SC_3	t6_NHK_down_Z_D_inv_Cl_hex_dihydropyran	0.46176	0
Haterumalide_NE	Z_R_THF_5_MC_21_SC_3	t13_NHK_up_Z_D_syn_pent_reduction_cyc_dihydropyran	0.44222	0
Haterumalide_NE	E_S_THF_4_MC_32_SC_1	t4_epiphorm_NHK_down_E_decanoic_acid_amide	0.50084	0.50084
Haterumalide_NE	Z_S_THF_6_MC_31_SC_3	t6_NHK_down_Z_krische_R_S_dihydropyran	0.44513	0
Haterumalide_NE	E_S_THF_8_MC_13_SC_3	t8_NHK_down_E_propdiol_S_oxazolidinone_felkin_allyl_dihydropyran	0.49637	0
Haterumalide_NE	Z_S_THF_8_MC_25_SC_2	t8_NHK_down_Z_D_syn_hex_reduction_cyc_thiazole	0.47752	0
Haterumalide_NE	Z_S_THF_8_MC_20_SC_1	t8_NHK_down_Z_L_anti_pent_reduction_cyc_amide	0.48327	0
Haterumalide_NE	E_S_THF_1_MC_26_SC_2	t1_epibis_NHK_down_E_D_anti_hex_reduction_cyc_thiazole	0.44301	0
Haterumalide_NE	Z_S_THF_8_MC_7_SC_3	t8_NHK_down_Z_L_Cl_Hex_dihydropyran	0.5294	0
Haterumalide_NE	Z_S_THF_9_MC_1_SC_1	t3_hex_bis_NHK_down_Z_L_Cl_Pent_amide	0.58263	0
Haterumalide_NE	Z_S_THF_4_MC_6_SC_1	t4_epiphorm_NHK_down_Z_D_SCF3_Pent_amide	0.46189	0
Haterumalide_NE	Z_S_THF_1_MC_2_SC_2	t1_epibis_NHK_down_Z_D_Cl_Pent_thiazole	0.46003	0
Haterumalide_NE	Z_S_THF_5_MC_3_SC_3	t5_NHK_down_Z_L_F_Pent_dihydropyran	0.4902	0
Haterumalide_NE	Z_S_THF_9_MC_6_SC_3	t3_hex_bis_NHK_down_Z_D_SCF3_Pent_dihydropyran	0.48561	0
Haterumalide_NE	Z_R_THF_3_MC_7_SC_2	t11_bis_NHK_up_Z_L_Cl_Hex_thiazole	0.59851	0
Haterumalide_NE	Z_R_THF_2_MC_17_SC_1	t10_NHK_up_Z_S_ester_S_oxazolidinone_felkin_allyl_amide	0.47455	0
Haterumalide_NE	Z_S_THF_2_MC_6_SC_3	t2_NHK_down_Z_D_SCF3_Pent_dihydropyran	0.42715	0
Haterumalide_NE	Z_S_THF_2_MC_14_SC_2	t2_NHK_down_Z_propdiol_S_oxazolidinone_antifelkin_allyl_thiazole	0.45596	0
Haterumalide_NE	Z_S_THF_3_MC_8_SC_3	t3_bis_NHK_down_Z_D_Cl_Hex_dihydropyran	0.5324	0
Haterumalide_NE	Z_R_THF_4_MC_8_SC_3	t12_epiphorm_NHK_up_Z_D_Cl_Hex_dihydropyran	0.51644	0
Haterumalide_NE	E_R_THF_3_MC_25_SC_2	t11_bis_NHK_up_E_D_syn_hex_reduction_cyc_thiazole	0.52598	0
Haterumalide_NE	E_R_THF_6_MC_24_SC_3	t14_NHK_up_E_L_anti_hex_reduction_cyc_dihydropyran	0.43746	0
Haterumalide_NE	E_R_THF_3_MC_23_SC_1	t11_bis_NHK_up_E_L_syn_hex_reduction_cyc_amide	0.57776	0
Haterumalide_NE	E_R_THF_6_MC_29_SC_3	t14_NHK_up_E_L_inv_Cl_hex_dihydropyran	0.44641	0
Haterumalide_NE	E_R_THF_5_MC_9_SC_2	t13_NHK_up_E_L_F_Hex_thiazole	0.4748	0
Haterumalide_NE	E_R_THF_5_MC_28_SC_2	t13_NHK_up_E_D_inv_Cl_pent_thiazole	0.45867	0
Haterumalide_NE	E_S_THF_8_MC_17_SC_2	t8_NHK_down_E_S_ester_S_oxazolidinone_felkin_allyl_thiazole	0.48645	0
Haterumalide_NE	E_S_THF_6_MC_10_SC_2	t6_NHK_down_E_D_F_Hex_thiazole	0.50531	0
Haterumalide_NE	Z_R_THF_5_MC_4_SC_2	t13_NHK_up_Z_D_F_Pent_thiazole	0.454	0
Haterumalide_NE	E_S_THF_2_MC_29_SC_2	t2_NHK_down_E_L_inv_Cl_hex_thiazole	0.44979	0
Haterumalide_NE	Z_S_THF_4_MC_16_SC_2	t4_epiphorm_NHK_down_Z_R_ester_S_oxazolidinone_antifelkin_allyl_thiazole	0.46779	0
Haterumalide_NE	E_R_THF_7_MC_21_SC_2	t15_phorm_NHK_up_E_D_syn_pent_reduction_cyc_thiazole	0.49282	0
Haterumalide_NE	E_S_THF_1_MC_7_SC_2	t1_epibis_NHK_down_E_L_Cl_Hex_thiazole	0.46202	0
Haterumalide_NE	E_R_THF_4_MC_21_SC_1	t12_epiphorm_NHK_up_E_D_syn_pent_reduction_cyc_amide	0.50546	0
Haterumalide_NE	E_S_THF_8_MC_20_SC_2	t8_NHK_down_E_L_anti_pent_reduction_cyc_thiazole	0.47194	0
Haterumalide_NE	Z_R_THF_4_MC_32_SC_1	t12_epiphorm_NHK_up_Z_decanoic_acid_amide	0.56069	0.56069
Haterumalide_NE	E_R_THF_8_MC_12_SC_3	t16_NHK_up_E_D_SCF3_Hex_dihydropyran	0.46312	0
Haterumalide_NE	E_R_THF_3_MC_9_SC_1	t11_bis_NHK_up_E_L_F_Hex_amide	0.64927	0
Haterumalide_NE	E_S_THF_1_MC_9_SC_1	t1_epibis_NHK_down_E_L_F_Hex_amide	0.48137	0
Haterumalide_NE	E_R_THF_4_MC_10_SC_3	t12_epiphorm_NHK_up_E_D_F_Hex_dihydropyran	0.50194	0
Haterumalide_NE	E_R_THF_9_MC_1_SC_1	t11_hex_bis_NHK_up_E_L_Cl_Pent_amide	0.67346	0
Haterumalide_NE	E_R_THF_4_MC_5_SC_3	t12_epiphorm_NHK_up_E_L_SCF3_Pent_dihydropyran	0.48024	0
Haterumalide_NE	Z_S_THF_7_MC_27_SC_1	t7_phorm_NHK_down_Z_L_inv_Cl_pent_amide	0.51471	0
Haterumalide_NE	E_S_THF_5_MC_28_SC_2	t5_NHK_down_E_D_inv_Cl_pent_thiazole	0.47096	0
Haterumalide_NE	Z_S_THF_1_MC_14_SC_3	t1_epibis_NHK_down_Z_propdiol_S_oxazolidinone_antifelkin_allyl_dihydropyran	0.46453	0
Haterumalide_NE	E_R_THF_3_MC_23_SC_3	t11_bis_NHK_up_E_L_syn_hex_reduction_cyc_dihydropyran	0.51729	0
Haterumalide_NE	E_R_THF_8_MC_15_SC_1	t16_NHK_up_E_R_ester_S_oxazolidinone_felkin_allyl_amide	0.48884	0
Haterumalide_NE	Z_S_THF_1_MC_9_SC_1	t1_epibis_NHK_down_Z_L_F_Hex_amide	0.48602	0
Haterumalide_NE	E_R_THF_7_MC_19_SC_1	t15_phorm_NHK_up_E_L_syn_pent_reduction_cyc_amide	0.54305	0.54305
Haterumalide_NE	Z_R_THF_3_MC_17_SC_2	t11_bis_NHK_up_Z_S_ester_S_oxazolidinone_felkin_allyl_thiazole	0.55212	0
Haterumalide_NE	Z_R_THF_6_MC_16_SC_1	t14_NHK_up_Z_R_ester_S_oxazolidinone_antifelkin_allyl_amide	0.495	0
Haterumalide_NE	Z_R_THF_7_MC_5_SC_2	t15_phorm_NHK_up_Z_L_SCF3_Pent_thiazole	0.54772	0
Haterumalide_NE	Z_S_THF_7_MC_30_SC_1	t7_phorm_NHK_down_Z_D_inv_Cl_hex_amide	0.50671	0
Haterumalide_NE	Z_R_THF_8_MC_12_SC_1	t16_NHK_up_Z_D_SCF3_Hex_amide	0.48307	0
Haterumalide_NE	Z_S_THF_8_MC_7_SC_1	t8_NHK_down_Z_L_Cl_Hex_amide	0.54579	0
Haterumalide_NE	Z_S_THF_7_MC_20_SC_3	t7_phorm_NHK_down_Z_L_anti_pent_reduction_cyc_dihydropyran	0.46892	0
Haterumalide_NE	Z_R_THF_9_MC_6_SC_2	t11_hex_bis_NHK_up_Z_D_SCF3_Pent_thiazole	0.55642	0
Haterumalide_NE	Z_R_THF_7_MC_19_SC_2	t15_phorm_NHK_up_Z_L_syn_pent_reduction_cyc_thiazole	0.50079	0
Haterumalide_NE	E_R_THF_1_MC_3_SC_1	t9_epibis_NHK_up_E_L_F_Pent_amide	0.48934	0
Haterumalide_NE	E_R_THF_2_MC_31_SC_3	t10_NHK_up_E_krische_R_S_dihydropyran	0.43204	0
Haterumalide_NE	E_S_THF_7_MC_3_SC_2	t7_phorm_NHK_down_E_L_F_Pent_thiazole	0.50493	0
Haterumalide_NE	Z_R_THF_9_MC_21_SC_2	t11_hex_bis_NHK_up_Z_D_syn_pent_reduction_cyc_thiazole	0.5318	0
Haterumalide_NE	E_R_THF_3_MC_5_SC_1	t11_bis_NHK_up_E_L_SCF3_Pent_amide	0.58324	0
Haterumalide_NE	E_S_THF_8_MC_8_SC_3	t8_NHK_down_E_D_Cl_Hex_dihydropyran	0.52298	0
Haterumalide_NE	E_S_THF_7_MC_12_SC_3	t7_phorm_NHK_down_E_D_SCF3_Hex_dihydropyran	0.46565	0
Haterumalide_NE	Z_S_THF_7_MC_15_SC_1	t7_phorm_NHK_down_Z_R_ester_S_oxazolidinone_felkin_allyl_amide	0.52233	0
Haterumalide_NE	Z_S_THF_3_MC_20_SC_3	t3_bis_NHK_down_Z_L_anti_pent_reduction_cyc_dihydropyran	0.47473	0
Haterumalide_NE	E_R_THF_1_MC_24_SC_2	t9_epibis_NHK_up_E_L_anti_hex_reduction_cyc_thiazole	0.43742	0
Haterumalide_NE	Z_R_THF_3_MC_22_SC_3	t11_bis_NHK_up_Z_D_anti_pent_reduction_cyc_dihydropyran	0.53492	0
Haterumalide_NE	Z_R_THF_7_MC_24_SC_1	t15_phorm_NHK_up_Z_L_anti_hex_reduction_cyc_amide	0.57228	0
Haterumalide_NE	E_S_THF_7_MC_21_SC_3	t7_phorm_NHK_down_E_D_syn_pent_reduction_cyc_dihydropyran	0.45507	0
Haterumalide_NE	E_R_THF_2_MC_19_SC_3	t10_NHK_up_E_L_syn_pent_reduction_cyc_dihydropyran	0.41047	0
Haterumalide_NE	E_R_THF_7_MC_11_SC_2	t15_phorm_NHK_up_E_L_SCF3_Hex_thiazole	0.51876	0
Haterumalide_NE	Z_S_THF_8_MC_20_SC_3	t8_NHK_down_Z_L_anti_pent_reduction_cyc_dihydropyran	0.46282	0
Haterumalide_NE	E_R_THF_3_MC_30_SC_3	t11_bis_NHK_up_E_D_inv_Cl_hex_dihydropyran	0.52974	0
Haterumalide_NE	Z_R_THF_7_MC_10_SC_3	t15_phorm_NHK_up_Z_D_F_Hex_dihydropyran	0.57928	0
Haterumalide_NE	Z_S_THF_1_MC_26_SC_1	t1_epibis_NHK_down_Z_D_anti_hex_reduction_cyc_amide	0.46137	0
Haterumalide_NE	Z_S_THF_9_MC_14_SC_1	t3_hex_bis_NHK_down_Z_propdiol_S_oxazolidinone_antifelkin_allyl_amide	0.55151	0
Haterumalide_NE	E_R_THF_5_MC_23_SC_2	t13_NHK_up_E_L_syn_hex_reduction_cyc_thiazole	0.42748	0
Haterumalide_NE	Z_R_THF_1_MC_13_SC_3	t9_epibis_NHK_up_Z_propdiol_S_oxazolidinone_felkin_allyl_dihydropyran	0.47081	0
Haterumalide_NE	E_R_THF_1_MC_3_SC_3	t9_epibis_NHK_up_E_L_F_Pent_dihydropyran	0.4586	0
Haterumalide_NE	E_R_THF_1_MC_8_SC_2	t9_epibis_NHK_up_E_D_Cl_Hex_thiazole	0.46843	0
Haterumalide_NE	E_S_THF_3_MC_4_SC_1	t3_bis_NHK_down_E_D_F_Pent_amide	0.55253	0
Haterumalide_NE	Z_R_THF_7_MC_18_SC_2	t15_phorm_NHK_up_Z_S_ester_S_oxazolidinone_antifelkin_allyl_thiazole	0.54559	0
Haterumalide_NE	E_S_THF_6_MC_23_SC_1	t6_NHK_down_E_L_syn_hex_reduction_cyc_amide	0.48186	0
Haterumalide_NE	Z_R_THF_2_MC_14_SC_2	t10_NHK_up_Z_propdiol_S_oxazolidinone_antifelkin_allyl_thiazole	0.45557	0
Haterumalide_NE	Z_S_THF_8_MC_29_SC_2	t8_NHK_down_Z_L_inv_Cl_hex_thiazole	0.48247	0
Haterumalide_NE	E_R_THF_8_MC_5_SC_1	t16_NHK_up_E_L_SCF3_Pent_amide	0.49421	0
Haterumalide_NE	E_R_THF_4_MC_11_SC_3	t12_epiphorm_NHK_up_E_L_SCF3_Hex_dihydropyran	0.47749	0
Haterumalide_NE	E_R_THF_9_MC_9_SC_3	t11_hex_bis_NHK_up_E_L_F_Hex_dihydropyran	0.58673	0
Haterumalide_NE	E_S_THF_1_MC_8_SC_2	t1_epibis_NHK_down_E_D_Cl_Hex_thiazole	0.46622	0
Haterumalide_NE	E_R_THF_3_MC_2_SC_2	t11_bis_NHK_up_E_D_Cl_Pent_thiazole	0.56924	0
Haterumalide_NE	E_S_THF_8_MC_7_SC_1	t8_NHK_down_E_L_Cl_Hex_amide	0.55148	0
Haterumalide_NE	E_S_THF_7_MC_14_SC_3	t7_phorm_NHK_down_E_propdiol_S_oxazolidinone_antifelkin_allyl_dihydropyran	0.48411	0
Haterumalide_NE	Z_S_THF_8_MC_12_SC_1	t8_NHK_down_Z_D_SCF3_Hex_amide	0.49594	0
Haterumalide_NE	Z_S_THF_5_MC_6_SC_3	t5_NHK_down_Z_D_SCF3_Pent_dihydropyran	0.44358	0
Haterumalide_NE	E_S_THF_5_MC_7_SC_1	t5_NHK_down_E_L_Cl_Hex_amide	0.48254	0
Haterumalide_NE	E_S_THF_9_MC_16_SC_3	t3_hex_bis_NHK_down_E_R_ester_S_oxazolidinone_antifelkin_allyl_dihydropyran	0.49686	0
Haterumalide_NE	Z_S_THF_8_MC_10_SC_3	t8_NHK_down_Z_D_F_Hex_dihydropyran	0.51801	0
Haterumalide_NE	E_S_THF_5_MC_28_SC_3	t5_NHK_down_E_D_inv_Cl_pent_dihydropyran	0.46967	0
Haterumalide_NE	Z_R_THF_8_MC_31_SC_2	t16_NHK_up_Z_krische_R_S_thiazole	0.48446	0
Haterumalide_NE	E_R_THF_7_MC_9_SC_1	t15_phorm_NHK_up_E_L_F_Hex_amide	0.60054	0
Haterumalide_NE	Z_R_THF_1_MC_25_SC_1	t9_epibis_NHK_up_Z_D_syn_hex_reduction_cyc_amide	0.47248	0
Haterumalide_NE	E_S_THF_5_MC_3_SC_1	t5_NHK_down_E_L_F_Pent_amide	0.47752	0
Haterumalide_NE	Z_R_THF_3_MC_8_SC_1	t11_bis_NHK_up_Z_D_Cl_Hex_amide	0.65549	0
Haterumalide_NE	E_S_THF_5_MC_8_SC_2	t5_NHK_down_E_D_Cl_Hex_thiazole	0.48416	0
Haterumalide_NE	E_S_THF_9_MC_2_SC_3	t3_hex_bis_NHK_down_E_D_Cl_Pent_dihydropyran	0.5408	0
Haterumalide_NE	Z_S_THF_1_MC_12_SC_2	t1_epibis_NHK_down_Z_D_SCF3_Hex_thiazole	0.43525	0
Haterumalide_NE	Z_S_THF_1_MC_4_SC_1	t1_epibis_NHK_down_Z_D_F_Pent_amide	0.47375	0
Haterumalide_NE	Z_R_THF_3_MC_29_SC_2	t11_bis_NHK_up_Z_L_inv_Cl_hex_thiazole	0.53308	0
Haterumalide_NE	Z_R_THF_1_MC_9_SC_1	t9_epibis_NHK_up_Z_L_F_Hex_amide	0.4984	0
Haterumalide_NE	E_S_THF_8_MC_12_SC_3	t8_NHK_down_E_D_SCF3_Hex_dihydropyran	0.48042	0
Haterumalide_NE	E_R_THF_7_MC_1_SC_2	t15_phorm_NHK_up_E_L_Cl_Pent_thiazole	0.55684	0
Haterumalide_NE	E_S_THF_3_MC_17_SC_2	t3_bis_NHK_down_E_S_ester_S_oxazolidinone_felkin_allyl_thiazole	0.48477	0
Haterumalide_NE	Z_S_THF_4_MC_5_SC_3	t4_epiphorm_NHK_down_Z_L_SCF3_Pent_dihydropyran	0.44746	0
Haterumalide_NE	Z_R_THF_4_MC_20_SC_3	t12_epiphorm_NHK_up_Z_L_anti_pent_reduction_cyc_dihydropyran	0.48137	0
Haterumalide_NE	E_R_THF_1_MC_14_SC_3	t9_epibis_NHK_up_E_propdiol_S_oxazolidinone_antifelkin_allyl_dihydropyran	0.46283	0
Haterumalide_NE	E_S_THF_8_MC_25_SC_3	t8_NHK_down_E_D_syn_hex_reduction_cyc_dihydropyran	0.47418	0
Haterumalide_NE	Z_S_THF_8_MC_18_SC_2	t8_NHK_down_Z_S_ester_S_oxazolidinone_antifelkin_allyl_thiazole	0.49571	0
Haterumalide_NE	Z_S_THF_9_MC_18_SC_3	t3_hex_bis_NHK_down_Z_S_ester_S_oxazolidinone_antifelkin_allyl_dihydropyran	0.50978	0
Haterumalide_NE	Z_S_THF_7_MC_8_SC_3	t7_phorm_NHK_down_Z_D_Cl_Hex_dihydropyran	0.52452	0.52452
Haterumalide_NE	Z_R_THF_1_MC_29_SC_1	t9_epibis_NHK_up_Z_L_inv_Cl_hex_amide	0.50877	0
Haterumalide_NE	E_R_THF_9_MC_4_SC_1	t11_hex_bis_NHK_up_E_D_F_Pent_amide	0.67018	0
Haterumalide_NE	Z_S_THF_2_MC_16_SC_1	t2_NHK_down_Z_R_ester_S_oxazolidinone_antifelkin_allyl_amide	0.4723	0
Haterumalide_NE	Z_R_THF_7_MC_19_SC_3	t15_phorm_NHK_up_Z_L_syn_pent_reduction_cyc_dihydropyran	0.50208	0
Haterumalide_NE	Z_S_THF_9_MC_16_SC_2	t3_hex_bis_NHK_down_Z_R_ester_S_oxazolidinone_antifelkin_allyl_thiazole	0.48786	0
Haterumalide_NE	E_R_THF_8_MC_28_SC_2	t16_NHK_up_E_D_inv_Cl_pent_thiazole	0.47279	0
Haterumalide_NE	Z_R_THF_1_MC_14_SC_1	t9_epibis_NHK_up_Z_propdiol_S_oxazolidinone_antifelkin_allyl_amide	0.49772	0
Haterumalide_NE	E_R_THF_3_MC_7_SC_1	t11_bis_NHK_up_E_L_Cl_Hex_amide	0.62471	0
Haterumalide_NE	Z_S_THF_7_MC_7_SC_2	t7_phorm_NHK_down_Z_L_Cl_Hex_thiazole	0.5184	0
Haterumalide_NE	E_S_THF_5_MC_9_SC_3	t5_NHK_down_E_L_F_Hex_dihydropyran	0.48041	0
Haterumalide_NE	Z_R_THF_9_MC_13_SC_2	t11_hex_bis_NHK_up_Z_propdiol_S_oxazolidinone_felkin_allyl_thiazole	0.55897	0
Haterumalide_NE	Z_R_THF_5_MC_26_SC_3	t13_NHK_up_Z_D_anti_hex_reduction_cyc_dihydropyran	0.45367	0
Haterumalide_NE	E_S_THF_6_MC_4_SC_3	t6_NHK_down_E_D_F_Pent_dihydropyran	0.48482	0
Haterumalide_NE	Z_S_THF_8_MC_28_SC_3	t8_NHK_down_Z_D_inv_Cl_pent_dihydropyran	0.48017	0
Haterumalide_NE	E_R_THF_6_MC_5_SC_3	t14_NHK_up_E_L_SCF3_Pent_dihydropyran	0.4469	0
Haterumalide_NE	Z_S_THF_7_MC_21_SC_2	t7_phorm_NHK_down_Z_D_syn_pent_reduction_cyc_thiazole	0.46787	0
Haterumalide_NE	E_R_THF_3_MC_27_SC_3	t11_bis_NHK_up_E_L_inv_Cl_pent_dihydropyran	0.53277	0
Haterumalide_NE	E_S_THF_7_MC_17_SC_2	t7_phorm_NHK_down_E_S_ester_S_oxazolidinone_felkin_allyl_thiazole	0.47375	0
Haterumalide_NE	E_R_THF_8_MC_10_SC_2	t16_NHK_up_E_D_F_Hex_thiazole	0.50318	0
Haterumalide_NE	E_R_THF_1_MC_11_SC_3	t9_epibis_NHK_up_E_L_SCF3_Hex_dihydropyran	0.43431	0
Haterumalide_NE	E_S_THF_3_MC_25_SC_1	t3_bis_NHK_down_E_D_syn_hex_reduction_cyc_amide	0.52384	0
Haterumalide_NE	E_S_THF_8_MC_6_SC_2	t8_NHK_down_E_D_SCF3_Pent_thiazole	0.48893	0
Haterumalide_NE	E_R_THF_4_MC_22_SC_3	t12_epiphorm_NHK_up_E_D_anti_pent_reduction_cyc_dihydropyran	0.46446	0
Haterumalide_NE	E_R_THF_6_MC_4_SC_1	t14_NHK_up_E_D_F_Pent_amide	0.50198	0
Haterumalide_NE	E_S_THF_8_MC_11_SC_2	t8_NHK_down_E_L_SCF3_Hex_thiazole	0.49414	0
Haterumalide_NE	E_S_THF_7_MC_15_SC_3	t7_phorm_NHK_down_E_R_ester_S_oxazolidinone_felkin_allyl_dihydropyran	0.47317	0
Haterumalide_NE	Z_S_THF_2_MC_28_SC_3	t2_NHK_down_Z_D_inv_Cl_pent_dihydropyran	0.44997	0
Haterumalide_NE	E_S_THF_7_MC_10_SC_3	t7_phorm_NHK_down_E_D_F_Hex_dihydropyran	0.50364	0
Haterumalide_NE	Z_S_THF_5_MC_6_SC_2	t5_NHK_down_Z_D_SCF3_Pent_thiazole	0.46641	0
Haterumalide_NE	E_S_THF_1_MC_23_SC_1	t1_epibis_NHK_down_E_L_syn_hex_reduction_cyc_amide	0.44369	0
Haterumalide_NE	Z_R_THF_4_MC_30_SC_2	t12_epiphorm_NHK_up_Z_D_inv_Cl_hex_thiazole	0.4839	0
Haterumalide_NE	Z_R_THF_3_MC_16_SC_2	t11_bis_NHK_up_Z_R_ester_S_oxazolidinone_antifelkin_allyl_thiazole	0.55676	0
Haterumalide_NE	E_S_THF_9_MC_29_SC_2	t3_hex_bis_NHK_down_E_L_inv_Cl_hex_thiazole	0.46654	0
Haterumalide_NE	E_S_THF_2_MC_26_SC_1	t2_NHK_down_E_D_anti_hex_reduction_cyc_amide	0.44674	0
Haterumalide_NE	Z_S_THF_8_MC_6_SC_1	t8_NHK_down_Z_D_SCF3_Pent_amide	0.48526	0
Haterumalide_NE	E_R_THF_9_MC_26_SC_1	t11_hex_bis_NHK_up_E_D_anti_hex_reduction_cyc_amide	0.59571	0
Haterumalide_NE	Z_S_THF_5_MC_20_SC_1	t5_NHK_down_Z_L_anti_pent_reduction_cyc_amide	0.46038	0
Haterumalide_NE	E_S_THF_2_MC_32_SC_1	t2_NHK_down_E_decanoic_acid_amide	0.48558	0
Haterumalide_NE	E_R_THF_2_MC_9_SC_2	t10_NHK_up_E_L_F_Hex_thiazole	0.44485	0
Haterumalide_NE	E_S_THF_6_MC_3_SC_3	t6_NHK_down_E_L_F_Pent_dihydropyran	0.49755	0
Haterumalide_NE	Z_R_THF_9_MC_20_SC_1	t11_hex_bis_NHK_up_Z_L_anti_pent_reduction_cyc_amide	0.57415	0
Haterumalide_NE	E_R_THF_3_MC_24_SC_1	t11_bis_NHK_up_E_L_anti_hex_reduction_cyc_amide	0.58873	0
Haterumalide_NE	E_R_THF_9_MC_11_SC_2	t11_hex_bis_NHK_up_E_L_SCF3_Hex_thiazole	0.55545	0
Haterumalide_NE	Z_S_THF_6_MC_25_SC_3	t6_NHK_down_Z_D_syn_hex_reduction_cyc_dihydropyran	0.44951	0
Haterumalide_NE	E_S_THF_6_MC_21_SC_2	t6_NHK_down_E_D_syn_pent_reduction_cyc_thiazole	0.45978	0
Haterumalide_NE	Z_S_THF_6_MC_30_SC_2	t6_NHK_down_Z_D_inv_Cl_hex_thiazole	0.4564	0
Haterumalide_NE	Z_S_THF_5_MC_11_SC_3	t5_NHK_down_Z_L_SCF3_Hex_dihydropyran	0.46307	0
Haterumalide_NE	E_R_THF_4_MC_9_SC_3	t12_epiphorm_NHK_up_E_L_F_Hex_dihydropyran	0.48772	0
Haterumalide_NE	Z_S_THF_1_MC_16_SC_2	t1_epibis_NHK_down_Z_R_ester_S_oxazolidinone_antifelkin_allyl_thiazole	0.46675	0
Haterumalide_NE	Z_S_THF_9_MC_22_SC_2	t3_hex_bis_NHK_down_Z_D_anti_pent_reduction_cyc_thiazole	0.48985	0
Haterumalide_NE	Z_R_THF_1_MC_15_SC_1	t9_epibis_NHK_up_Z_R_ester_S_oxazolidinone_felkin_allyl_amide	0.4918	0
Haterumalide_NE	Z_R_THF_4_MC_28_SC_3	t12_epiphorm_NHK_up_Z_D_inv_Cl_pent_dihydropyran	0.48219	0
Haterumalide_NE	Z_S_THF_4_MC_23_SC_1	t4_epiphorm_NHK_down_Z_L_syn_hex_reduction_cyc_amide	0.47449	0
Haterumalide_NE	Z_S_THF_5_MC_27_SC_2	t5_NHK_down_Z_L_inv_Cl_pent_thiazole	0.47188	0
Haterumalide_NE	Z_R_THF_8_MC_10_SC_1	t16_NHK_up_Z_D_F_Hex_amide	0.52538	0
Haterumalide_NE	E_R_THF_9_MC_23_SC_3	t11_hex_bis_NHK_up_E_L_syn_hex_reduction_cyc_dihydropyran	0.52646	0
Haterumalide_NE	E_S_THF_7_MC_2_SC_3	t7_phorm_NHK_down_E_D_Cl_Pent_dihydropyran	0.50786	0
Haterumalide_NE	Z_S_THF_9_MC_23_SC_1	t3_hex_bis_NHK_down_Z_L_syn_hex_reduction_cyc_amide	0.52339	0
Haterumalide_NE	Z_R_THF_2_MC_27_SC_2	t10_NHK_up_Z_L_inv_Cl_pent_thiazole	0.44483	0
Haterumalide_NE	Z_R_THF_6_MC_6_SC_3	t14_NHK_up_Z_D_SCF3_Pent_dihydropyran	0.44823	0
Haterumalide_NE	Z_R_THF_5_MC_20_SC_2	t13_NHK_up_Z_L_anti_pent_reduction_cyc_thiazole	0.43377	0
Haterumalide_NE	E_R_THF_8_MC_6_SC_2	t16_NHK_up_E_D_SCF3_Pent_thiazole	0.4664	0
Haterumalide_NE	E_S_THF_6_MC_6_SC_3	t6_NHK_down_E_D_SCF3_Pent_dihydropyran	0.45234	0
Haterumalide_NE	E_R_THF_6_MC_3_SC_2	t14_NHK_up_E_L_F_Pent_thiazole	0.47057	0
Haterumalide_NE	E_R_THF_6_MC_32_SC_3	t14_NHK_up_E_decanoic_acid_dihydropyran	0.47485	0
Haterumalide_NE	Z_S_THF_7_MC_13_SC_3	t7_phorm_NHK_down_Z_propdiol_S_oxazolidinone_felkin_allyl_dihydropyran	0.49173	0
Haterumalide_NE	E_S_THF_3_MC_18_SC_2	t3_bis_NHK_down_E_S_ester_S_oxazolidinone_antifelkin_allyl_thiazole	0.48117	0
Haterumalide_NE	Z_R_THF_7_MC_28_SC_2	t15_phorm_NHK_up_Z_D_inv_Cl_pent_thiazole	0.52596	0
Haterumalide_NE	E_R_THF_7_MC_23_SC_3	t15_phorm_NHK_up_E_L_syn_hex_reduction_cyc_dihydropyran	0.50537	0
Haterumalide_NE	E_R_THF_7_MC_6_SC_3	t15_phorm_NHK_up_E_D_SCF3_Pent_dihydropyran	0.53643	0
Haterumalide_NE	E_S_THF_3_MC_7_SC_3	t3_bis_NHK_down_E_L_Cl_Hex_dihydropyran	0.5318	0
Haterumalide_NE	Z_S_THF_4_MC_22_SC_1	t4_epiphorm_NHK_down_Z_D_anti_pent_reduction_cyc_amide	0.44746	0
Haterumalide_NE	Z_S_THF_7_MC_25_SC_1	t7_phorm_NHK_down_Z_D_syn_hex_reduction_cyc_amide	0.50151	0
Haterumalide_NE	E_R_THF_7_MC_18_SC_3	t15_phorm_NHK_up_E_S_ester_S_oxazolidinone_antifelkin_allyl_dihydropyran	0.52917	0
Haterumalide_NE	E_R_THF_2_MC_28_SC_3	t10_NHK_up_E_D_inv_Cl_pent_dihydropyran	0.4461	0
Haterumalide_NE	E_R_THF_4_MC_18_SC_1	t12_epiphorm_NHK_up_E_S_ester_S_oxazolidinone_antifelkin_allyl_amide	0.52806	0
Haterumalide_NE	E_S_THF_8_MC_22_SC_1	t8_NHK_down_E_D_anti_pent_reduction_cyc_amide	0.48946	0
Haterumalide_NE	E_R_THF_4_MC_27_SC_3	t12_epiphorm_NHK_up_E_L_inv_Cl_pent_dihydropyran	0.47478	0
Haterumalide_NE	Z_R_THF_8_MC_23_SC_3	t16_NHK_up_Z_L_syn_hex_reduction_cyc_dihydropyran	0.47953	0
Haterumalide_NE	Z_S_THF_6_MC_17_SC_2	t6_NHK_down_Z_S_ester_S_oxazolidinone_felkin_allyl_thiazole	0.46477	0
Haterumalide_NE	E_R_THF_1_MC_17_SC_3	t9_epibis_NHK_up_E_S_ester_S_oxazolidinone_felkin_allyl_dihydropyran	0.46146	0
Haterumalide_NE	Z_S_THF_7_MC_1_SC_3	t7_phorm_NHK_down_Z_L_Cl_Pent_dihydropyran	0.52156	0
Haterumalide_NE	Z_R_THF_6_MC_23_SC_1	t14_NHK_up_Z_L_syn_hex_reduction_cyc_amide	0.48335	0
Haterumalide_NE	E_S_THF_9_MC_4_SC_1	t3_hex_bis_NHK_down_E_D_F_Pent_amide	0.58566	0
Haterumalide_NE	E_S_THF_7_MC_13_SC_3	t7_phorm_NHK_down_E_propdiol_S_oxazolidinone_felkin_allyl_dihydropyran	0.48152	0
Haterumalide_NE	E_R_THF_6_MC_14_SC_1	t14_NHK_up_E_propdiol_S_oxazolidinone_antifelkin_allyl_amide	0.48776	0
Haterumalide_NE	E_R_THF_5_MC_4_SC_1	t13_NHK_up_E_D_F_Pent_amide	0.46783	0
Haterumalide_NE	E_S_THF_9_MC_3_SC_3	t3_hex_bis_NHK_down_E_L_F_Pent_dihydropyran	0.53266	0
Haterumalide_NE	Z_S_THF_7_MC_31_SC_2	t7_phorm_NHK_down_Z_krische_R_S_thiazole	0.48863	0
Haterumalide_NE	E_S_THF_2_MC_10_SC_3	t2_NHK_down_E_D_F_Hex_dihydropyran	0.44277	0
Haterumalide_NE	E_R_THF_8_MC_24_SC_2	t16_NHK_up_E_L_anti_hex_reduction_cyc_thiazole	0.47269	0
Haterumalide_NE	Z_S_THF_5_MC_28_SC_2	t5_NHK_down_Z_D_inv_Cl_pent_thiazole	0.47423	0
Haterumalide_NE	Z_R_THF_6_MC_13_SC_2	t14_NHK_up_Z_propdiol_S_oxazolidinone_felkin_allyl_thiazole	0.45749	0
Haterumalide_NE	E_S_THF_6_MC_20_SC_3	t6_NHK_down_E_L_anti_pent_reduction_cyc_dihydropyran	0.45932	0
Haterumalide_NE	Z_S_THF_2_MC_22_SC_3	t2_NHK_down_Z_D_anti_pent_reduction_cyc_dihydropyran	0.41402	0
Haterumalide_NE	Z_S_THF_3_MC_10_SC_3	t3_bis_NHK_down_Z_D_F_Hex_dihydropyran	0.53184	0
Haterumalide_NE	Z_S_THF_3_MC_5_SC_2	t3_bis_NHK_down_Z_L_SCF3_Pent_thiazole	0.50265	0
Haterumalide_NE	E_S_THF_3_MC_1_SC_3	t3_bis_NHK_down_E_L_Cl_Pent_dihydropyran	0.51312	0
Haterumalide_NE	Z_R_THF_9_MC_4_SC_3	t11_hex_bis_NHK_up_Z_D_F_Pent_dihydropyran	0.59155	0
Haterumalide_NE	E_R_THF_6_MC_21_SC_2	t14_NHK_up_E_D_syn_pent_reduction_cyc_thiazole	0.44882	0
Haterumalide_NE	Z_R_THF_5_MC_19_SC_2	t13_NHK_up_Z_L_syn_pent_reduction_cyc_thiazole	0.43696	0
Haterumalide_NE	E_R_THF_3_MC_24_SC_2	t11_bis_NHK_up_E_L_anti_hex_reduction_cyc_thiazole	0.53536	0
Haterumalide_NE	Z_R_THF_9_MC_12_SC_2	t11_hex_bis_NHK_up_Z_D_SCF3_Hex_thiazole	0.55349	0
Haterumalide_NE	Z_S_THF_6_MC_12_SC_3	t6_NHK_down_Z_D_SCF3_Hex_dihydropyran	0.46287	0
Haterumalide_NE	E_R_THF_6_MC_17_SC_3	t14_NHK_up_E_S_ester_S_oxazolidinone_felkin_allyl_dihydropyran	0.45944	0
Haterumalide_NE	E_S_THF_3_MC_21_SC_3	t3_bis_NHK_down_E_D_syn_pent_reduction_cyc_dihydropyran	0.46953	0
Haterumalide_NE	E_R_THF_4_MC_19_SC_1	t12_epiphorm_NHK_up_E_L_syn_pent_reduction_cyc_amide	0.51537	0
Haterumalide_NE	E_R_THF_7_MC_7_SC_2	t15_phorm_NHK_up_E_L_Cl_Hex_thiazole	0.54902	0
Haterumalide_NE	E_R_THF_7_MC_9_SC_3	t15_phorm_NHK_up_E_L_F_Hex_dihydropyran	0.57367	0
Haterumalide_NE	Z_S_THF_4_MC_7_SC_2	t4_epiphorm_NHK_down_Z_L_Cl_Hex_thiazole	0.47489	0
Haterumalide_NE	Z_R_THF_1_MC_22_SC_3	t9_epibis_NHK_up_Z_D_anti_pent_reduction_cyc_dihydropyran	0.43558	0
Haterumalide_NE	Z_R_THF_4_MC_19_SC_3	t12_epiphorm_NHK_up_Z_L_syn_pent_reduction_cyc_dihydropyran	0.4724	0
Haterumalide_NE	E_R_THF_8_MC_18_SC_3	t16_NHK_up_E_S_ester_S_oxazolidinone_antifelkin_allyl_dihydropyran	0.47771	0
Haterumalide_NE	Z_S_THF_7_MC_9_SC_1	t7_phorm_NHK_down_Z_L_F_Hex_amide	0.55801	0
Haterumalide_NE	E_S_THF_4_MC_1_SC_1	t4_epiphorm_NHK_down_E_L_Cl_Pent_amide	0.49067	0
Haterumalide_NE	E_S_THF_9_MC_4_SC_2	t3_hex_bis_NHK_down_E_D_F_Pent_thiazole	0.53693	0
Haterumalide_NE	E_S_THF_1_MC_12_SC_2	t1_epibis_NHK_down_E_D_SCF3_Hex_thiazole	0.42921	0
Haterumalide_NE	E_R_THF_8_MC_3_SC_1	t16_NHK_up_E_L_F_Pent_amide	0.52354	0
Haterumalide_NE	Z_R_THF_6_MC_18_SC_2	t14_NHK_up_Z_S_ester_S_oxazolidinone_antifelkin_allyl_thiazole	0.46812	0
Haterumalide_NE	Z_R_THF_8_MC_5_SC_1	t16_NHK_up_Z_L_SCF3_Pent_amide	0.4976	0
Haterumalide_NE	E_S_THF_8_MC_32_SC_2	t8_NHK_down_E_decanoic_acid_thiazole	0.5366	0
Haterumalide_NE	E_S_THF_1_MC_21_SC_3	t1_epibis_NHK_down_E_D_syn_pent_reduction_cyc_dihydropyran	0.42456	0
Haterumalide_NE	Z_R_THF_7_MC_18_SC_1	t15_phorm_NHK_up_Z_S_ester_S_oxazolidinone_antifelkin_allyl_amide	0.59407	0
Haterumalide_NE	E_S_THF_1_MC_6_SC_1	t1_epibis_NHK_down_E_D_SCF3_Pent_amide	0.43736	0
Haterumalide_NE	E_S_THF_8_MC_5_SC_2	t8_NHK_down_E_L_SCF3_Pent_thiazole	0.48615	0
Haterumalide_NE	Z_S_THF_1_MC_20_SC_2	t1_epibis_NHK_down_Z_L_anti_pent_reduction_cyc_thiazole	0.43393	0
Haterumalide_NE	E_S_THF_1_MC_26_SC_3	t1_epibis_NHK_down_E_D_anti_hex_reduction_cyc_dihydropyran	0.43883	0
Haterumalide_NE	Z_S_THF_6_MC_25_SC_1	t6_NHK_down_Z_D_syn_hex_reduction_cyc_amide	0.4607	0
Haterumalide_NE	E_S_THF_7_MC_24_SC_3	t7_phorm_NHK_down_E_L_anti_hex_reduction_cyc_dihydropyran	0.47266	0
Haterumalide_NE	Z_S_THF_7_MC_32_SC_2	t7_phorm_NHK_down_Z_decanoic_acid_thiazole	0.50913	0
Haterumalide_NE	E_S_THF_3_MC_32_SC_1	t3_bis_NHK_down_E_decanoic_acid_amide	0.57569	0
Haterumalide_NE	Z_R_THF_7_MC_8_SC_3	t15_phorm_NHK_up_Z_D_Cl_Hex_dihydropyran	0.57222	0.57222
Haterumalide_NE	E_R_THF_8_MC_23_SC_2	t16_NHK_up_E_L_syn_hex_reduction_cyc_thiazole	0.47487	0
Haterumalide_NE	E_S_THF_3_MC_13_SC_3	t3_bis_NHK_down_E_propdiol_S_oxazolidinone_felkin_allyl_dihydropyran	0.48585	0
Haterumalide_NE	E_R_THF_3_MC_15_SC_2	t11_bis_NHK_up_E_R_ester_S_oxazolidinone_felkin_allyl_thiazole	0.54481	0
Haterumalide_NE	E_S_THF_5_MC_26_SC_3	t5_NHK_down_E_D_anti_hex_reduction_cyc_dihydropyran	0.45114	0
Haterumalide_NE	E_S_THF_4_MC_6_SC_3	t4_epiphorm_NHK_down_E_D_SCF3_Pent_dihydropyran	0.42376	0
Haterumalide_NE	Z_S_THF_6_MC_25_SC_2	t6_NHK_down_Z_D_syn_hex_reduction_cyc_thiazole	0.44886	0
Haterumalide_NE	Z_S_THF_9_MC_14_SC_2	t3_hex_bis_NHK_down_Z_propdiol_S_oxazolidinone_antifelkin_allyl_thiazole	0.51146	0
Haterumalide_NE	Z_S_THF_6_MC_19_SC_3	t6_NHK_down_Z_L_syn_pent_reduction_cyc_dihydropyran	0.45151	0
Haterumalide_NE	Z_R_THF_2_MC_8_SC_1	t10_NHK_up_Z_D_Cl_Hex_amide	0.47255	0
Haterumalide_NE	E_R_THF_5_MC_19_SC_1	t13_NHK_up_E_L_syn_pent_reduction_cyc_amide	0.44292	0
Haterumalide_NE	Z_S_THF_1_MC_19_SC_3	t1_epibis_NHK_down_Z_L_syn_pent_reduction_cyc_dihydropyran	0.4314	0
Haterumalide_NE	E_R_THF_4_MC_8_SC_2	t12_epiphorm_NHK_up_E_D_Cl_Hex_thiazole	0.49364	0
Haterumalide_NE	E_S_THF_1_MC_16_SC_3	t1_epibis_NHK_down_E_R_ester_S_oxazolidinone_antifelkin_allyl_dihydropyran	0.45216	0
Haterumalide_NE	E_S_THF_2_MC_9_SC_3	t2_NHK_down_E_L_F_Hex_dihydropyran	0.44749	0
Haterumalide_NE	E_R_THF_7_MC_31_SC_1	t15_phorm_NHK_up_E_krische_R_S_amide	0.59659	0
Haterumalide_NE	E_R_THF_6_MC_30_SC_2	t14_NHK_up_E_D_inv_Cl_hex_thiazole	0.45027	0
Haterumalide_NE	E_R_THF_6_MC_11_SC_2	t14_NHK_up_E_L_SCF3_Hex_thiazole	0.45425	0
Haterumalide_NE	Z_R_THF_1_MC_18_SC_1	t9_epibis_NHK_up_Z_S_ester_S_oxazolidinone_antifelkin_allyl_amide	0.49697	0
Haterumalide_NE	E_R_THF_9_MC_19_SC_2	t11_hex_bis_NHK_up_E_L_syn_pent_reduction_cyc_thiazole	0.53222	0
Haterumalide_NE	Z_S_THF_4_MC_5_SC_2	t4_epiphorm_NHK_down_Z_L_SCF3_Pent_thiazole	0.43999	0
Haterumalide_NE	E_R_THF_5_MC_2_SC_3	t13_NHK_up_E_D_Cl_Pent_dihydropyran	0.44335	0
Haterumalide_NE	Z_R_THF_6_MC_27_SC_3	t14_NHK_up_Z_L_inv_Cl_pent_dihydropyran	0.44996	0
Haterumalide_NE	Z_R_THF_4_MC_25_SC_3	t12_epiphorm_NHK_up_Z_D_syn_hex_reduction_cyc_dihydropyran	0.46564	0
Haterumalide_NE	Z_R_THF_3_MC_23_SC_2	t11_bis_NHK_up_Z_L_syn_hex_reduction_cyc_thiazole	0.53145	0
Haterumalide_NE	E_R_THF_1_MC_10_SC_3	t9_epibis_NHK_up_E_D_F_Hex_dihydropyran	0.48313	0
Haterumalide_NE	Z_R_THF_6_MC_10_SC_1	t14_NHK_up_Z_D_F_Hex_amide	0.48806	0
Haterumalide_NE	Z_R_THF_9_MC_5_SC_2	t11_hex_bis_NHK_up_Z_L_SCF3_Pent_thiazole	0.55922	0
Haterumalide_NE	Z_R_THF_2_MC_27_SC_1	t10_NHK_up_Z_L_inv_Cl_pent_amide	0.46465	0
Haterumalide_NE	E_R_THF_8_MC_4_SC_1	t16_NHK_up_E_D_F_Pent_amide	0.52127	0
Haterumalide_NE	Z_S_THF_5_MC_4_SC_1	t5_NHK_down_Z_D_F_Pent_amide	0.49191	0
Haterumalide_NE	Z_S_THF_2_MC_27_SC_1	t2_NHK_down_Z_L_inv_Cl_pent_amide	0.46674	0
Haterumalide_NE	Z_S_THF_7_MC_15_SC_2	t7_phorm_NHK_down_Z_R_ester_S_oxazolidinone_felkin_allyl_thiazole	0.48403	0
Haterumalide_NE	Z_S_THF_8_MC_16_SC_3	t8_NHK_down_Z_R_ester_S_oxazolidinone_antifelkin_allyl_dihydropyran	0.48863	0
Haterumalide_NE	E_S_THF_6_MC_3_SC_1	t6_NHK_down_E_L_F_Pent_amide	0.50772	0
Haterumalide_NE	E_R_THF_9_MC_16_SC_2	t11_hex_bis_NHK_up_E_R_ester_S_oxazolidinone_antifelkin_allyl_thiazole	0.54798	0
Haterumalide_NE	E_S_THF_7_MC_12_SC_2	t7_phorm_NHK_down_E_D_SCF3_Hex_thiazole	0.46952	0
Haterumalide_NE	E_R_THF_5_MC_1_SC_2	t13_NHK_up_E_L_Cl_Pent_thiazole	0.45207	0
Haterumalide_NE	Z_R_THF_5_MC_15_SC_1	t13_NHK_up_Z_R_ester_S_oxazolidinone_felkin_allyl_amide	0.47805	0
Haterumalide_NE	Z_S_THF_7_MC_23_SC_2	t7_phorm_NHK_down_Z_L_syn_hex_reduction_cyc_thiazole	0.46866	0
Haterumalide_NE	Z_R_THF_9_MC_11_SC_2	t11_hex_bis_NHK_up_Z_L_SCF3_Hex_thiazole	0.55697	0
Haterumalide_NE	E_S_THF_4_MC_4_SC_2	t4_epiphorm_NHK_down_E_D_F_Pent_thiazole	0.46134	0
Haterumalide_NE	E_R_THF_6_MC_12_SC_3	t14_NHK_up_E_D_SCF3_Hex_dihydropyran	0.4597	0
Haterumalide_NE	E_R_THF_1_MC_15_SC_2	t9_epibis_NHK_up_E_R_ester_S_oxazolidinone_felkin_allyl_thiazole	0.45729	0
Haterumalide_NE	Z_R_THF_5_MC_3_SC_3	t13_NHK_up_Z_L_F_Pent_dihydropyran	0.47603	0
Haterumalide_NE	Z_R_THF_2_MC_4_SC_2	t10_NHK_up_Z_D_F_Pent_thiazole	0.45408	0
Haterumalide_NE	Z_R_THF_4_MC_7_SC_2	t12_epiphorm_NHK_up_Z_L_Cl_Hex_thiazole	0.5102	0
Haterumalide_NE	E_R_THF_5_MC_27_SC_1	t13_NHK_up_E_L_inv_Cl_pent_amide	0.47773	0
Haterumalide_NE	E_R_THF_2_MC_6_SC_1	t10_NHK_up_E_D_SCF3_Pent_amide	0.43727	0
Haterumalide_NE	Z_R_THF_1_MC_7_SC_3	t9_epibis_NHK_up_Z_L_Cl_Hex_dihydropyran	0.46469	0
Haterumalide_NE	E_R_THF_8_MC_28_SC_1	t16_NHK_up_E_D_inv_Cl_pent_amide	0.49749	0
Haterumalide_NE	E_S_THF_2_MC_4_SC_2	t2_NHK_down_E_D_F_Pent_thiazole	0.44424	0
Haterumalide_NE	Z_R_THF_8_MC_30_SC_3	t16_NHK_up_Z_D_inv_Cl_hex_dihydropyran	0.46696	0
Haterumalide_NE	E_R_THF_1_MC_20_SC_2	t9_epibis_NHK_up_E_L_anti_pent_reduction_cyc_thiazole	0.43189	0
Haterumalide_NE	E_S_THF_9_MC_11_SC_2	t3_hex_bis_NHK_down_E_L_SCF3_Hex_thiazole	0.49216	0
Haterumalide_NE	Z_R_THF_2_MC_24_SC_3	t10_NHK_up_Z_L_anti_hex_reduction_cyc_dihydropyran	0.42585	0
Haterumalide_NE	E_R_THF_6_MC_23_SC_2	t14_NHK_up_E_L_syn_hex_reduction_cyc_thiazole	0.44963	0
Haterumalide_NE	E_R_THF_6_MC_18_SC_3	t14_NHK_up_E_S_ester_S_oxazolidinone_antifelkin_allyl_dihydropyran	0.45997	0
Haterumalide_NE	E_R_THF_1_MC_9_SC_1	t9_epibis_NHK_up_E_L_F_Hex_amide	0.48609	0
Haterumalide_NE	Z_R_THF_4_MC_10_SC_3	t12_epiphorm_NHK_up_Z_D_F_Hex_dihydropyran	0.49853	0
Haterumalide_NE	Z_R_THF_6_MC_31_SC_2	t14_NHK_up_Z_krische_R_S_thiazole	0.44785	0
Haterumalide_NE	E_R_THF_8_MC_17_SC_3	t16_NHK_up_E_S_ester_S_oxazolidinone_felkin_allyl_dihydropyran	0.47641	0
Haterumalide_NE	Z_R_THF_5_MC_28_SC_1	t13_NHK_up_Z_D_inv_Cl_pent_amide	0.46533	0
Haterumalide_NE	E_R_THF_5_MC_17_SC_1	t13_NHK_up_E_S_ester_S_oxazolidinone_felkin_allyl_amide	0.45979	0
Haterumalide_NE	E_S_THF_6_MC_16_SC_3	t6_NHK_down_E_R_ester_S_oxazolidinone_antifelkin_allyl_dihydropyran	0.46415	0
Haterumalide_NE	E_S_THF_5_MC_14_SC_1	t5_NHK_down_E_propdiol_S_oxazolidinone_antifelkin_allyl_amide	0.48192	0
Haterumalide_NE	Z_S_THF_2_MC_18_SC_1	t2_NHK_down_Z_S_ester_S_oxazolidinone_antifelkin_allyl_amide	0.47205	0
Haterumalide_NE	E_R_THF_9_MC_25_SC_3	t11_hex_bis_NHK_up_E_D_syn_hex_reduction_cyc_dihydropyran	0.53227	0
Haterumalide_NE	Z_R_THF_5_MC_16_SC_3	t13_NHK_up_Z_R_ester_S_oxazolidinone_antifelkin_allyl_dihydropyran	0.45993	0
Haterumalide_NE	Z_R_THF_4_MC_25_SC_2	t12_epiphorm_NHK_up_Z_D_syn_hex_reduction_cyc_thiazole	0.46245	0
Haterumalide_NE	Z_R_THF_5_MC_22_SC_3	t13_NHK_up_Z_D_anti_pent_reduction_cyc_dihydropyran	0.44049	0
Haterumalide_NE	Z_S_THF_9_MC_2_SC_3	t3_hex_bis_NHK_down_Z_D_Cl_Pent_dihydropyran	0.5227	0
Haterumalide_NE	Z_R_THF_9_MC_1_SC_3	t11_hex_bis_NHK_up_Z_L_Cl_Pent_dihydropyran	0.60248	0
Haterumalide_NE	Z_R_THF_7_MC_20_SC_2	t15_phorm_NHK_up_Z_L_anti_pent_reduction_cyc_thiazole	0.50917	0
Haterumalide_NE	E_R_THF_4_MC_13_SC_3	t12_epiphorm_NHK_up_E_propdiol_S_oxazolidinone_felkin_allyl_dihydropyran	0.48722	0.48722
Haterumalide_NE	Z_S_THF_9_MC_22_SC_1	t3_hex_bis_NHK_down_Z_D_anti_pent_reduction_cyc_amide	0.53104	0
Haterumalide_NE	Z_R_THF_5_MC_23_SC_2	t13_NHK_up_Z_L_syn_hex_reduction_cyc_thiazole	0.45538	0
Haterumalide_NE	Z_R_THF_6_MC_7_SC_1	t14_NHK_up_Z_L_Cl_Hex_amide	0.50727	0
Haterumalide_NE	E_S_THF_9_MC_32_SC_1	t3_hex_bis_NHK_down_E_decanoic_acid_amide	0.5715	0
Haterumalide_NE	E_S_THF_9_MC_6_SC_1	t3_hex_bis_NHK_down_E_D_SCF3_Pent_amide	0.54313	0
Haterumalide_NE	Z_S_THF_9_MC_26_SC_3	t3_hex_bis_NHK_down_Z_D_anti_hex_reduction_cyc_dihydropyran	0.49521	0
Haterumalide_NE	Z_R_THF_5_MC_12_SC_3	t13_NHK_up_Z_D_SCF3_Hex_dihydropyran	0.4396	0
Haterumalide_NE	E_R_THF_8_MC_31_SC_2	t16_NHK_up_E_krische_R_S_thiazole	0.47665	0
Haterumalide_NE	Z_R_THF_9_MC_16_SC_3	t11_hex_bis_NHK_up_Z_R_ester_S_oxazolidinone_antifelkin_allyl_dihydropyran	0.54606	0
Haterumalide_NE	E_S_THF_9_MC_5_SC_2	t3_hex_bis_NHK_down_E_L_SCF3_Pent_thiazole	0.49434	0
Haterumalide_NE	Z_R_THF_7_MC_19_SC_1	t15_phorm_NHK_up_Z_L_syn_pent_reduction_cyc_amide	0.55457	0
Haterumalide_NE	E_R_THF_6_MC_7_SC_2	t14_NHK_up_E_L_Cl_Hex_thiazole	0.47836	0
Haterumalide_NE	E_R_THF_8_MC_30_SC_1	t16_NHK_up_E_D_inv_Cl_hex_amide	0.48759	0
Haterumalide_NE	E_R_THF_7_MC_24_SC_2	t15_phorm_NHK_up_E_L_anti_hex_reduction_cyc_thiazole	0.51954	0
Haterumalide_NE	Z_R_THF_9_MC_31_SC_3	t11_hex_bis_NHK_up_Z_krische_R_S_dihydropyran	0.58746	0
Haterumalide_NE	E_R_THF_3_MC_3_SC_1	t11_bis_NHK_up_E_L_F_Pent_amide	0.62541	0
Haterumalide_NE	Z_R_THF_4_MC_30_SC_1	t12_epiphorm_NHK_up_Z_D_inv_Cl_hex_amide	0.51377	0
Haterumalide_NE	E_S_THF_8_MC_15_SC_3	t8_NHK_down_E_R_ester_S_oxazolidinone_felkin_allyl_dihydropyran	0.49323	0
Haterumalide_NE	E_S_THF_1_MC_21_SC_2	t1_epibis_NHK_down_E_D_syn_pent_reduction_cyc_thiazole	0.42495	0
Haterumalide_NE	E_R_THF_7_MC_4_SC_2	t15_phorm_NHK_up_E_D_F_Pent_thiazole	0.56243	0
Haterumalide_NE	E_S_THF_6_MC_14_SC_2	t6_NHK_down_E_propdiol_S_oxazolidinone_antifelkin_allyl_thiazole	0.47511	0
Haterumalide_NE	E_S_THF_1_MC_3_SC_1	t1_epibis_NHK_down_E_L_F_Pent_amide	0.46784	0
Haterumalide_NE	Z_R_THF_4_MC_28_SC_2	t12_epiphorm_NHK_up_Z_D_inv_Cl_pent_thiazole	0.47114	0
Haterumalide_NE	E_R_THF_7_MC_16_SC_2	t15_phorm_NHK_up_E_R_ester_S_oxazolidinone_antifelkin_allyl_thiazole	0.52463	0
Haterumalide_NE	Z_R_THF_8_MC_9_SC_1	t16_NHK_up_Z_L_F_Hex_amide	0.53392	0
Haterumalide_NE	Z_R_THF_7_MC_2_SC_2	t15_phorm_NHK_up_Z_D_Cl_Pent_thiazole	0.5486	0
Haterumalide_NE	Z_R_THF_1_MC_21_SC_1	t9_epibis_NHK_up_Z_D_syn_pent_reduction_cyc_amide	0.45877	0
Haterumalide_NE	Z_R_THF_3_MC_18_SC_2	t11_bis_NHK_up_Z_S_ester_S_oxazolidinone_antifelkin_allyl_thiazole	0.54983	0
Haterumalide_NE	Z_S_THF_6_MC_10_SC_1	t6_NHK_down_Z_D_F_Hex_amide	0.51495	0
Haterumalide_NE	E_R_THF_9_MC_15_SC_3	t11_hex_bis_NHK_up_E_R_ester_S_oxazolidinone_felkin_allyl_dihydropyran	0.54967	0
Haterumalide_NE	E_S_THF_7_MC_7_SC_1	t7_phorm_NHK_down_E_L_Cl_Hex_amide	0.54054	0
Haterumalide_NE	E_R_THF_1_MC_27_SC_3	t9_epibis_NHK_up_E_L_inv_Cl_pent_dihydropyran	0.45715	0.45715
Haterumalide_NE	E_S_THF_6_MC_15_SC_1	t6_NHK_down_E_R_ester_S_oxazolidinone_felkin_allyl_amide	0.49027	0
Haterumalide_NE	E_S_THF_9_MC_6_SC_3	t3_hex_bis_NHK_down_E_D_SCF3_Pent_dihydropyran	0.50102	0
Haterumalide_NE	E_S_THF_3_MC_6_SC_3	t3_bis_NHK_down_E_D_SCF3_Pent_dihydropyran	0.48051	0
Haterumalide_NE	Z_S_THF_6_MC_17_SC_3	t6_NHK_down_Z_S_ester_S_oxazolidinone_felkin_allyl_dihydropyran	0.46305	0
Haterumalide_NE	E_R_THF_8_MC_19_SC_3	t16_NHK_up_E_L_syn_pent_reduction_cyc_dihydropyran	0.4596	0
Haterumalide_NE	Z_S_THF_7_MC_29_SC_2	t7_phorm_NHK_down_Z_L_inv_Cl_hex_thiazole	0.47382	0
Haterumalide_NE	E_R_THF_9_MC_24_SC_1	t11_hex_bis_NHK_up_E_L_anti_hex_reduction_cyc_amide	0.59145	0
Haterumalide_NE	E_R_THF_7_MC_5_SC_2	t15_phorm_NHK_up_E_L_SCF3_Pent_thiazole	0.53823	0
Haterumalide_NE	Z_S_THF_7_MC_17_SC_1	t7_phorm_NHK_down_Z_S_ester_S_oxazolidinone_felkin_allyl_amide	0.53011	0
Haterumalide_NE	E_S_THF_1_MC_7_SC_3	t1_epibis_NHK_down_E_L_Cl_Hex_dihydropyran	0.46351	0
Haterumalide_NE	Z_R_THF_9_MC_3_SC_1	t11_hex_bis_NHK_up_Z_L_F_Pent_amide	0.67237	0
Haterumalide_NE	E_R_THF_2_MC_23_SC_3	t10_NHK_up_E_L_syn_hex_reduction_cyc_dihydropyran	0.41906	0
Haterumalide_NE	E_R_THF_1_MC_10_SC_1	t9_epibis_NHK_up_E_D_F_Hex_amide	0.49895	0
Haterumalide_NE	E_S_THF_6_MC_28_SC_3	t6_NHK_down_E_D_inv_Cl_pent_dihydropyran	0.465	0
Haterumalide_NE	Z_S_THF_3_MC_14_SC_3	t3_bis_NHK_down_Z_propdiol_S_oxazolidinone_antifelkin_allyl_dihydropyran	0.50758	0
Haterumalide_NE	Z_S_THF_8_MC_23_SC_3	t8_NHK_down_Z_L_syn_hex_reduction_cyc_dihydropyran	0.48462	0
Haterumalide_NE	Z_S_THF_8_MC_1_SC_2	t8_NHK_down_Z_L_Cl_Pent_thiazole	0.51089	0
Haterumalide_NE	E_S_THF_5_MC_22_SC_1	t5_NHK_down_E_D_anti_pent_reduction_cyc_amide	0.46757	0
Haterumalide_NE	Z_R_THF_2_MC_5_SC_1	t10_NHK_up_Z_L_SCF3_Pent_amide	0.43974	0
Haterumalide_NE	E_R_THF_5_MC_11_SC_3	t13_NHK_up_E_L_SCF3_Hex_dihydropyran	0.44047	0
Haterumalide_NE	Z_R_THF_5_MC_2_SC_3	t13_NHK_up_Z_D_Cl_Pent_dihydropyran	0.45398	0
Haterumalide_NE	E_R_THF_5_MC_9_SC_3	t13_NHK_up_E_L_F_Hex_dihydropyran	0.46478	0
Haterumalide_NE	E_R_THF_9_MC_29_SC_1	t11_hex_bis_NHK_up_E_L_inv_Cl_hex_amide	0.58158	0
Haterumalide_NE	Z_S_THF_2_MC_4_SC_1	t2_NHK_down_Z_D_F_Pent_amide	0.47648	0
Haterumalide_NE	Z_R_THF_8_MC_1_SC_1	t16_NHK_up_Z_L_Cl_Pent_amide	0.52236	0
Haterumalide_NE	E_R_THF_7_MC_27_SC_1	t15_phorm_NHK_up_E_L_inv_Cl_pent_amide	0.57608	0
Haterumalide_NE	Z_R_THF_9_MC_32_SC_2	t11_hex_bis_NHK_up_Z_decanoic_acid_thiazole	0.5933	0
Haterumalide_NE	E_S_THF_1_MC_4_SC_2	t1_epibis_NHK_down_E_D_F_Pent_thiazole	0.45385	0
Haterumalide_NE	E_R_THF_1_MC_22_SC_2	t9_epibis_NHK_up_E_D_anti_pent_reduction_cyc_thiazole	0.43065	0
Haterumalide_NE	Z_R_THF_3_MC_13_SC_3	t11_bis_NHK_up_Z_propdiol_S_oxazolidinone_felkin_allyl_dihydropyran	0.54789	0
Haterumalide_NE	Z_S_THF_8_MC_14_SC_2	t8_NHK_down_Z_propdiol_S_oxazolidinone_antifelkin_allyl_thiazole	0.50112	0
Haterumalide_NE	E_S_THF_7_MC_27_SC_3	t7_phorm_NHK_down_E_L_inv_Cl_pent_dihydropyran	0.46818	0
Haterumalide_NE	Z_S_THF_4_MC_3_SC_1	t4_epiphorm_NHK_down_Z_L_F_Pent_amide	0.50197	0
Haterumalide_NE	E_S_THF_9_MC_30_SC_1	t3_hex_bis_NHK_down_E_D_inv_Cl_hex_amide	0.51094	0
Haterumalide_NE	E_S_THF_6_MC_17_SC_3	t6_NHK_down_E_S_ester_S_oxazolidinone_felkin_allyl_dihydropyran	0.47026	0
Haterumalide_NE	E_S_THF_1_MC_11_SC_1	t1_epibis_NHK_down_E_L_SCF3_Hex_amide	0.45015	0
Haterumalide_NE	E_R_THF_1_MC_20_SC_3	t9_epibis_NHK_up_E_L_anti_pent_reduction_cyc_dihydropyran	0.4303	0
Haterumalide_NE	E_S_THF_1_MC_2_SC_2	t1_epibis_NHK_down_E_D_Cl_Pent_thiazole	0.45255	0
Haterumalide_NE	Z_R_THF_6_MC_8_SC_2	t14_NHK_up_Z_D_Cl_Hex_thiazole	0.47009	0
Haterumalide_NE	Z_S_THF_8_MC_29_SC_1	t8_NHK_down_Z_L_inv_Cl_hex_amide	0.5062	0
Haterumalide_NE	Z_S_THF_5_MC_22_SC_2	t5_NHK_down_Z_D_anti_pent_reduction_cyc_thiazole	0.45269	0
Haterumalide_NE	E_S_THF_2_MC_29_SC_3	t2_NHK_down_E_L_inv_Cl_hex_dihydropyran	0.44797	0
Haterumalide_NE	E_R_THF_8_MC_17_SC_2	t16_NHK_up_E_S_ester_S_oxazolidinone_felkin_allyl_thiazole	0.4797	0
Haterumalide_NE	E_S_THF_2_MC_6_SC_2	t2_NHK_down_E_D_SCF3_Pent_thiazole	0.41405	0
Haterumalide_NE	E_S_THF_4_MC_32_SC_3	t4_epiphorm_NHK_down_E_decanoic_acid_dihydropyran	0.48657	0.48657
Haterumalide_NE	E_R_THF_9_MC_2_SC_2	t11_hex_bis_NHK_up_E_D_Cl_Pent_thiazole	0.60349	0
Haterumalide_NE	E_S_THF_7_MC_18_SC_2	t7_phorm_NHK_down_E_S_ester_S_oxazolidinone_antifelkin_allyl_thiazole	0.47322	0
Haterumalide_NE	E_S_THF_2_MC_8_SC_2	t2_NHK_down_E_D_Cl_Hex_thiazole	0.44975	0
Haterumalide_NE	E_S_THF_1_MC_20_SC_1	t1_epibis_NHK_down_E_L_anti_pent_reduction_cyc_amide	0.44018	0
Haterumalide_NE	Z_R_THF_3_MC_20_SC_3	t11_bis_NHK_up_Z_L_anti_pent_reduction_cyc_dihydropyran	0.50556	0
Haterumalide_NE	E_S_THF_2_MC_7_SC_3	t2_NHK_down_E_L_Cl_Hex_dihydropyran	0.44528	0
Haterumalide_NE	E_S_THF_1_MC_13_SC_1	t1_epibis_NHK_down_E_propdiol_S_oxazolidinone_felkin_allyl_amide	0.47542	0
Haterumalide_NE	E_S_THF_8_MC_11_SC_3	t8_NHK_down_E_L_SCF3_Hex_dihydropyran	0.49277	0
Haterumalide_NE	E_R_THF_9_MC_18_SC_2	t11_hex_bis_NHK_up_E_S_ester_S_oxazolidinone_antifelkin_allyl_thiazole	0.54003	0
Haterumalide_NE	E_S_THF_3_MC_11_SC_2	t3_bis_NHK_down_E_L_SCF3_Hex_thiazole	0.48943	0
Haterumalide_NE	E_S_THF_8_MC_28_SC_1	t8_NHK_down_E_D_inv_Cl_pent_amide	0.51456	0
Haterumalide_NE	E_S_THF_1_MC_4_SC_1	t1_epibis_NHK_down_E_D_F_Pent_amide	0.46625	0
Haterumalide_NE	Z_R_THF_9_MC_32_SC_3	t11_hex_bis_NHK_up_Z_decanoic_acid_dihydropyran	0.60436	0
Haterumalide_NE	E_S_THF_6_MC_12_SC_1	t6_NHK_down_E_D_SCF3_Hex_amide	0.49355	0
Haterumalide_NE	Z_S_THF_4_MC_24_SC_2	t4_epiphorm_NHK_down_Z_L_anti_hex_reduction_cyc_thiazole	0.446	0
Haterumalide_NE	E_R_THF_6_MC_3_SC_1	t14_NHK_up_E_L_F_Pent_amide	0.48582	0
Haterumalide_NE	E_R_THF_2_MC_18_SC_3	t10_NHK_up_E_S_ester_S_oxazolidinone_antifelkin_allyl_dihydropyran	0.43737	0
Haterumalide_NE	Z_S_THF_9_MC_31_SC_1	t3_hex_bis_NHK_down_Z_krische_R_S_amide	0.56755	0
Haterumalide_NE	E_S_THF_9_MC_9_SC_3	t3_hex_bis_NHK_down_E_L_F_Hex_dihydropyran	0.52482	0
Haterumalide_NE	Z_R_THF_2_MC_12_SC_1	t10_NHK_up_Z_D_SCF3_Hex_amide	0.44018	0
Haterumalide_NE	E_S_THF_4_MC_9_SC_1	t4_epiphorm_NHK_down_E_L_F_Hex_amide	0.49029	0
Haterumalide_NE	Z_S_THF_9_MC_21_SC_3	t3_hex_bis_NHK_down_Z_D_syn_pent_reduction_cyc_dihydropyran	0.48655	0
Haterumalide_NE	E_S_THF_2_MC_20_SC_3	t2_NHK_down_E_L_anti_pent_reduction_cyc_dihydropyran	0.42131	0
Haterumalide_NE	E_S_THF_3_MC_13_SC_1	t3_bis_NHK_down_E_propdiol_S_oxazolidinone_felkin_allyl_amide	0.52676	0
Haterumalide_NE	E_S_THF_9_MC_32_SC_2	t3_hex_bis_NHK_down_E_decanoic_acid_thiazole	0.52188	0
Haterumalide_NE	E_S_THF_5_MC_10_SC_3	t5_NHK_down_E_D_F_Hex_dihydropyran	0.4817	0
Haterumalide_NE	Z_S_THF_2_MC_4_SC_3	t2_NHK_down_Z_D_F_Pent_dihydropyran	0.44681	0
Haterumalide_NE	E_R_THF_6_MC_22_SC_3	t14_NHK_up_E_D_anti_pent_reduction_cyc_dihydropyran	0.44048	0
Haterumalide_NE	E_R_THF_4_MC_17_SC_3	t12_epiphorm_NHK_up_E_S_ester_S_oxazolidinone_felkin_allyl_dihydropyran	0.47521	0
Haterumalide_NE	Z_S_THF_8_MC_22_SC_1	t8_NHK_down_Z_D_anti_pent_reduction_cyc_amide	0.48802	0
Haterumalide_NE	Z_S_THF_2_MC_26_SC_1	t2_NHK_down_Z_D_anti_hex_reduction_cyc_amide	0.4529	0
Haterumalide_NE	Z_S_THF_4_MC_22_SC_3	t4_epiphorm_NHK_down_Z_D_anti_pent_reduction_cyc_dihydropyran	0.42015	0
Haterumalide_NE	E_R_THF_1_MC_26_SC_3	t9_epibis_NHK_up_E_D_anti_hex_reduction_cyc_dihydropyran	0.44431	0
Haterumalide_NE	E_S_THF_5_MC_16_SC_3	t5_NHK_down_E_R_ester_S_oxazolidinone_antifelkin_allyl_dihydropyran	0.46718	0
Haterumalide_NE	Z_R_THF_5_MC_9_SC_1	t13_NHK_up_Z_L_F_Hex_amide	0.50347	0
Haterumalide_NE	Z_R_THF_7_MC_6_SC_1	t15_phorm_NHK_up_Z_D_SCF3_Pent_amide	0.59057	0
Haterumalide_NE	Z_R_THF_5_MC_19_SC_3	t13_NHK_up_Z_L_syn_pent_reduction_cyc_dihydropyran	0.42111	0
Haterumalide_NE	Z_R_THF_8_MC_19_SC_1	t16_NHK_up_Z_L_syn_pent_reduction_cyc_amide	0.46619	0
Haterumalide_NE	Z_R_THF_3_MC_13_SC_2	t11_bis_NHK_up_Z_propdiol_S_oxazolidinone_felkin_allyl_thiazole	0.5487	0
Haterumalide_NE	Z_S_THF_9_MC_28_SC_1	t3_hex_bis_NHK_down_Z_D_inv_Cl_pent_amide	0.53388	0
Haterumalide_NE	Z_R_THF_3_MC_28_SC_1	t11_bis_NHK_up_Z_D_inv_Cl_pent_amide	0.5846	0
Haterumalide_NE	E_S_THF_2_MC_27_SC_1	t2_NHK_down_E_L_inv_Cl_pent_amide	0.46928	0
Haterumalide_NE	E_S_THF_3_MC_4_SC_3	t3_bis_NHK_down_E_D_F_Pent_dihydropyran	0.51493	0
Haterumalide_NE	Z_R_THF_8_MC_10_SC_3	t16_NHK_up_Z_D_F_Hex_dihydropyran	0.49779	0
Haterumalide_NE	E_R_THF_8_MC_6_SC_3	t16_NHK_up_E_D_SCF3_Pent_dihydropyran	0.46301	0
Haterumalide_NE	Z_S_THF_3_MC_31_SC_2	t3_bis_NHK_down_Z_krische_R_S_thiazole	0.43299	0
Haterumalide_NE	E_R_THF_6_MC_2_SC_2	t14_NHK_up_E_D_Cl_Pent_thiazole	0.48333	0
Haterumalide_NE	E_S_THF_8_MC_26_SC_2	t8_NHK_down_E_D_anti_hex_reduction_cyc_thiazole	0.49366	0
Haterumalide_NE	E_R_THF_7_MC_30_SC_2	t15_phorm_NHK_up_E_D_inv_Cl_hex_thiazole	0.51882	0.51882
Haterumalide_NE	Z_R_THF_5_MC_25_SC_2	t13_NHK_up_Z_D_syn_hex_reduction_cyc_thiazole	0.45195	0
Haterumalide_NE	Z_R_THF_8_MC_19_SC_3	t16_NHK_up_Z_L_syn_pent_reduction_cyc_dihydropyran	0.44406	0
Haterumalide_NE	E_S_THF_4_MC_23_SC_1	t4_epiphorm_NHK_down_E_L_syn_hex_reduction_cyc_amide	0.45551	0
Haterumalide_NE	E_S_THF_2_MC_32_SC_3	t2_NHK_down_E_decanoic_acid_dihydropyran	0.461	0
Haterumalide_NE	Z_R_THF_9_MC_11_SC_1	t11_hex_bis_NHK_up_Z_L_SCF3_Hex_amide	0.6092	0
Haterumalide_NE	E_S_THF_8_MC_13_SC_2	t8_NHK_down_E_propdiol_S_oxazolidinone_felkin_allyl_thiazole	0.49963	0
Haterumalide_NE	Z_R_THF_3_MC_3_SC_1	t11_bis_NHK_up_Z_L_F_Pent_amide	0.64479	0
Haterumalide_NE	Z_R_THF_4_MC_2_SC_2	t12_epiphorm_NHK_up_Z_D_Cl_Pent_thiazole	0.48186	0
Haterumalide_NE	E_R_THF_9_MC_22_SC_2	t11_hex_bis_NHK_up_E_D_anti_pent_reduction_cyc_thiazole	0.54664	0
Haterumalide_NE	Z_S_THF_2_MC_25_SC_1	t2_NHK_down_Z_D_syn_hex_reduction_cyc_amide	0.43799	0
Haterumalide_NE	E_S_THF_2_MC_27_SC_3	t2_NHK_down_E_L_inv_Cl_pent_dihydropyran	0.44839	0
Haterumalide_NE	E_R_THF_5_MC_25_SC_3	t13_NHK_up_E_D_syn_hex_reduction_cyc_dihydropyran	0.44873	0
Haterumalide_NE	Z_R_THF_4_MC_23_SC_2	t12_epiphorm_NHK_up_Z_L_syn_hex_reduction_cyc_thiazole	0.48998	0
Haterumalide_NE	Z_S_THF_4_MC_10_SC_2	t4_epiphorm_NHK_down_Z_D_F_Hex_thiazole	0.47584	0
Haterumalide_NE	Z_S_THF_8_MC_12_SC_2	t8_NHK_down_Z_D_SCF3_Hex_thiazole	0.46939	0
Haterumalide_NE	E_S_THF_4_MC_20_SC_3	t4_epiphorm_NHK_down_E_L_anti_pent_reduction_cyc_dihydropyran	0.45268	0
Haterumalide_NE	Z_R_THF_4_MC_29_SC_2	t12_epiphorm_NHK_up_Z_L_inv_Cl_hex_thiazole	0.48217	0
Haterumalide_NE	Z_S_THF_2_MC_1_SC_2	t2_NHK_down_Z_L_Cl_Pent_thiazole	0.44731	0
Haterumalide_NE	E_R_THF_2_MC_25_SC_3	t10_NHK_up_E_D_syn_hex_reduction_cyc_dihydropyran	0.41423	0
Haterumalide_NE	E_S_THF_6_MC_10_SC_1	t6_NHK_down_E_D_F_Hex_amide	0.51917	0
Haterumalide_NE	E_R_THF_1_MC_28_SC_2	t9_epibis_NHK_up_E_D_inv_Cl_pent_thiazole	0.46653	0
Haterumalide_NE	E_S_THF_2_MC_15_SC_2	t2_NHK_down_E_R_ester_S_oxazolidinone_felkin_allyl_thiazole	0.43771	0
Haterumalide_NE	Z_R_THF_8_MC_15_SC_2	t16_NHK_up_Z_R_ester_S_oxazolidinone_felkin_allyl_thiazole	0.4862	0
Haterumalide_NE	Z_S_THF_4_MC_14_SC_2	t4_epiphorm_NHK_down_Z_propdiol_S_oxazolidinone_antifelkin_allyl_thiazole	0.47036	0
Haterumalide_NE	E_R_THF_1_MC_5_SC_3	t9_epibis_NHK_up_E_L_SCF3_Pent_dihydropyran	0.43294	0
Haterumalide_NE	E_R_THF_9_MC_17_SC_1	t11_hex_bis_NHK_up_E_S_ester_S_oxazolidinone_felkin_allyl_amide	0.59629	0
Haterumalide_NE	Z_S_THF_9_MC_6_SC_1	t3_hex_bis_NHK_down_Z_D_SCF3_Pent_amide	0.5269	0
Haterumalide_NE	E_S_THF_9_MC_31_SC_3	t3_hex_bis_NHK_down_E_krische_R_S_dihydropyran	0.51026	0.51026
Haterumalide_NE	Z_R_THF_6_MC_3_SC_2	t14_NHK_up_Z_L_F_Pent_thiazole	0.46374	0
Haterumalide_NE	E_S_THF_8_MC_14_SC_1	t8_NHK_down_E_propdiol_S_oxazolidinone_antifelkin_allyl_amide	0.51098	0
Haterumalide_NE	E_S_THF_4_MC_31_SC_3	t4_epiphorm_NHK_down_E_krische_R_S_dihydropyran	0.46672	0
Haterumalide_NE	Z_R_THF_3_MC_30_SC_2	t11_bis_NHK_up_Z_D_inv_Cl_hex_thiazole	0.53322	0
Haterumalide_NE	Z_R_THF_8_MC_24_SC_2	t16_NHK_up_Z_L_anti_hex_reduction_cyc_thiazole	0.47277	0
Haterumalide_NE	Z_R_THF_8_MC_4_SC_3	t16_NHK_up_Z_D_F_Pent_dihydropyran	0.48983	0
Haterumalide_NE	Z_R_THF_5_MC_10_SC_3	t13_NHK_up_Z_D_F_Hex_dihydropyran	0.47732	0
Haterumalide_NE	E_S_THF_8_MC_31_SC_2	t8_NHK_down_E_krische_R_S_thiazole	0.49868	0
Haterumalide_NE	E_S_THF_6_MC_21_SC_1	t6_NHK_down_E_D_syn_pent_reduction_cyc_amide	0.47631	0
Haterumalide_NE	Z_S_THF_8_MC_27_SC_1	t8_NHK_down_Z_L_inv_Cl_pent_amide	0.50564	0
Haterumalide_NE	E_R_THF_8_MC_12_SC_2	t16_NHK_up_E_D_SCF3_Hex_thiazole	0.47108	0
Haterumalide_NE	E_S_THF_3_MC_26_SC_2	t3_bis_NHK_down_E_D_anti_hex_reduction_cyc_thiazole	0.48854	0
Haterumalide_NE	E_S_THF_1_MC_12_SC_3	t1_epibis_NHK_down_E_D_SCF3_Hex_dihydropyran	0.43445	0
Haterumalide_NE	E_S_THF_6_MC_14_SC_3	t6_NHK_down_E_propdiol_S_oxazolidinone_antifelkin_allyl_dihydropyran	0.47273	0
Haterumalide_NE	Z_R_THF_4_MC_31_SC_1	t12_epiphorm_NHK_up_Z_krische_R_S_amide	0.48292	0
Haterumalide_NE	E_R_THF_3_MC_29_SC_2	t11_bis_NHK_up_E_L_inv_Cl_hex_thiazole	0.52912	0
Haterumalide_NE	E_R_THF_6_MC_25_SC_3	t14_NHK_up_E_D_syn_hex_reduction_cyc_dihydropyran	0.44005	0
Haterumalide_NE	E_R_THF_8_MC_27_SC_2	t16_NHK_up_E_L_inv_Cl_pent_thiazole	0.47213	0
Haterumalide_NE	E_S_THF_1_MC_16_SC_2	t1_epibis_NHK_down_E_R_ester_S_oxazolidinone_antifelkin_allyl_thiazole	0.45875	0
Haterumalide_NE	Z_R_THF_6_MC_5_SC_1	t14_NHK_up_Z_L_SCF3_Pent_amide	0.46914	0
Haterumalide_NE	Z_S_THF_8_MC_24_SC_1	t8_NHK_down_Z_L_anti_hex_reduction_cyc_amide	0.505	0
Haterumalide_NE	Z_S_THF_6_MC_16_SC_1	t6_NHK_down_Z_R_ester_S_oxazolidinone_antifelkin_allyl_amide	0.4905	0
Haterumalide_NE	Z_S_THF_4_MC_14_SC_1	t4_epiphorm_NHK_down_Z_propdiol_S_oxazolidinone_antifelkin_allyl_amide	0.4856	0
Haterumalide_NE	Z_S_THF_2_MC_11_SC_3	t2_NHK_down_Z_L_SCF3_Hex_dihydropyran	0.42135	0
Haterumalide_NE	Z_R_THF_3_MC_7_SC_3	t11_bis_NHK_up_Z_L_Cl_Hex_dihydropyran	0.59911	0
Haterumalide_NE	Z_S_THF_4_MC_27_SC_3	t4_epiphorm_NHK_down_Z_L_inv_Cl_pent_dihydropyran	0.46301	0
Haterumalide_NE	E_S_THF_3_MC_20_SC_1	t3_bis_NHK_down_E_L_anti_pent_reduction_cyc_amide	0.51386	0
Haterumalide_NE	E_R_THF_8_MC_1_SC_1	t16_NHK_up_E_L_Cl_Pent_amide	0.52687	0
Haterumalide_NE	E_R_THF_5_MC_30_SC_2	t13_NHK_up_E_D_inv_Cl_hex_thiazole	0.45594	0
Haterumalide_NE	E_R_THF_6_MC_32_SC_1	t14_NHK_up_E_decanoic_acid_amide	0.50831	0
Haterumalide_NE	E_R_THF_9_MC_20_SC_3	t11_hex_bis_NHK_up_E_L_anti_pent_reduction_cyc_dihydropyran	0.53202	0
Haterumalide_NE	Z_S_THF_6_MC_21_SC_2	t6_NHK_down_Z_D_syn_pent_reduction_cyc_thiazole	0.41408	0
Haterumalide_NE	Z_S_THF_6_MC_8_SC_1	t6_NHK_down_Z_D_Cl_Hex_amide	0.50938	0
Haterumalide_NE	Z_R_THF_4_MC_7_SC_1	t12_epiphorm_NHK_up_Z_L_Cl_Hex_amide	0.5381	0
Haterumalide_NE	Z_S_THF_7_MC_16_SC_1	t7_phorm_NHK_down_Z_R_ester_S_oxazolidinone_antifelkin_allyl_amide	0.52608	0
Haterumalide_NE	E_R_THF_2_MC_12_SC_1	t10_NHK_up_E_D_SCF3_Hex_amide	0.44184	0
Haterumalide_NE	E_S_THF_3_MC_15_SC_3	t3_bis_NHK_down_E_R_ester_S_oxazolidinone_felkin_allyl_dihydropyran	0.48967	0
Haterumalide_NE	Z_S_THF_1_MC_6_SC_3	t1_epibis_NHK_down_Z_D_SCF3_Pent_dihydropyran	0.43421	0
Haterumalide_NE	Z_R_THF_9_MC_7_SC_3	t11_hex_bis_NHK_up_Z_L_Cl_Hex_dihydropyran	0.59489	0
Haterumalide_NE	Z_S_THF_2_MC_32_SC_1	t2_NHK_down_Z_decanoic_acid_amide	0.48889	0
Haterumalide_NE	Z_R_THF_7_MC_21_SC_3	t15_phorm_NHK_up_Z_D_syn_pent_reduction_cyc_dihydropyran	0.51099	0
Haterumalide_NE	E_R_THF_4_MC_17_SC_1	t12_epiphorm_NHK_up_E_S_ester_S_oxazolidinone_felkin_allyl_amide	0.52401	0
Haterumalide_NE	Z_R_THF_1_MC_6_SC_2	t9_epibis_NHK_up_Z_D_SCF3_Pent_thiazole	0.43131	0
Haterumalide_NE	E_R_THF_6_MC_28_SC_2	t14_NHK_up_E_D_inv_Cl_pent_thiazole	0.43159	0
Haterumalide_NE	E_R_THF_9_MC_8_SC_1	t11_hex_bis_NHK_up_E_D_Cl_Hex_amide	0.64484	0
Haterumalide_NE	Z_R_THF_7_MC_22_SC_3	t15_phorm_NHK_up_Z_D_anti_pent_reduction_cyc_dihydropyran	0.51974	0
Haterumalide_NE	Z_S_THF_4_MC_7_SC_1	t4_epiphorm_NHK_down_Z_L_Cl_Hex_amide	0.49908	0
Haterumalide_NE	Z_S_THF_5_MC_2_SC_2	t5_NHK_down_Z_D_Cl_Pent_thiazole	0.48858	0
Haterumalide_NE	E_S_THF_3_MC_29_SC_3	t3_bis_NHK_down_E_L_inv_Cl_hex_dihydropyran	0.47199	0
Haterumalide_NE	Z_R_THF_5_MC_31_SC_2	t13_NHK_up_Z_krische_R_S_thiazole	0.4626	0
Haterumalide_NE	Z_S_THF_8_MC_16_SC_1	t8_NHK_down_Z_R_ester_S_oxazolidinone_antifelkin_allyl_amide	0.51208	0
Haterumalide_NE	E_R_THF_8_MC_16_SC_1	t16_NHK_up_E_R_ester_S_oxazolidinone_antifelkin_allyl_amide	0.50083	0
Haterumalide_NE	E_S_THF_7_MC_32_SC_1	t7_phorm_NHK_down_E_decanoic_acid_amide	0.55797	0
Haterumalide_NE	Z_S_THF_4_MC_15_SC_2	t4_epiphorm_NHK_down_Z_R_ester_S_oxazolidinone_felkin_allyl_thiazole	0.45909	0
Haterumalide_NE	E_S_THF_3_MC_26_SC_3	t3_bis_NHK_down_E_D_anti_hex_reduction_cyc_dihydropyran	0.49359	0
Haterumalide_NE	E_R_THF_5_MC_20_SC_3	t13_NHK_up_E_L_anti_pent_reduction_cyc_dihydropyran	0.43428	0
Haterumalide_NE	Z_R_THF_2_MC_18_SC_3	t10_NHK_up_Z_S_ester_S_oxazolidinone_antifelkin_allyl_dihydropyran	0.44778	0
Haterumalide_NE	E_R_THF_1_MC_7_SC_2	t9_epibis_NHK_up_E_L_Cl_Hex_thiazole	0.4664	0
Haterumalide_NE	E_R_THF_9_MC_4_SC_2	t11_hex_bis_NHK_up_E_D_F_Pent_thiazole	0.59579	0
Haterumalide_NE	E_S_THF_3_MC_10_SC_1	t3_bis_NHK_down_E_D_F_Hex_amide	0.56693	0
Haterumalide_NE	E_S_THF_7_MC_25_SC_1	t7_phorm_NHK_down_E_D_syn_hex_reduction_cyc_amide	0.49557	0
Haterumalide_NE	E_R_THF_6_MC_29_SC_2	t14_NHK_up_E_L_inv_Cl_hex_thiazole	0.45307	0
Haterumalide_NE	E_R_THF_1_MC_13_SC_1	t9_epibis_NHK_up_E_propdiol_S_oxazolidinone_felkin_allyl_amide	0.48765	0
Haterumalide_NE	Z_R_THF_2_MC_28_SC_3	t10_NHK_up_Z_D_inv_Cl_pent_dihydropyran	0.45024	0
Haterumalide_NE	E_R_THF_4_MC_20_SC_3	t12_epiphorm_NHK_up_E_L_anti_pent_reduction_cyc_dihydropyran	0.47923	0
Haterumalide_NE	E_R_THF_4_MC_26_SC_2	t12_epiphorm_NHK_up_E_D_anti_hex_reduction_cyc_thiazole	0.46375	0
Haterumalide_NE	Z_S_THF_1_MC_19_SC_1	t1_epibis_NHK_down_Z_L_syn_pent_reduction_cyc_amide	0.44651	0
Haterumalide_NE	Z_S_THF_9_MC_14_SC_3	t3_hex_bis_NHK_down_Z_propdiol_S_oxazolidinone_antifelkin_allyl_dihydropyran	0.50876	0
Haterumalide_NE	Z_S_THF_9_MC_2_SC_1	t3_hex_bis_NHK_down_Z_D_Cl_Pent_amide	0.57691	0
Haterumalide_NE	E_R_THF_6_MC_9_SC_1	t14_NHK_up_E_L_F_Hex_amide	0.51051	0
Haterumalide_NE	Z_R_THF_5_MC_4_SC_1	t13_NHK_up_Z_D_F_Pent_amide	0.47518	0
Haterumalide_NE	Z_S_THF_6_MC_32_SC_1	t6_NHK_down_Z_decanoic_acid_amide	0.49914	0
Haterumalide_NE	E_S_THF_9_MC_2_SC_1	t3_hex_bis_NHK_down_E_D_Cl_Pent_amide	0.5843	0
Haterumalide_NE	Z_R_THF_3_MC_13_SC_1	t11_bis_NHK_up_Z_propdiol_S_oxazolidinone_felkin_allyl_amide	0.59801	0
Haterumalide_NE	E_R_THF_1_MC_30_SC_3	t9_epibis_NHK_up_E_D_inv_Cl_hex_dihydropyran	0.46268	0
Haterumalide_NE	Z_R_THF_3_MC_2_SC_2	t11_bis_NHK_up_Z_D_Cl_Pent_thiazole	0.58371	0
Haterumalide_NE	E_S_THF_5_MC_21_SC_2	t5_NHK_down_E_D_syn_pent_reduction_cyc_thiazole	0.44239	0
Haterumalide_NE	Z_S_THF_7_MC_9_SC_3	t7_phorm_NHK_down_Z_L_F_Hex_dihydropyran	0.51814	0
Haterumalide_NE	Z_R_THF_6_MC_21_SC_3	t14_NHK_up_Z_D_syn_pent_reduction_cyc_dihydropyran	0.4133	0
Haterumalide_NE	E_R_THF_8_MC_30_SC_3	t16_NHK_up_E_D_inv_Cl_hex_dihydropyran	0.4709	0
Haterumalide_NE	Z_S_THF_3_MC_12_SC_3	t3_bis_NHK_down_Z_D_SCF3_Hex_dihydropyran	0.49193	0
Haterumalide_NE	Z_R_THF_2_MC_24_SC_1	t10_NHK_up_Z_L_anti_hex_reduction_cyc_amide	0.45007	0
Haterumalide_NE	Z_S_THF_6_MC_2_SC_3	t6_NHK_down_Z_D_Cl_Pent_dihydropyran	0.49094	0
Haterumalide_NE	Z_S_THF_1_MC_31_SC_2	t1_epibis_NHK_down_Z_krische_R_S_thiazole	0.45409	0
Haterumalide_NE	Z_S_THF_6_MC_32_SC_3	t6_NHK_down_Z_decanoic_acid_dihydropyran	0.48126	0
Haterumalide_NE	Z_S_THF_2_MC_13_SC_3	t2_NHK_down_Z_propdiol_S_oxazolidinone_felkin_allyl_dihydropyran	0.45466	0
Haterumalide_NE	E_S_THF_7_MC_7_SC_2	t7_phorm_NHK_down_E_L_Cl_Hex_thiazole	0.50887	0
Haterumalide_NE	E_S_THF_4_MC_28_SC_1	t4_epiphorm_NHK_down_E_D_inv_Cl_pent_amide	0.47073	0
Haterumalide_NE	E_R_THF_2_MC_20_SC_1	t10_NHK_up_E_L_anti_pent_reduction_cyc_amide	0.43429	0
Haterumalide_NE	Z_S_THF_3_MC_31_SC_3	t3_bis_NHK_down_Z_krische_R_S_dihydropyran	0.50617	0
Haterumalide_NE	E_S_THF_5_MC_19_SC_3	t5_NHK_down_E_L_syn_pent_reduction_cyc_dihydropyran	0.43933	0
Haterumalide_NE	E_S_THF_4_MC_14_SC_1	t4_epiphorm_NHK_down_E_propdiol_S_oxazolidinone_antifelkin_allyl_amide	0.47483	0
Haterumalide_NE	E_S_THF_9_MC_24_SC_1	t3_hex_bis_NHK_down_E_L_anti_hex_reduction_cyc_amide	0.53581	0
Haterumalide_NE	Z_S_THF_5_MC_10_SC_3	t5_NHK_down_Z_D_F_Hex_dihydropyran	0.48513	0
Haterumalide_NE	E_S_THF_5_MC_26_SC_1	t5_NHK_down_E_D_anti_hex_reduction_cyc_amide	0.47221	0
Haterumalide_NE	Z_R_THF_4_MC_27_SC_1	t12_epiphorm_NHK_up_Z_L_inv_Cl_pent_amide	0.51122	0
Haterumalide_NE	Z_S_THF_1_MC_31_SC_1	t1_epibis_NHK_down_Z_krische_R_S_amide	0.47421	0
Haterumalide_NE	E_S_THF_1_MC_19_SC_3	t1_epibis_NHK_down_E_L_syn_pent_reduction_cyc_dihydropyran	0.42277	0
Haterumalide_NE	E_R_THF_5_MC_8_SC_3	t13_NHK_up_E_D_Cl_Hex_dihydropyran	0.47369	0
Haterumalide_NE	Z_R_THF_8_MC_23_SC_1	t16_NHK_up_Z_L_syn_hex_reduction_cyc_amide	0.49985	0
Haterumalide_NE	Z_S_THF_5_MC_31_SC_1	t5_NHK_down_Z_krische_R_S_amide	0.48903	0
Haterumalide_NE	Z_S_THF_9_MC_29_SC_3	t3_hex_bis_NHK_down_Z_L_inv_Cl_hex_dihydropyran	0.47226	0
Haterumalide_NE	Z_R_THF_5_MC_32_SC_1	t13_NHK_up_Z_decanoic_acid_amide	0.50143	0
Haterumalide_NE	E_S_THF_4_MC_26_SC_1	t4_epiphorm_NHK_down_E_D_anti_hex_reduction_cyc_amide	0.45907	0
Haterumalide_NE	Z_R_THF_6_MC_18_SC_1	t14_NHK_up_Z_S_ester_S_oxazolidinone_antifelkin_allyl_amide	0.48897	0
Haterumalide_NE	E_S_THF_7_MC_22_SC_2	t7_phorm_NHK_down_E_D_anti_pent_reduction_cyc_thiazole	0.46623	0.46623
Haterumalide_NE	E_R_THF_3_MC_29_SC_1	t11_bis_NHK_up_E_L_inv_Cl_hex_amide	0.59694	0
Haterumalide_NE	E_S_THF_2_MC_9_SC_2	t2_NHK_down_E_L_F_Hex_thiazole	0.44785	0
Haterumalide_NE	E_S_THF_6_MC_17_SC_2	t6_NHK_down_E_S_ester_S_oxazolidinone_felkin_allyl_thiazole	0.46715	0
Haterumalide_NE	Z_R_THF_1_MC_24_SC_1	t9_epibis_NHK_up_Z_L_anti_hex_reduction_cyc_amide	0.47112	0
Haterumalide_NE	Z_S_THF_9_MC_7_SC_1	t3_hex_bis_NHK_down_Z_L_Cl_Hex_amide	0.57618	0
Haterumalide_NE	Z_S_THF_8_MC_10_SC_2	t8_NHK_down_Z_D_F_Hex_thiazole	0.52139	0
Haterumalide_NE	E_R_THF_2_MC_13_SC_2	t10_NHK_up_E_propdiol_S_oxazolidinone_felkin_allyl_thiazole	0.4452	0
Haterumalide_NE	Z_R_THF_5_MC_25_SC_1	t13_NHK_up_Z_D_syn_hex_reduction_cyc_amide	0.47863	0
Haterumalide_NE	Z_R_THF_1_MC_30_SC_1	t9_epibis_NHK_up_Z_D_inv_Cl_hex_amide	0.50576	0
Haterumalide_NE	E_R_THF_8_MC_6_SC_1	t16_NHK_up_E_D_SCF3_Pent_amide	0.48159	0
Haterumalide_NE	E_R_THF_6_MC_12_SC_2	t14_NHK_up_E_D_SCF3_Hex_thiazole	0.44538	0
Haterumalide_NE	Z_R_THF_7_MC_14_SC_3	t15_phorm_NHK_up_Z_propdiol_S_oxazolidinone_antifelkin_allyl_dihydropyran	0.55057	0
Haterumalide_NE	Z_S_THF_5_MC_3_SC_1	t5_NHK_down_Z_L_F_Pent_amide	0.50392	0
Haterumalide_NE	Z_R_THF_9_MC_17_SC_1	t11_hex_bis_NHK_up_Z_S_ester_S_oxazolidinone_felkin_allyl_amide	0.61397	0
Haterumalide_NE	E_R_THF_1_MC_4_SC_3	t9_epibis_NHK_up_E_D_F_Pent_dihydropyran	0.45641	0
Haterumalide_NE	Z_S_THF_8_MC_8_SC_1	t8_NHK_down_Z_D_Cl_Hex_amide	0.53416	0
Haterumalide_NE	Z_S_THF_7_MC_4_SC_3	t7_phorm_NHK_down_Z_D_F_Pent_dihydropyran	0.50136	0
Haterumalide_NE	E_S_THF_5_MC_12_SC_2	t5_NHK_down_E_D_SCF3_Hex_thiazole	0.44313	0
Haterumalide_NE	E_R_THF_7_MC_24_SC_1	t15_phorm_NHK_up_E_L_anti_hex_reduction_cyc_amide	0.57182	0
Haterumalide_NE	E_R_THF_1_MC_21_SC_3	t9_epibis_NHK_up_E_D_syn_pent_reduction_cyc_dihydropyran	0.41727	0
Haterumalide_NE	Z_R_THF_9_MC_1_SC_1	t11_hex_bis_NHK_up_Z_L_Cl_Pent_amide	0.6681	0
Haterumalide_NE	E_S_THF_7_MC_19_SC_2	t7_phorm_NHK_down_E_L_syn_pent_reduction_cyc_thiazole	0.45698	0.45698
Haterumalide_NE	E_R_THF_5_MC_24_SC_3	t13_NHK_up_E_L_anti_hex_reduction_cyc_dihydropyran	0.43727	0
Haterumalide_NE	Z_S_THF_9_MC_8_SC_3	t3_hex_bis_NHK_down_Z_D_Cl_Hex_dihydropyran	0.52873	0
Haterumalide_NE	Z_S_THF_3_MC_24_SC_3	t3_bis_NHK_down_Z_L_anti_hex_reduction_cyc_dihydropyran	0.49215	0
Haterumalide_NE	Z_R_THF_8_MC_20_SC_1	t16_NHK_up_Z_L_anti_pent_reduction_cyc_amide	0.47465	0
Haterumalide_NE	Z_R_THF_9_MC_6_SC_3	t11_hex_bis_NHK_up_Z_D_SCF3_Pent_dihydropyran	0.56301	0
Haterumalide_NE	Z_S_THF_2_MC_20_SC_2	t2_NHK_down_Z_L_anti_pent_reduction_cyc_thiazole	0.42566	0
Haterumalide_NE	E_S_THF_3_MC_24_SC_1	t3_bis_NHK_down_E_L_anti_hex_reduction_cyc_amide	0.52938	0
Haterumalide_NE	Z_R_THF_8_MC_18_SC_1	t16_NHK_up_Z_S_ester_S_oxazolidinone_antifelkin_allyl_amide	0.51269	0
Haterumalide_NE	E_S_THF_3_MC_24_SC_2	t3_bis_NHK_down_E_L_anti_hex_reduction_cyc_thiazole	0.48785	0
Haterumalide_NE	E_R_THF_6_MC_8_SC_3	t14_NHK_up_E_D_Cl_Hex_dihydropyran	0.48912	0
Haterumalide_NE	Z_S_THF_4_MC_26_SC_2	t4_epiphorm_NHK_down_Z_D_anti_hex_reduction_cyc_thiazole	0.44876	0
Haterumalide_NE	Z_R_THF_4_MC_23_SC_3	t12_epiphorm_NHK_up_Z_L_syn_hex_reduction_cyc_dihydropyran	0.47862	0
Haterumalide_NE	E_R_THF_4_MC_10_SC_2	t12_epiphorm_NHK_up_E_D_F_Hex_thiazole	0.49177	0
Haterumalide_NE	Z_R_THF_4_MC_29_SC_1	t12_epiphorm_NHK_up_Z_L_inv_Cl_hex_amide	0.51722	0
Haterumalide_NE	E_S_THF_6_MC_5_SC_3	t6_NHK_down_E_L_SCF3_Pent_dihydropyran	0.45091	0
Haterumalide_NE	Z_S_THF_6_MC_11_SC_3	t6_NHK_down_Z_L_SCF3_Hex_dihydropyran	0.45833	0
Haterumalide_NE	Z_R_THF_7_MC_22_SC_2	t15_phorm_NHK_up_Z_D_anti_pent_reduction_cyc_thiazole	0.51887	0
Haterumalide_NE	Z_S_THF_4_MC_9_SC_3	t4_epiphorm_NHK_down_Z_L_F_Hex_dihydropyran	0.46815	0
Haterumalide_NE	E_S_THF_9_MC_6_SC_2	t3_hex_bis_NHK_down_E_D_SCF3_Pent_thiazole	0.50475	0
Haterumalide_NE	E_R_THF_5_MC_24_SC_1	t13_NHK_up_E_L_anti_hex_reduction_cyc_amide	0.45715	0
Haterumalide_NE	Z_S_THF_1_MC_6_SC_2	t1_epibis_NHK_down_Z_D_SCF3_Pent_thiazole	0.43884	0
Haterumalide_NE	Z_S_THF_4_MC_21_SC_1	t4_epiphorm_NHK_down_Z_D_syn_pent_reduction_cyc_amide	0.4598	0
Haterumalide_NE	Z_R_THF_1_MC_31_SC_1	t9_epibis_NHK_up_Z_krische_R_S_amide	0.49075	0
Haterumalide_NE	Z_R_THF_2_MC_10_SC_3	t10_NHK_up_Z_D_F_Hex_dihydropyran	0.4449	0
Haterumalide_NE	E_R_THF_4_MC_28_SC_2	t12_epiphorm_NHK_up_E_D_inv_Cl_pent_thiazole	0.47579	0
Haterumalide_NE	E_S_THF_6_MC_29_SC_3	t6_NHK_down_E_L_inv_Cl_hex_dihydropyran	0.46367	0
Haterumalide_NE	Z_R_THF_4_MC_2_SC_1	t12_epiphorm_NHK_up_Z_D_Cl_Pent_amide	0.54545	0
Haterumalide_NE	E_S_THF_6_MC_2_SC_2	t6_NHK_down_E_D_Cl_Pent_thiazole	0.48603	0
Haterumalide_NE	E_S_THF_6_MC_6_SC_1	t6_NHK_down_E_D_SCF3_Pent_amide	0.47492	0
Haterumalide_NE	E_S_THF_9_MC_14_SC_1	t3_hex_bis_NHK_down_E_propdiol_S_oxazolidinone_antifelkin_allyl_amide	0.54135	0
Haterumalide_NE	Z_S_THF_4_MC_13_SC_1	t4_epiphorm_NHK_down_Z_propdiol_S_oxazolidinone_felkin_allyl_amide	0.49044	0
Haterumalide_NE	E_R_THF_8_MC_1_SC_3	t16_NHK_up_E_L_Cl_Pent_dihydropyran	0.4979	0
Haterumalide_NE	E_S_THF_6_MC_16_SC_2	t6_NHK_down_E_R_ester_S_oxazolidinone_antifelkin_allyl_thiazole	0.45794	0
Haterumalide_NE	Z_S_THF_6_MC_4_SC_1	t6_NHK_down_Z_D_F_Pent_amide	0.50759	0
Haterumalide_NE	Z_S_THF_3_MC_19_SC_3	t3_bis_NHK_down_Z_L_syn_pent_reduction_cyc_dihydropyran	0.47639	0.47639
Haterumalide_NE	Z_S_THF_8_MC_20_SC_2	t8_NHK_down_Z_L_anti_pent_reduction_cyc_thiazole	0.46992	0
Haterumalide_NE	Z_R_THF_8_MC_4_SC_2	t16_NHK_up_Z_D_F_Pent_thiazole	0.49474	0
Haterumalide_NE	Z_R_THF_9_MC_20_SC_3	t11_hex_bis_NHK_up_Z_L_anti_pent_reduction_cyc_dihydropyran	0.53186	0
Haterumalide_NE	Z_R_THF_7_MC_22_SC_1	t15_phorm_NHK_up_Z_D_anti_pent_reduction_cyc_amide	0.56993	0
Haterumalide_NE	Z_R_THF_3_MC_5_SC_2	t11_bis_NHK_up_Z_L_SCF3_Pent_thiazole	0.57478	0
Haterumalide_NE	Z_R_THF_6_MC_18_SC_3	t14_NHK_up_Z_S_ester_S_oxazolidinone_antifelkin_allyl_dihydropyran	0.45728	0
Haterumalide_NE	Z_S_THF_9_MC_6_SC_2	t3_hex_bis_NHK_down_Z_D_SCF3_Pent_thiazole	0.49174	0
Haterumalide_NE	E_R_THF_2_MC_25_SC_1	t10_NHK_up_E_D_syn_hex_reduction_cyc_amide	0.43558	0
Haterumalide_NE	E_R_THF_2_MC_15_SC_1	t10_NHK_up_E_R_ester_S_oxazolidinone_felkin_allyl_amide	0.45489	0
Haterumalide_NE	Z_R_THF_4_MC_19_SC_1	t12_epiphorm_NHK_up_Z_L_syn_pent_reduction_cyc_amide	0.50476	0
Haterumalide_NE	Z_S_THF_4_MC_11_SC_2	t4_epiphorm_NHK_down_Z_L_SCF3_Hex_thiazole	0.44772	0
Haterumalide_NE	Z_R_THF_5_MC_29_SC_2	t13_NHK_up_Z_L_inv_Cl_hex_thiazole	0.46094	0
Haterumalide_NE	Z_R_THF_1_MC_30_SC_2	t9_epibis_NHK_up_Z_D_inv_Cl_hex_thiazole	0.47593	0
Haterumalide_NE	Z_R_THF_4_MC_10_SC_1	t12_epiphorm_NHK_up_Z_D_F_Hex_amide	0.55713	0
Haterumalide_NE	Z_S_THF_7_MC_27_SC_3	t7_phorm_NHK_down_Z_L_inv_Cl_pent_dihydropyran	0.47703	0
Haterumalide_NE	E_R_THF_1_MC_24_SC_1	t9_epibis_NHK_up_E_L_anti_hex_reduction_cyc_amide	0.46355	0
Haterumalide_NE	Z_R_THF_9_MC_14_SC_3	t11_hex_bis_NHK_up_Z_propdiol_S_oxazolidinone_antifelkin_allyl_dihydropyran	0.56235	0
Haterumalide_NE	Z_S_THF_5_MC_12_SC_3	t5_NHK_down_Z_D_SCF3_Hex_dihydropyran	0.45755	0
Haterumalide_NE	E_R_THF_4_MC_1_SC_1	t12_epiphorm_NHK_up_E_L_Cl_Pent_amide	0.55474	0
Haterumalide_NE	Z_S_THF_6_MC_11_SC_1	t6_NHK_down_Z_L_SCF3_Hex_amide	0.45546	0
Haterumalide_NE	Z_R_THF_5_MC_16_SC_2	t13_NHK_up_Z_R_ester_S_oxazolidinone_antifelkin_allyl_thiazole	0.46859	0
Haterumalide_NE	Z_S_THF_3_MC_23_SC_1	t3_bis_NHK_down_Z_L_syn_hex_reduction_cyc_amide	0.5339	0
Haterumalide_NE	E_S_THF_6_MC_23_SC_3	t6_NHK_down_E_L_syn_hex_reduction_cyc_dihydropyran	0.47089	0
Haterumalide_NE	E_R_THF_7_MC_17_SC_1	t15_phorm_NHK_up_E_S_ester_S_oxazolidinone_felkin_allyl_amide	0.58208	0
Haterumalide_NE	E_S_THF_1_MC_14_SC_2	t1_epibis_NHK_down_E_propdiol_S_oxazolidinone_antifelkin_allyl_thiazole	0.45711	0
Haterumalide_NE	Z_S_THF_9_MC_32_SC_1	t3_hex_bis_NHK_down_Z_decanoic_acid_amide	0.57172	0
Haterumalide_NE	E_R_THF_2_MC_18_SC_1	t10_NHK_up_E_S_ester_S_oxazolidinone_antifelkin_allyl_amide	0.46473	0
Haterumalide_NE	Z_R_THF_2_MC_31_SC_1	t10_NHK_up_Z_krische_R_S_amide	0.47095	0
Haterumalide_NE	Z_S_THF_4_MC_31_SC_3	t4_epiphorm_NHK_down_Z_krische_R_S_dihydropyran	0.43632	0
Haterumalide_NE	Z_R_THF_3_MC_30_SC_3	t11_bis_NHK_up_Z_D_inv_Cl_hex_dihydropyran	0.53777	0
Haterumalide_NE	E_S_THF_9_MC_7_SC_1	t3_hex_bis_NHK_down_E_L_Cl_Hex_amide	0.57364	0
Haterumalide_NE	Z_S_THF_6_MC_30_SC_1	t6_NHK_down_Z_D_inv_Cl_hex_amide	0.47121	0
Haterumalide_NE	Z_S_THF_6_MC_31_SC_2	t6_NHK_down_Z_krische_R_S_thiazole	0.46916	0
Haterumalide_NE	E_R_THF_4_MC_12_SC_1	t12_epiphorm_NHK_up_E_D_SCF3_Hex_amide	0.49953	0
Haterumalide_NE	Z_S_THF_6_MC_16_SC_2	t6_NHK_down_Z_R_ester_S_oxazolidinone_antifelkin_allyl_thiazole	0.47225	0
Haterumalide_NE	E_S_THF_9_MC_12_SC_1	t3_hex_bis_NHK_down_E_D_SCF3_Hex_amide	0.5357	0
Haterumalide_NE	Z_S_THF_2_MC_32_SC_3	t2_NHK_down_Z_decanoic_acid_dihydropyran	0.45709	0
Haterumalide_NE	Z_R_THF_3_MC_7_SC_1	t11_bis_NHK_up_Z_L_Cl_Hex_amide	0.67124	0
Haterumalide_NE	E_R_THF_5_MC_5_SC_2	t13_NHK_up_E_L_SCF3_Pent_thiazole	0.42153	0
Haterumalide_NE	Z_S_THF_5_MC_23_SC_1	t5_NHK_down_Z_L_syn_hex_reduction_cyc_amide	0.46767	0
Haterumalide_NE	Z_S_THF_1_MC_15_SC_2	t1_epibis_NHK_down_Z_R_ester_S_oxazolidinone_felkin_allyl_thiazole	0.45732	0
Haterumalide_NE	E_S_THF_6_MC_27_SC_1	t6_NHK_down_E_L_inv_Cl_pent_amide	0.48961	0
Haterumalide_NE	Z_S_THF_8_MC_2_SC_3	t8_NHK_down_Z_D_Cl_Pent_dihydropyran	0.49761	0
Haterumalide_NE	E_S_THF_6_MC_17_SC_1	t6_NHK_down_E_S_ester_S_oxazolidinone_felkin_allyl_amide	0.48802	0
Haterumalide_NE	E_S_THF_4_MC_7_SC_1	t4_epiphorm_NHK_down_E_L_Cl_Hex_amide	0.4889	0
Haterumalide_NE	E_R_THF_2_MC_16_SC_1	t10_NHK_up_E_R_ester_S_oxazolidinone_antifelkin_allyl_amide	0.45668	0
Haterumalide_NE	E_S_THF_8_MC_21_SC_2	t8_NHK_down_E_D_syn_pent_reduction_cyc_thiazole	0.46496	0
Haterumalide_NE	E_R_THF_8_MC_4_SC_2	t16_NHK_up_E_D_F_Pent_thiazole	0.49698	0
Haterumalide_NE	Z_S_THF_9_MC_15_SC_3	t3_hex_bis_NHK_down_Z_R_ester_S_oxazolidinone_felkin_allyl_dihydropyran	0.497	0
Haterumalide_NE	Z_S_THF_5_MC_5_SC_1	t5_NHK_down_Z_L_SCF3_Pent_amide	0.46563	0
Haterumalide_NE	Z_S_THF_6_MC_1_SC_3	t6_NHK_down_Z_L_Cl_Pent_dihydropyran	0.48952	0
Haterumalide_NE	Z_R_THF_6_MC_6_SC_2	t14_NHK_up_Z_D_SCF3_Pent_thiazole	0.45163	0
Haterumalide_NE	Z_S_THF_5_MC_4_SC_2	t5_NHK_down_Z_D_F_Pent_thiazole	0.48551	0
Haterumalide_NE	E_S_THF_4_MC_17_SC_3	t4_epiphorm_NHK_down_E_S_ester_S_oxazolidinone_felkin_allyl_dihydropyran	0.45686	0
Haterumalide_NE	E_R_THF_5_MC_13_SC_1	t13_NHK_up_E_propdiol_S_oxazolidinone_felkin_allyl_amide	0.46836	0
Haterumalide_NE	E_S_THF_6_MC_23_SC_2	t6_NHK_down_E_L_syn_hex_reduction_cyc_thiazole	0.45448	0
Haterumalide_NE	E_R_THF_8_MC_24_SC_3	t16_NHK_up_E_L_anti_hex_reduction_cyc_dihydropyran	0.46877	0
Haterumalide_NE	E_R_THF_2_MC_26_SC_1	t10_NHK_up_E_D_anti_hex_reduction_cyc_amide	0.44626	0
Haterumalide_NE	Z_R_THF_7_MC_27_SC_3	t15_phorm_NHK_up_Z_L_inv_Cl_pent_dihydropyran	0.52888	0
Haterumalide_NE	Z_S_THF_3_MC_31_SC_1	t3_bis_NHK_down_Z_krische_R_S_amide	0.45407	0
Haterumalide_NE	Z_R_THF_2_MC_7_SC_3	t10_NHK_up_Z_L_Cl_Hex_dihydropyran	0.44426	0
Haterumalide_NE	Z_R_THF_7_MC_26_SC_1	t15_phorm_NHK_up_Z_D_anti_hex_reduction_cyc_amide	0.58117	0
Haterumalide_NE	E_R_THF_1_MC_12_SC_1	t9_epibis_NHK_up_E_D_SCF3_Hex_amide	0.46842	0
Haterumalide_NE	Z_R_THF_4_MC_5_SC_1	t12_epiphorm_NHK_up_Z_L_SCF3_Pent_amide	0.52191	0
Haterumalide_NE	E_S_THF_8_MC_10_SC_3	t8_NHK_down_E_D_F_Hex_dihydropyran	0.51898	0
Haterumalide_NE	E_R_THF_8_MC_14_SC_2	t16_NHK_up_E_propdiol_S_oxazolidinone_antifelkin_allyl_thiazole	0.48166	0
Haterumalide_NE	Z_S_THF_5_MC_6_SC_1	t5_NHK_down_Z_D_SCF3_Pent_amide	0.46601	0
Haterumalide_NE	E_R_THF_6_MC_25_SC_2	t14_NHK_up_E_D_syn_hex_reduction_cyc_thiazole	0.44253	0
Haterumalide_NE	Z_S_THF_3_MC_1_SC_2	t3_bis_NHK_down_Z_L_Cl_Pent_thiazole	0.52567	0
Haterumalide_NE	E_S_THF_4_MC_25_SC_3	t4_epiphorm_NHK_down_E_D_syn_hex_reduction_cyc_dihydropyran	0.43327	0
Haterumalide_NE	Z_R_THF_1_MC_12_SC_2	t9_epibis_NHK_up_Z_D_SCF3_Hex_thiazole	0.42435	0
Haterumalide_NE	E_R_THF_3_MC_1_SC_2	t11_bis_NHK_up_E_L_Cl_Pent_thiazole	0.56282	0
Haterumalide_NE	Z_R_THF_5_MC_31_SC_1	t13_NHK_up_Z_krische_R_S_amide	0.47688	0
Haterumalide_NE	E_S_THF_9_MC_1_SC_3	t3_hex_bis_NHK_down_E_L_Cl_Pent_dihydropyran	0.5356	0
Haterumalide_NE	E_R_THF_3_MC_19_SC_2	t11_bis_NHK_up_E_L_syn_pent_reduction_cyc_thiazole	0.51705	0
Haterumalide_NE	Z_S_THF_3_MC_6_SC_2	t3_bis_NHK_down_Z_D_SCF3_Pent_thiazole	0.48999	0
Haterumalide_NE	E_S_THF_2_MC_20_SC_1	t2_NHK_down_E_L_anti_pent_reduction_cyc_amide	0.43822	0
Haterumalide_NE	Z_R_THF_4_MC_8_SC_2	t12_epiphorm_NHK_up_Z_D_Cl_Hex_thiazole	0.50033	0
Haterumalide_NE	Z_S_THF_8_MC_9_SC_1	t8_NHK_down_Z_L_F_Hex_amide	0.52653	0
Haterumalide_NE	Z_S_THF_7_MC_10_SC_2	t7_phorm_NHK_down_Z_D_F_Hex_thiazole	0.52188	0
Haterumalide_NE	E_R_THF_9_MC_6_SC_2	t11_hex_bis_NHK_up_E_D_SCF3_Pent_thiazole	0.55901	0
Haterumalide_NE	Z_R_THF_8_MC_11_SC_3	t16_NHK_up_Z_L_SCF3_Hex_dihydropyran	0.47788	0
Haterumalide_NE	Z_R_THF_2_MC_13_SC_1	t10_NHK_up_Z_propdiol_S_oxazolidinone_felkin_allyl_amide	0.47311	0
Haterumalide_NE	E_S_THF_2_MC_5_SC_3	t2_NHK_down_E_L_SCF3_Pent_dihydropyran	0.4198	0
Haterumalide_NE	Z_S_THF_4_MC_4_SC_3	t4_epiphorm_NHK_down_Z_D_F_Pent_dihydropyran	0.47033	0
Haterumalide_NE	Z_S_THF_6_MC_4_SC_3	t6_NHK_down_Z_D_F_Pent_dihydropyran	0.47426	0
Haterumalide_NE	Z_R_THF_3_MC_12_SC_2	t11_bis_NHK_up_Z_D_SCF3_Hex_thiazole	0.55742	0
Haterumalide_NE	Z_S_THF_1_MC_8_SC_2	t1_epibis_NHK_down_Z_D_Cl_Hex_thiazole	0.46113	0
Haterumalide_NE	Z_R_THF_8_MC_15_SC_3	t16_NHK_up_Z_R_ester_S_oxazolidinone_felkin_allyl_dihydropyran	0.4806	0
Haterumalide_NE	E_S_THF_2_MC_25_SC_2	t2_NHK_down_E_D_syn_hex_reduction_cyc_thiazole	0.41847	0
Haterumalide_NE	E_R_THF_6_MC_10_SC_1	t14_NHK_up_E_D_F_Hex_amide	0.51157	0
Haterumalide_NE	Z_S_THF_7_MC_6_SC_2	t7_phorm_NHK_down_Z_D_SCF3_Pent_thiazole	0.47789	0
Haterumalide_NE	Z_R_THF_8_MC_27_SC_3	t16_NHK_up_Z_L_inv_Cl_pent_dihydropyran	0.47107	0
Haterumalide_NE	Z_S_THF_9_MC_31_SC_2	t3_hex_bis_NHK_down_Z_krische_R_S_thiazole	0.51607	0
Haterumalide_NE	Z_S_THF_9_MC_15_SC_2	t3_hex_bis_NHK_down_Z_R_ester_S_oxazolidinone_felkin_allyl_thiazole	0.4988	0
Haterumalide_NE	Z_S_THF_9_MC_25_SC_1	t3_hex_bis_NHK_down_Z_D_syn_hex_reduction_cyc_amide	0.5308	0
Haterumalide_NE	E_S_THF_7_MC_9_SC_2	t7_phorm_NHK_down_E_L_F_Hex_thiazole	0.49997	0
Haterumalide_NE	E_R_THF_8_MC_5_SC_3	t16_NHK_up_E_L_SCF3_Pent_dihydropyran	0.46831	0
Haterumalide_NE	Z_S_THF_4_MC_27_SC_2	t4_epiphorm_NHK_down_Z_L_inv_Cl_pent_thiazole	0.46212	0
Haterumalide_NE	Z_R_THF_3_MC_2_SC_3	t11_bis_NHK_up_Z_D_Cl_Pent_dihydropyran	0.59394	0
Haterumalide_NE	E_R_THF_4_MC_8_SC_3	t12_epiphorm_NHK_up_E_D_Cl_Hex_dihydropyran	0.49548	0
Haterumalide_NE	E_R_THF_8_MC_7_SC_1	t16_NHK_up_E_L_Cl_Hex_amide	0.52229	0
Haterumalide_NE	E_R_THF_6_MC_7_SC_1	t14_NHK_up_E_L_Cl_Hex_amide	0.51076	0
Haterumalide_NE	E_R_THF_9_MC_6_SC_1	t11_hex_bis_NHK_up_E_D_SCF3_Pent_amide	0.63043	0
Haterumalide_NE	E_S_THF_7_MC_6_SC_1	t7_phorm_NHK_down_E_D_SCF3_Pent_amide	0.51693	0
Haterumalide_NE	Z_R_THF_8_MC_26_SC_1	t16_NHK_up_Z_D_anti_hex_reduction_cyc_amide	0.50246	0
Haterumalide_NE	E_R_THF_9_MC_14_SC_2	t11_hex_bis_NHK_up_E_propdiol_S_oxazolidinone_antifelkin_allyl_thiazole	0.55291	0
Haterumalide_NE	E_R_THF_6_MC_8_SC_1	t14_NHK_up_E_D_Cl_Hex_amide	0.51874	0
Haterumalide_NE	E_S_THF_1_MC_13_SC_3	t1_epibis_NHK_down_E_propdiol_S_oxazolidinone_felkin_allyl_dihydropyran	0.45902	0
Haterumalide_NE	E_S_THF_7_MC_25_SC_3	t7_phorm_NHK_down_E_D_syn_hex_reduction_cyc_dihydropyran	0.46135	0
Haterumalide_NE	E_S_THF_2_MC_11_SC_1	t2_NHK_down_E_L_SCF3_Hex_amide	0.43587	0
Haterumalide_NE	E_S_THF_1_MC_3_SC_2	t1_epibis_NHK_down_E_L_F_Pent_thiazole	0.45522	0
Haterumalide_NE	Z_R_THF_9_MC_29_SC_1	t11_hex_bis_NHK_up_Z_L_inv_Cl_hex_amide	0.59355	0
Haterumalide_NE	E_R_THF_9_MC_32_SC_1	t11_hex_bis_NHK_up_E_decanoic_acid_amide	0.67972	0
Haterumalide_NE	Z_S_THF_6_MC_13_SC_2	t6_NHK_down_Z_propdiol_S_oxazolidinone_felkin_allyl_thiazole	0.46938	0
Haterumalide_NE	E_S_THF_3_MC_31_SC_3	t3_bis_NHK_down_E_krische_R_S_dihydropyran	0.4417	0
Haterumalide_NE	E_R_THF_2_MC_21_SC_2	t10_NHK_up_E_D_syn_pent_reduction_cyc_thiazole	0.41537	0
Haterumalide_NE	Z_S_THF_4_MC_16_SC_1	t4_epiphorm_NHK_down_Z_R_ester_S_oxazolidinone_antifelkin_allyl_amide	0.49004	0
Haterumalide_NE	E_S_THF_3_MC_12_SC_1	t3_bis_NHK_down_E_D_SCF3_Hex_amide	0.52569	0
Haterumalide_NE	E_R_THF_3_MC_26_SC_1	t11_bis_NHK_up_E_D_anti_hex_reduction_cyc_amide	0.60098	0
Haterumalide_NE	Z_R_THF_3_MC_4_SC_2	t11_bis_NHK_up_Z_D_F_Pent_thiazole	0.56891	0
Haterumalide_NE	E_R_THF_7_MC_25_SC_3	t15_phorm_NHK_up_E_D_syn_hex_reduction_cyc_dihydropyran	0.49925	0
Haterumalide_NE	E_R_THF_9_MC_32_SC_2	t11_hex_bis_NHK_up_E_decanoic_acid_thiazole	0.59038	0
Haterumalide_NE	Z_S_THF_5_MC_14_SC_3	t5_NHK_down_Z_propdiol_S_oxazolidinone_antifelkin_allyl_dihydropyran	0.47455	0
Haterumalide_NE	E_S_THF_3_MC_7_SC_1	t3_bis_NHK_down_E_L_Cl_Hex_amide	0.56983	0
Haterumalide_NE	Z_S_THF_7_MC_29_SC_3	t7_phorm_NHK_down_Z_L_inv_Cl_hex_dihydropyran	0.47682	0
Haterumalide_NE	Z_S_THF_2_MC_29_SC_2	t2_NHK_down_Z_L_inv_Cl_hex_thiazole	0.45178	0
Haterumalide_NE	Z_R_THF_9_MC_15_SC_2	t11_hex_bis_NHK_up_Z_R_ester_S_oxazolidinone_felkin_allyl_thiazole	0.54787	0
Haterumalide_NE	Z_S_THF_6_MC_6_SC_2	t6_NHK_down_Z_D_SCF3_Pent_thiazole	0.4606	0
Haterumalide_NE	Z_S_THF_6_MC_3_SC_3	t6_NHK_down_Z_L_F_Pent_dihydropyran	0.47837	0
Haterumalide_NE	E_S_THF_6_MC_2_SC_1	t6_NHK_down_E_D_Cl_Pent_amide	0.45136	0
Haterumalide_NE	Z_R_THF_2_MC_5_SC_2	t10_NHK_up_Z_L_SCF3_Pent_thiazole	0.42048	0
Haterumalide_NE	E_S_THF_6_MC_20_SC_2	t6_NHK_down_E_L_anti_pent_reduction_cyc_thiazole	0.45071	0
Haterumalide_NE	E_R_THF_4_MC_23_SC_2	t12_epiphorm_NHK_up_E_L_syn_hex_reduction_cyc_thiazole	0.46866	0
Haterumalide_NE	E_S_THF_8_MC_1_SC_3	t8_NHK_down_E_L_Cl_Pent_dihydropyran	0.51324	0
Haterumalide_NE	E_S_THF_7_MC_30_SC_3	t7_phorm_NHK_down_E_D_inv_Cl_hex_dihydropyran	0.46369	0.46369
Haterumalide_NE	E_R_THF_7_MC_17_SC_3	t15_phorm_NHK_up_E_S_ester_S_oxazolidinone_felkin_allyl_dihydropyran	0.52469	0
Haterumalide_NE	E_S_THF_8_MC_26_SC_1	t8_NHK_down_E_D_anti_hex_reduction_cyc_amide	0.50703	0
Haterumalide_NE	Z_R_THF_3_MC_15_SC_2	t11_bis_NHK_up_Z_R_ester_S_oxazolidinone_felkin_allyl_thiazole	0.55091	0
Haterumalide_NE	E_S_THF_8_MC_17_SC_3	t8_NHK_down_E_S_ester_S_oxazolidinone_felkin_allyl_dihydropyran	0.49012	0
Haterumalide_NE	E_S_THF_4_MC_22_SC_2	t4_epiphorm_NHK_down_E_D_anti_pent_reduction_cyc_thiazole	0.43091	0
Haterumalide_NE	Z_R_THF_9_MC_13_SC_1	t11_hex_bis_NHK_up_Z_propdiol_S_oxazolidinone_felkin_allyl_amide	0.61334	0
Haterumalide_NE	E_R_THF_9_MC_8_SC_2	t11_hex_bis_NHK_up_E_D_Cl_Hex_thiazole	0.57562	0
Haterumalide_NE	Z_S_THF_7_MC_19_SC_2	t7_phorm_NHK_down_Z_L_syn_pent_reduction_cyc_thiazole	0.46085	0
Haterumalide_NE	E_R_THF_5_MC_28_SC_1	t13_NHK_up_E_D_inv_Cl_pent_amide	0.4793	0
Haterumalide_NE	E_S_THF_2_MC_2_SC_3	t2_NHK_down_E_D_Cl_Pent_dihydropyran	0.45076	0
Haterumalide_NE	E_S_THF_1_MC_29_SC_1	t1_epibis_NHK_down_E_L_inv_Cl_hex_amide	0.47214	0
Haterumalide_NE	E_S_THF_1_MC_25_SC_3	t1_epibis_NHK_down_E_D_syn_hex_reduction_cyc_dihydropyran	0.43178	0
Haterumalide_NE	E_R_THF_4_MC_4_SC_3	t12_epiphorm_NHK_up_E_D_F_Pent_dihydropyran	0.48897	0
Haterumalide_NE	Z_S_THF_3_MC_25_SC_3	t3_bis_NHK_down_Z_D_syn_hex_reduction_cyc_dihydropyran	0.48639	0
Haterumalide_NE	Z_S_THF_3_MC_9_SC_2	t3_bis_NHK_down_Z_L_F_Hex_thiazole	0.53123	0
Haterumalide_NE	Z_S_THF_3_MC_15_SC_2	t3_bis_NHK_down_Z_R_ester_S_oxazolidinone_felkin_allyl_thiazole	0.49605	0
Haterumalide_NE	Z_S_THF_3_MC_12_SC_1	t3_bis_NHK_down_Z_D_SCF3_Hex_amide	0.54361	0
Haterumalide_NE	Z_R_THF_7_MC_23_SC_2	t15_phorm_NHK_up_Z_L_syn_hex_reduction_cyc_thiazole	0.51706	0
Haterumalide_NE	Z_R_THF_7_MC_9_SC_3	t15_phorm_NHK_up_Z_L_F_Hex_dihydropyran	0.5757	0
Haterumalide_NE	E_S_THF_6_MC_22_SC_2	t6_NHK_down_E_D_anti_pent_reduction_cyc_thiazole	0.46505	0
Haterumalide_NE	Z_R_THF_4_MC_9_SC_2	t12_epiphorm_NHK_up_Z_L_F_Hex_thiazole	0.50633	0
Haterumalide_NE	Z_S_THF_6_MC_18_SC_3	t6_NHK_down_Z_S_ester_S_oxazolidinone_antifelkin_allyl_dihydropyran	0.46562	0
Haterumalide_NE	Z_S_THF_1_MC_23_SC_2	t1_epibis_NHK_down_Z_L_syn_hex_reduction_cyc_thiazole	0.44303	0
Haterumalide_NE	E_S_THF_2_MC_2_SC_2	t2_NHK_down_E_D_Cl_Pent_thiazole	0.44694	0
Haterumalide_NE	E_R_THF_5_MC_17_SC_2	t13_NHK_up_E_S_ester_S_oxazolidinone_felkin_allyl_thiazole	0.44643	0
Haterumalide_NE	Z_S_THF_3_MC_17_SC_2	t3_bis_NHK_down_Z_S_ester_S_oxazolidinone_felkin_allyl_thiazole	0.50178	0
Haterumalide_NE	Z_R_THF_5_MC_31_SC_3	t13_NHK_up_Z_krische_R_S_dihydropyran	0.43844	0
Haterumalide_NE	Z_S_THF_4_MC_18_SC_1	t4_epiphorm_NHK_down_Z_S_ester_S_oxazolidinone_antifelkin_allyl_amide	0.4827	0
Haterumalide_NE	Z_R_THF_2_MC_6_SC_1	t10_NHK_up_Z_D_SCF3_Pent_amide	0.43725	0
Haterumalide_NE	E_S_THF_4_MC_19_SC_1	t4_epiphorm_NHK_down_E_L_syn_pent_reduction_cyc_amide	0.46173	0
Haterumalide_NE	E_S_THF_1_MC_11_SC_2	t1_epibis_NHK_down_E_L_SCF3_Hex_thiazole	0.43462	0
Haterumalide_NE	Z_S_THF_5_MC_17_SC_1	t5_NHK_down_Z_S_ester_S_oxazolidinone_felkin_allyl_amide	0.48413	0
Haterumalide_NE	E_R_THF_8_MC_17_SC_1	t16_NHK_up_E_S_ester_S_oxazolidinone_felkin_allyl_amide	0.50493	0
Haterumalide_NE	Z_S_THF_5_MC_31_SC_2	t5_NHK_down_Z_krische_R_S_thiazole	0.46125	0
Haterumalide_NE	E_S_THF_7_MC_25_SC_2	t7_phorm_NHK_down_E_D_syn_hex_reduction_cyc_thiazole	0.4582	0
Haterumalide_NE	Z_S_THF_8_MC_21_SC_2	t8_NHK_down_Z_D_syn_pent_reduction_cyc_thiazole	0.46719	0
Haterumalide_NE	Z_S_THF_6_MC_23_SC_1	t6_NHK_down_Z_L_syn_hex_reduction_cyc_amide	0.48289	0
Haterumalide_NE	E_S_THF_5_MC_20_SC_2	t5_NHK_down_E_L_anti_pent_reduction_cyc_thiazole	0.44527	0
Haterumalide_NE	E_R_THF_5_MC_12_SC_1	t13_NHK_up_E_D_SCF3_Hex_amide	0.45204	0
Haterumalide_NE	E_S_THF_5_MC_11_SC_2	t5_NHK_down_E_L_SCF3_Hex_thiazole	0.45501	0
Haterumalide_NE	E_R_THF_5_MC_16_SC_1	t13_NHK_up_E_R_ester_S_oxazolidinone_antifelkin_allyl_amide	0.47629	0
Haterumalide_NE	E_S_THF_3_MC_29_SC_1	t3_bis_NHK_down_E_L_inv_Cl_hex_amide	0.51033	0
Haterumalide_NE	E_S_THF_6_MC_11_SC_3	t6_NHK_down_E_L_SCF3_Hex_dihydropyran	0.46184	0
Haterumalide_NE	Z_R_THF_4_MC_18_SC_3	t12_epiphorm_NHK_up_Z_S_ester_S_oxazolidinone_antifelkin_allyl_dihydropyran	0.498	0
Haterumalide_NE	Z_S_THF_4_MC_29_SC_3	t4_epiphorm_NHK_down_Z_L_inv_Cl_hex_dihydropyran	0.46046	0
Haterumalide_NE	Z_S_THF_8_MC_3_SC_2	t8_NHK_down_Z_L_F_Pent_thiazole	0.51223	0
Haterumalide_NE	Z_R_THF_4_MC_19_SC_2	t12_epiphorm_NHK_up_Z_L_syn_pent_reduction_cyc_thiazole	0.47319	0
Haterumalide_NE	Z_R_THF_5_MC_4_SC_3	t13_NHK_up_Z_D_F_Pent_dihydropyran	0.46809	0
Haterumalide_NE	Z_R_THF_1_MC_31_SC_3	t9_epibis_NHK_up_Z_krische_R_S_dihydropyran	0.456	0
Haterumalide_NE	Z_S_THF_6_MC_26_SC_1	t6_NHK_down_Z_D_anti_hex_reduction_cyc_amide	0.45889	0
Haterumalide_NE	E_S_THF_5_MC_23_SC_1	t5_NHK_down_E_L_syn_hex_reduction_cyc_amide	0.45109	0
Haterumalide_NE	E_S_THF_7_MC_21_SC_1	t7_phorm_NHK_down_E_D_syn_pent_reduction_cyc_amide	0.4837	0
Haterumalide_NE	E_S_THF_5_MC_29_SC_2	t5_NHK_down_E_L_inv_Cl_hex_thiazole	0.46494	0
Haterumalide_NE	E_S_THF_4_MC_24_SC_3	t4_epiphorm_NHK_down_E_L_anti_hex_reduction_cyc_dihydropyran	0.44629	0
Haterumalide_NE	Z_R_THF_1_MC_2_SC_3	t9_epibis_NHK_up_Z_D_Cl_Pent_dihydropyran	0.45516	0
Haterumalide_NE	Z_S_THF_9_MC_12_SC_3	t3_hex_bis_NHK_down_Z_D_SCF3_Hex_dihydropyran	0.49666	0
Haterumalide_NE	Z_S_THF_7_MC_3_SC_1	t7_phorm_NHK_down_Z_L_F_Pent_amide	0.56333	0
Haterumalide_NE	E_S_THF_1_MC_32_SC_2	t1_epibis_NHK_down_E_decanoic_acid_thiazole	0.47516	0
Haterumalide_NE	E_S_THF_5_MC_6_SC_2	t5_NHK_down_E_D_SCF3_Pent_thiazole	0.44415	0
Haterumalide_NE	E_R_THF_5_MC_31_SC_2	t13_NHK_up_E_krische_R_S_thiazole	0.45297	0
Haterumalide_NE	E_S_THF_6_MC_9_SC_3	t6_NHK_down_E_L_F_Hex_dihydropyran	0.50058	0
Haterumalide_NE	Z_R_THF_4_MC_18_SC_2	t12_epiphorm_NHK_up_Z_S_ester_S_oxazolidinone_antifelkin_allyl_thiazole	0.49416	0
Haterumalide_NE	Z_S_THF_7_MC_20_SC_2	t7_phorm_NHK_down_Z_L_anti_pent_reduction_cyc_thiazole	0.46875	0
Haterumalide_NE	Z_S_THF_8_MC_28_SC_2	t8_NHK_down_Z_D_inv_Cl_pent_thiazole	0.48198	0
Haterumalide_NE	Z_S_THF_2_MC_6_SC_2	t2_NHK_down_Z_D_SCF3_Pent_thiazole	0.42868	0
Haterumalide_NE	Z_R_THF_4_MC_17_SC_3	t12_epiphorm_NHK_up_Z_S_ester_S_oxazolidinone_felkin_allyl_dihydropyran	0.48921	0
Haterumalide_NE	E_S_THF_9_MC_15_SC_2	t3_hex_bis_NHK_down_E_R_ester_S_oxazolidinone_felkin_allyl_thiazole	0.49747	0
Haterumalide_NE	E_S_THF_7_MC_3_SC_3	t7_phorm_NHK_down_E_L_F_Pent_dihydropyran	0.50412	0
Haterumalide_NE	E_R_THF_6_MC_6_SC_1	t14_NHK_up_E_D_SCF3_Pent_amide	0.46407	0
Haterumalide_NE	E_R_THF_9_MC_7_SC_2	t11_hex_bis_NHK_up_E_L_Cl_Hex_thiazole	0.58526	0
Haterumalide_NE	Z_S_THF_9_MC_3_SC_1	t3_hex_bis_NHK_down_Z_L_F_Pent_amide	0.58962	0
Haterumalide_NE	E_R_THF_8_MC_20_SC_1	t16_NHK_up_E_L_anti_pent_reduction_cyc_amide	0.47999	0
Haterumalide_NE	E_R_THF_5_MC_7_SC_3	t13_NHK_up_E_L_Cl_Hex_dihydropyran	0.4685	0
Haterumalide_NE	E_R_THF_2_MC_5_SC_1	t10_NHK_up_E_L_SCF3_Pent_amide	0.43811	0
Haterumalide_NE	E_S_THF_1_MC_28_SC_2	t1_epibis_NHK_down_E_D_inv_Cl_pent_thiazole	0.46163	0
Haterumalide_NE	E_S_THF_9_MC_26_SC_1	t3_hex_bis_NHK_down_E_D_anti_hex_reduction_cyc_amide	0.53681	0
Haterumalide_NE	E_R_THF_1_MC_14_SC_2	t9_epibis_NHK_up_E_propdiol_S_oxazolidinone_antifelkin_allyl_thiazole	0.46115	0
Haterumalide_NE	Z_R_THF_6_MC_31_SC_3	t14_NHK_up_Z_krische_R_S_dihydropyran	0.4429	0
Haterumalide_NE	E_S_THF_9_MC_11_SC_1	t3_hex_bis_NHK_down_E_L_SCF3_Hex_amide	0.53959	0
Haterumalide_NE	E_R_THF_3_MC_13_SC_1	t11_bis_NHK_up_E_propdiol_S_oxazolidinone_felkin_allyl_amide	0.60808	0
Haterumalide_NE	Z_R_THF_9_MC_26_SC_3	t11_hex_bis_NHK_up_Z_D_anti_hex_reduction_cyc_dihydropyran	0.54352	0
Haterumalide_NE	Z_S_THF_3_MC_28_SC_1	t3_bis_NHK_down_Z_D_inv_Cl_pent_amide	0.50972	0
Haterumalide_NE	E_S_THF_7_MC_6_SC_2	t7_phorm_NHK_down_E_D_SCF3_Pent_thiazole	0.47213	0
Haterumalide_NE	Z_R_THF_2_MC_2_SC_3	t10_NHK_up_Z_D_Cl_Pent_dihydropyran	0.43982	0
Haterumalide_NE	E_R_THF_2_MC_8_SC_1	t10_NHK_up_E_D_Cl_Hex_amide	0.46203	0
Haterumalide_NE	Z_S_THF_9_MC_18_SC_1	t3_hex_bis_NHK_down_Z_S_ester_S_oxazolidinone_antifelkin_allyl_amide	0.54882	0
Haterumalide_NE	E_R_THF_1_MC_16_SC_3	t9_epibis_NHK_up_E_R_ester_S_oxazolidinone_antifelkin_allyl_dihydropyran	0.45523	0
Haterumalide_NE	E_S_THF_1_MC_6_SC_3	t1_epibis_NHK_down_E_D_SCF3_Pent_dihydropyran	0.416	0
Haterumalide_NE	E_S_THF_3_MC_23_SC_1	t3_bis_NHK_down_E_L_syn_hex_reduction_cyc_amide	0.51444	0
Haterumalide_NE	Z_S_THF_8_MC_26_SC_2	t8_NHK_down_Z_D_anti_hex_reduction_cyc_thiazole	0.48397	0
Haterumalide_NE	Z_R_THF_7_MC_8_SC_2	t15_phorm_NHK_up_Z_D_Cl_Hex_thiazole	0.577	0.577
Haterumalide_NE	E_R_THF_1_MC_6_SC_1	t9_epibis_NHK_up_E_D_SCF3_Pent_amide	0.45643	0
Haterumalide_NE	Z_R_THF_2_MC_2_SC_2	t10_NHK_up_Z_D_Cl_Pent_thiazole	0.44734	0
Haterumalide_NE	Z_R_THF_8_MC_7_SC_2	t16_NHK_up_Z_L_Cl_Hex_thiazole	0.50686	0
Haterumalide_NE	Z_R_THF_1_MC_5_SC_2	t9_epibis_NHK_up_Z_L_SCF3_Pent_thiazole	0.43816	0
Haterumalide_NE	E_S_THF_7_MC_1_SC_1	t7_phorm_NHK_down_E_L_Cl_Pent_amide	0.54134	0
Haterumalide_NE	E_R_THF_2_MC_14_SC_2	t10_NHK_up_E_propdiol_S_oxazolidinone_antifelkin_allyl_thiazole	0.4457	0
Haterumalide_NE	Z_S_THF_7_MC_5_SC_3	t7_phorm_NHK_down_Z_L_SCF3_Pent_dihydropyran	0.4868	0
Haterumalide_NE	E_R_THF_7_MC_25_SC_1	t15_phorm_NHK_up_E_D_syn_hex_reduction_cyc_amide	0.55293	0
Haterumalide_NE	Z_S_THF_4_MC_29_SC_1	t4_epiphorm_NHK_down_Z_L_inv_Cl_hex_amide	0.47661	0
Haterumalide_NE	Z_R_THF_9_MC_31_SC_2	t11_hex_bis_NHK_up_Z_krische_R_S_thiazole	0.57197	0
Haterumalide_NE	Z_S_THF_6_MC_15_SC_2	t6_NHK_down_Z_R_ester_S_oxazolidinone_felkin_allyl_thiazole	0.46875	0
Haterumalide_NE	Z_S_THF_4_MC_13_SC_2	t4_epiphorm_NHK_down_Z_propdiol_S_oxazolidinone_felkin_allyl_thiazole	0.45056	0
Haterumalide_NE	E_S_THF_3_MC_20_SC_3	t3_bis_NHK_down_E_L_anti_pent_reduction_cyc_dihydropyran	0.47509	0
Haterumalide_NE	E_S_THF_3_MC_16_SC_3	t3_bis_NHK_down_E_R_ester_S_oxazolidinone_antifelkin_allyl_dihydropyran	0.49628	0
Haterumalide_NE	E_R_THF_3_MC_2_SC_3	t11_bis_NHK_up_E_D_Cl_Pent_dihydropyran	0.56963	0
Haterumalide_NE	Z_R_THF_9_MC_7_SC_1	t11_hex_bis_NHK_up_Z_L_Cl_Hex_amide	0.6507	0
Haterumalide_NE	E_R_THF_7_MC_29_SC_1	t15_phorm_NHK_up_E_L_inv_Cl_hex_amide	0.57703	0
Haterumalide_NE	E_S_THF_4_MC_29_SC_2	t4_epiphorm_NHK_down_E_L_inv_Cl_hex_thiazole	0.44276	0
Haterumalide_NE	Z_R_THF_1_MC_19_SC_1	t9_epibis_NHK_up_Z_L_syn_pent_reduction_cyc_amide	0.46202	0
Haterumalide_NE	E_S_THF_9_MC_19_SC_2	t3_hex_bis_NHK_down_E_L_syn_pent_reduction_cyc_thiazole	0.4816	0
Haterumalide_NE	Z_S_THF_9_MC_32_SC_3	t3_hex_bis_NHK_down_Z_decanoic_acid_dihydropyran	0.52308	0
Haterumalide_NE	Z_R_THF_9_MC_10_SC_1	t11_hex_bis_NHK_up_Z_D_F_Hex_amide	0.66107	0
Haterumalide_NE	E_R_THF_5_MC_28_SC_3	t13_NHK_up_E_D_inv_Cl_pent_dihydropyran	0.45388	0
Haterumalide_NE	E_S_THF_4_MC_3_SC_2	t4_epiphorm_NHK_down_E_L_F_Pent_thiazole	0.47525	0
Haterumalide_NE	Z_R_THF_3_MC_5_SC_1	t11_bis_NHK_up_Z_L_SCF3_Pent_amide	0.61836	0
Haterumalide_NE	Z_R_THF_4_MC_24_SC_1	t12_epiphorm_NHK_up_Z_L_anti_hex_reduction_cyc_amide	0.50052	0
Haterumalide_NE	Z_R_THF_7_MC_30_SC_2	t15_phorm_NHK_up_Z_D_inv_Cl_hex_thiazole	0.52039	0
Haterumalide_NE	Z_R_THF_3_MC_25_SC_3	t11_bis_NHK_up_Z_D_syn_hex_reduction_cyc_dihydropyran	0.53587	0
Haterumalide_NE	E_R_THF_7_MC_3_SC_2	t15_phorm_NHK_up_E_L_F_Pent_thiazole	0.55492	0
Haterumalide_NE	E_S_THF_5_MC_2_SC_1	t5_NHK_down_E_D_Cl_Pent_amide	0.48892	0
Haterumalide_NE	Z_R_THF_7_MC_23_SC_1	t15_phorm_NHK_up_Z_L_syn_hex_reduction_cyc_amide	0.56691	0
Haterumalide_NE	Z_R_THF_8_MC_1_SC_2	t16_NHK_up_Z_L_Cl_Pent_thiazole	0.49575	0
Haterumalide_NE	Z_R_THF_4_MC_4_SC_1	t12_epiphorm_NHK_up_Z_D_F_Pent_amide	0.53222	0
Haterumalide_NE	Z_R_THF_2_MC_31_SC_2	t10_NHK_up_Z_krische_R_S_thiazole	0.44215	0
Haterumalide_NE	Z_S_THF_2_MC_10_SC_2	t2_NHK_down_Z_D_F_Hex_thiazole	0.45141	0
Haterumalide_NE	Z_R_THF_8_MC_6_SC_2	t16_NHK_up_Z_D_SCF3_Pent_thiazole	0.46321	0
Haterumalide_NE	E_R_THF_5_MC_25_SC_2	t13_NHK_up_E_D_syn_hex_reduction_cyc_thiazole	0.45077	0
Haterumalide_NE	E_S_THF_4_MC_21_SC_3	t4_epiphorm_NHK_down_E_D_syn_pent_reduction_cyc_dihydropyran	0.43959	0
Haterumalide_NE	E_R_THF_2_MC_1_SC_1	t10_NHK_up_E_L_Cl_Pent_amide	0.4588	0
Haterumalide_NE	Z_S_THF_8_MC_30_SC_1	t8_NHK_down_Z_D_inv_Cl_hex_amide	0.50294	0
Haterumalide_NE	E_S_THF_2_MC_3_SC_2	t2_NHK_down_E_L_F_Pent_thiazole	0.4496	0
Haterumalide_NE	E_R_THF_6_MC_13_SC_1	t14_NHK_up_E_propdiol_S_oxazolidinone_felkin_allyl_amide	0.48676	0
Haterumalide_NE	E_R_THF_3_MC_13_SC_3	t11_bis_NHK_up_E_propdiol_S_oxazolidinone_felkin_allyl_dihydropyran	0.54573	0
Haterumalide_NE	E_R_THF_7_MC_8_SC_3	t15_phorm_NHK_up_E_D_Cl_Hex_dihydropyran	0.55639	0
Haterumalide_NE	Z_R_THF_9_MC_7_SC_2	t11_hex_bis_NHK_up_Z_L_Cl_Hex_thiazole	0.59048	0
Haterumalide_NE	E_R_THF_6_MC_22_SC_2	t14_NHK_up_E_D_anti_pent_reduction_cyc_thiazole	0.41585	0
Haterumalide_NE	Z_R_THF_6_MC_21_SC_1	t14_NHK_up_Z_D_syn_pent_reduction_cyc_amide	0.43992	0
Haterumalide_NE	Z_S_THF_7_MC_22_SC_2	t7_phorm_NHK_down_Z_D_anti_pent_reduction_cyc_thiazole	0.47472	0
Haterumalide_NE	E_S_THF_1_MC_6_SC_2	t1_epibis_NHK_down_E_D_SCF3_Pent_thiazole	0.42906	0
Haterumalide_NE	E_S_THF_8_MC_25_SC_1	t8_NHK_down_E_D_syn_hex_reduction_cyc_amide	0.49246	0
Haterumalide_NE	E_R_THF_1_MC_21_SC_1	t9_epibis_NHK_up_E_D_syn_pent_reduction_cyc_amide	0.45484	0
Haterumalide_NE	E_S_THF_8_MC_5_SC_3	t8_NHK_down_E_L_SCF3_Pent_dihydropyran	0.48722	0
Haterumalide_NE	E_R_THF_3_MC_14_SC_2	t11_bis_NHK_up_E_propdiol_S_oxazolidinone_antifelkin_allyl_thiazole	0.54866	0
Haterumalide_NE	E_R_THF_5_MC_13_SC_3	t13_NHK_up_E_propdiol_S_oxazolidinone_felkin_allyl_dihydropyran	0.44334	0
Haterumalide_NE	E_R_THF_1_MC_29_SC_1	t9_epibis_NHK_up_E_L_inv_Cl_hex_amide	0.48931	0
Haterumalide_NE	Z_R_THF_3_MC_8_SC_3	t11_bis_NHK_up_Z_D_Cl_Hex_dihydropyran	0.59242	0
Haterumalide_NE	E_S_THF_2_MC_5_SC_1	t2_NHK_down_E_L_SCF3_Pent_amide	0.44276	0
Haterumalide_NE	Z_S_THF_4_MC_12_SC_3	t4_epiphorm_NHK_down_Z_D_SCF3_Hex_dihydropyran	0.44474	0
Haterumalide_NE	Z_R_THF_6_MC_25_SC_1	t14_NHK_up_Z_D_syn_hex_reduction_cyc_amide	0.47156	0
Haterumalide_NE	Z_S_THF_3_MC_11_SC_3	t3_bis_NHK_down_Z_L_SCF3_Hex_dihydropyran	0.50458	0
Haterumalide_NE	E_S_THF_5_MC_13_SC_1	t5_NHK_down_E_propdiol_S_oxazolidinone_felkin_allyl_amide	0.47548	0
Haterumalide_NE	E_S_THF_6_MC_24_SC_3	t6_NHK_down_E_L_anti_hex_reduction_cyc_dihydropyran	0.46292	0
Haterumalide_NE	Z_S_THF_2_MC_1_SC_1	t2_NHK_down_Z_L_Cl_Pent_amide	0.46256	0
Haterumalide_NE	E_R_THF_2_MC_3_SC_1	t10_NHK_up_E_L_F_Pent_amide	0.46448	0
Haterumalide_NE	E_R_THF_8_MC_22_SC_1	t16_NHK_up_E_D_anti_pent_reduction_cyc_amide	0.48557	0
Haterumalide_NE	Z_S_THF_3_MC_18_SC_2	t3_bis_NHK_down_Z_S_ester_S_oxazolidinone_antifelkin_allyl_thiazole	0.50884	0
Haterumalide_NE	Z_S_THF_8_MC_21_SC_1	t8_NHK_down_Z_D_syn_pent_reduction_cyc_amide	0.48251	0
Haterumalide_NE	E_R_THF_9_MC_3_SC_1	t11_hex_bis_NHK_up_E_L_F_Pent_amide	0.66731	0
Haterumalide_NE	E_S_THF_9_MC_26_SC_2	t3_hex_bis_NHK_down_E_D_anti_hex_reduction_cyc_thiazole	0.49968	0
Haterumalide_NE	E_R_THF_2_MC_22_SC_3	t10_NHK_up_E_D_anti_pent_reduction_cyc_dihydropyran	0.40691	0
Haterumalide_NE	Z_R_THF_6_MC_25_SC_3	t14_NHK_up_Z_D_syn_hex_reduction_cyc_dihydropyran	0.4387	0
Haterumalide_NE	E_R_THF_7_MC_9_SC_2	t15_phorm_NHK_up_E_L_F_Hex_thiazole	0.56259	0
Haterumalide_NE	Z_S_THF_7_MC_19_SC_3	t7_phorm_NHK_down_Z_L_syn_pent_reduction_cyc_dihydropyran	0.46031	0
Haterumalide_NE	E_S_THF_4_MC_18_SC_2	t4_epiphorm_NHK_down_E_S_ester_S_oxazolidinone_antifelkin_allyl_thiazole	0.44772	0
Haterumalide_NE	Z_R_THF_6_MC_24_SC_1	t14_NHK_up_Z_L_anti_hex_reduction_cyc_amide	0.47438	0
Haterumalide_NE	Z_R_THF_6_MC_5_SC_3	t14_NHK_up_Z_L_SCF3_Pent_dihydropyran	0.43725	0
Haterumalide_NE	Z_R_THF_4_MC_26_SC_2	t12_epiphorm_NHK_up_Z_D_anti_hex_reduction_cyc_thiazole	0.46425	0
Haterumalide_NE	Z_R_THF_7_MC_6_SC_3	t15_phorm_NHK_up_Z_D_SCF3_Pent_dihydropyran	0.52622	0
Haterumalide_NE	E_R_THF_3_MC_3_SC_2	t11_bis_NHK_up_E_L_F_Pent_thiazole	0.54133	0
Haterumalide_NE	Z_S_THF_9_MC_18_SC_2	t3_hex_bis_NHK_down_Z_S_ester_S_oxazolidinone_antifelkin_allyl_thiazole	0.51208	0
Haterumalide_NE	E_R_THF_8_MC_7_SC_3	t16_NHK_up_E_L_Cl_Hex_dihydropyran	0.50881	0
Haterumalide_NE	Z_S_THF_3_MC_4_SC_2	t3_bis_NHK_down_Z_D_F_Pent_thiazole	0.51307	0
Haterumalide_NE	E_S_THF_8_MC_2_SC_3	t8_NHK_down_E_D_Cl_Pent_dihydropyran	0.51443	0
Haterumalide_NE	Z_S_THF_1_MC_3_SC_3	t1_epibis_NHK_down_Z_L_F_Pent_dihydropyran	0.46001	0
Haterumalide_NE	Z_S_THF_9_MC_20_SC_2	t3_hex_bis_NHK_down_Z_L_anti_pent_reduction_cyc_thiazole	0.48388	0
Haterumalide_NE	Z_R_THF_6_MC_3_SC_3	t14_NHK_up_Z_L_F_Pent_dihydropyran	0.46924	0
Haterumalide_NE	Z_R_THF_6_MC_1_SC_1	t14_NHK_up_Z_L_Cl_Pent_amide	0.50122	0
Haterumalide_NE	Z_R_THF_7_MC_17_SC_3	t15_phorm_NHK_up_Z_S_ester_S_oxazolidinone_felkin_allyl_dihydropyran	0.54884	0
Haterumalide_NE	Z_R_THF_5_MC_13_SC_3	t13_NHK_up_Z_propdiol_S_oxazolidinone_felkin_allyl_dihydropyran	0.45915	0
Haterumalide_NE	E_S_THF_5_MC_15_SC_2	t5_NHK_down_E_R_ester_S_oxazolidinone_felkin_allyl_thiazole	0.46367	0
Haterumalide_NE	E_R_THF_5_MC_23_SC_1	t13_NHK_up_E_L_syn_hex_reduction_cyc_amide	0.4474	0
Haterumalide_NE	E_R_THF_2_MC_15_SC_3	t10_NHK_up_E_R_ester_S_oxazolidinone_felkin_allyl_dihydropyran	0.43791	0
Haterumalide_NE	E_S_THF_7_MC_23_SC_1	t7_phorm_NHK_down_E_L_syn_hex_reduction_cyc_amide	0.4916	0
Haterumalide_NE	E_S_THF_6_MC_21_SC_3	t6_NHK_down_E_D_syn_pent_reduction_cyc_dihydropyran	0.45914	0
Haterumalide_NE	Z_R_THF_6_MC_20_SC_2	t14_NHK_up_Z_L_anti_pent_reduction_cyc_thiazole	0.44068	0
Haterumalide_NE	E_R_THF_6_MC_26_SC_2	t14_NHK_up_E_D_anti_hex_reduction_cyc_thiazole	0.44164	0
Haterumalide_NE	Z_S_THF_3_MC_18_SC_3	t3_bis_NHK_down_Z_S_ester_S_oxazolidinone_antifelkin_allyl_dihydropyran	0.5058	0
Haterumalide_NE	Z_S_THF_2_MC_9_SC_3	t2_NHK_down_Z_L_F_Hex_dihydropyran	0.45117	0
Haterumalide_NE	E_S_THF_3_MC_31_SC_2	t3_bis_NHK_down_E_krische_R_S_thiazole	0.47974	0
Haterumalide_NE	E_R_THF_4_MC_16_SC_2	t12_epiphorm_NHK_up_E_R_ester_S_oxazolidinone_antifelkin_allyl_thiazole	0.474	0
Haterumalide_NE	Z_R_THF_5_MC_1_SC_2	t13_NHK_up_Z_L_Cl_Pent_thiazole	0.47952	0
Haterumalide_NE	Z_R_THF_4_MC_13_SC_2	t12_epiphorm_NHK_up_Z_propdiol_S_oxazolidinone_felkin_allyl_thiazole	0.4898	0
Haterumalide_NE	E_R_THF_5_MC_29_SC_2	t13_NHK_up_E_L_inv_Cl_hex_thiazole	0.45228	0
Haterumalide_NE	E_S_THF_2_MC_17_SC_3	t2_NHK_down_E_S_ester_S_oxazolidinone_felkin_allyl_dihydropyran	0.44246	0
Haterumalide_NE	E_R_THF_9_MC_21_SC_1	t11_hex_bis_NHK_up_E_D_syn_pent_reduction_cyc_amide	0.58714	0
Haterumalide_NE	E_S_THF_6_MC_31_SC_3	t6_NHK_down_E_krische_R_S_dihydropyran	0.48137	0
Haterumalide_NE	Z_S_THF_8_MC_25_SC_3	t8_NHK_down_Z_D_syn_hex_reduction_cyc_dihydropyran	0.47407	0
Haterumalide_NE	E_S_THF_3_MC_30_SC_1	t3_bis_NHK_down_E_D_inv_Cl_hex_amide	0.51211	0
Haterumalide_NE	Z_R_THF_6_MC_10_SC_3	t14_NHK_up_Z_D_F_Hex_dihydropyran	0.48096	0
Haterumalide_NE	Z_S_THF_6_MC_17_SC_1	t6_NHK_down_Z_S_ester_S_oxazolidinone_felkin_allyl_amide	0.46798	0
Haterumalide_NE	E_S_THF_4_MC_29_SC_3	t4_epiphorm_NHK_down_E_L_inv_Cl_hex_dihydropyran	0.44682	0
Haterumalide_NE	E_R_THF_7_MC_1_SC_3	t15_phorm_NHK_up_E_L_Cl_Pent_dihydropyran	0.56623	0
Haterumalide_NE	Z_S_THF_8_MC_29_SC_3	t8_NHK_down_Z_L_inv_Cl_hex_dihydropyran	0.48073	0
Haterumalide_NE	E_S_THF_3_MC_25_SC_2	t3_bis_NHK_down_E_D_syn_hex_reduction_cyc_thiazole	0.48293	0
Haterumalide_NE	Z_S_THF_3_MC_32_SC_3	t3_bis_NHK_down_Z_decanoic_acid_dihydropyran	0.52088	0
Haterumalide_NE	E_S_THF_7_MC_28_SC_1	t7_phorm_NHK_down_E_D_inv_Cl_pent_amide	0.51294	0
Haterumalide_NE	E_R_THF_4_MC_25_SC_1	t12_epiphorm_NHK_up_E_D_syn_hex_reduction_cyc_amide	0.4991	0
Haterumalide_NE	E_R_THF_9_MC_26_SC_2	t11_hex_bis_NHK_up_E_D_anti_hex_reduction_cyc_thiazole	0.53558	0
Haterumalide_NE	E_R_THF_1_MC_4_SC_1	t9_epibis_NHK_up_E_D_F_Pent_amide	0.48205	0
Haterumalide_NE	E_S_THF_4_MC_28_SC_2	t4_epiphorm_NHK_down_E_D_inv_Cl_pent_thiazole	0.44867	0
Haterumalide_NE	E_S_THF_4_MC_11_SC_3	t4_epiphorm_NHK_down_E_L_SCF3_Hex_dihydropyran	0.44883	0
Haterumalide_NE	Z_R_THF_7_MC_24_SC_3	t15_phorm_NHK_up_Z_L_anti_hex_reduction_cyc_dihydropyran	0.52318	0
Haterumalide_NE	Z_R_THF_1_MC_15_SC_2	t9_epibis_NHK_up_Z_R_ester_S_oxazolidinone_felkin_allyl_thiazole	0.46386	0
Haterumalide_NE	Z_R_THF_3_MC_11_SC_3	t11_bis_NHK_up_Z_L_SCF3_Hex_dihydropyran	0.559	0
Haterumalide_NE	E_R_THF_9_MC_10_SC_2	t11_hex_bis_NHK_up_E_D_F_Hex_thiazole	0.58442	0
Haterumalide_NE	E_R_THF_1_MC_19_SC_1	t9_epibis_NHK_up_E_L_syn_pent_reduction_cyc_amide	0.4577	0
Haterumalide_NE	Z_S_THF_8_MC_8_SC_2	t8_NHK_down_Z_D_Cl_Hex_thiazole	0.52381	0
Haterumalide_NE	Z_S_THF_9_MC_19_SC_2	t3_hex_bis_NHK_down_Z_L_syn_pent_reduction_cyc_thiazole	0.48966	0
Haterumalide_NE	E_R_THF_1_MC_16_SC_1	t9_epibis_NHK_up_E_R_ester_S_oxazolidinone_antifelkin_allyl_amide	0.47691	0
Haterumalide_NE	E_R_THF_7_MC_23_SC_1	t15_phorm_NHK_up_E_L_syn_hex_reduction_cyc_amide	0.55295	0
Haterumalide_NE	Z_S_THF_2_MC_17_SC_2	t2_NHK_down_Z_S_ester_S_oxazolidinone_felkin_allyl_thiazole	0.45513	0
Haterumalide_NE	Z_S_THF_1_MC_5_SC_2	t1_epibis_NHK_down_Z_L_SCF3_Pent_thiazole	0.43524	0
Haterumalide_NE	Z_R_THF_2_MC_16_SC_3	t10_NHK_up_Z_R_ester_S_oxazolidinone_antifelkin_allyl_dihydropyran	0.45063	0
Haterumalide_NE	E_S_THF_2_MC_7_SC_2	t2_NHK_down_E_L_Cl_Hex_thiazole	0.44827	0
Haterumalide_NE	E_R_THF_4_MC_5_SC_2	t12_epiphorm_NHK_up_E_L_SCF3_Pent_thiazole	0.48804	0
Haterumalide_NE	Z_R_THF_5_MC_17_SC_1	t13_NHK_up_Z_S_ester_S_oxazolidinone_felkin_allyl_amide	0.48294	0
Haterumalide_NE	Z_S_THF_4_MC_15_SC_3	t4_epiphorm_NHK_down_Z_R_ester_S_oxazolidinone_felkin_allyl_dihydropyran	0.45669	0
Haterumalide_NE	Z_S_THF_1_MC_14_SC_2	t1_epibis_NHK_down_Z_propdiol_S_oxazolidinone_antifelkin_allyl_thiazole	0.4656	0
Haterumalide_NE	E_R_THF_4_MC_29_SC_3	t12_epiphorm_NHK_up_E_L_inv_Cl_hex_dihydropyran	0.4651	0
Haterumalide_NE	Z_S_THF_2_MC_25_SC_3	t2_NHK_down_Z_D_syn_hex_reduction_cyc_dihydropyran	0.41986	0
Haterumalide_NE	Z_S_THF_1_MC_7_SC_1	t1_epibis_NHK_down_Z_L_Cl_Hex_amide	0.4863	0
Haterumalide_NE	Z_S_THF_4_MC_18_SC_3	t4_epiphorm_NHK_down_Z_S_ester_S_oxazolidinone_antifelkin_allyl_dihydropyran	0.46796	0
Haterumalide_NE	Z_R_THF_5_MC_27_SC_2	t13_NHK_up_Z_L_inv_Cl_pent_thiazole	0.45552	0
Haterumalide_NE	E_R_THF_4_MC_8_SC_1	t12_epiphorm_NHK_up_E_D_Cl_Hex_amide	0.53397	0
Haterumalide_NE	E_R_THF_4_MC_3_SC_1	t12_epiphorm_NHK_up_E_L_F_Pent_amide	0.55084	0
Haterumalide_NE	E_S_THF_3_MC_1_SC_2	t3_bis_NHK_down_E_L_Cl_Pent_thiazole	0.51772	0
Haterumalide_NE	Z_R_THF_6_MC_9_SC_3	t14_NHK_up_Z_L_F_Hex_dihydropyran	0.47326	0
Haterumalide_NE	Z_R_THF_8_MC_25_SC_2	t16_NHK_up_Z_D_syn_hex_reduction_cyc_thiazole	0.47386	0
Haterumalide_NE	Z_R_THF_5_MC_3_SC_2	t13_NHK_up_Z_L_F_Pent_thiazole	0.47581	0
Haterumalide_NE	E_S_THF_3_MC_1_SC_1	t3_bis_NHK_down_E_L_Cl_Pent_amide	0.54267	0
Haterumalide_NE	E_R_THF_3_MC_20_SC_1	t11_bis_NHK_up_E_L_anti_pent_reduction_cyc_amide	0.57909	0
Haterumalide_NE	E_R_THF_4_MC_31_SC_2	t12_epiphorm_NHK_up_E_krische_R_S_thiazole	0.49163	0
Haterumalide_NE	Z_R_THF_3_MC_27_SC_1	t11_bis_NHK_up_Z_L_inv_Cl_pent_amide	0.59425	0
Haterumalide_NE	Z_S_THF_2_MC_3_SC_3	t2_NHK_down_Z_L_F_Pent_dihydropyran	0.45095	0
Haterumalide_NE	Z_S_THF_2_MC_18_SC_3	t2_NHK_down_Z_S_ester_S_oxazolidinone_antifelkin_allyl_dihydropyran	0.45153	0
Haterumalide_NE	E_S_THF_2_MC_24_SC_3	t2_NHK_down_E_L_anti_hex_reduction_cyc_dihydropyran	0.42438	0
Haterumalide_NE	E_R_THF_6_MC_15_SC_1	t14_NHK_up_E_R_ester_S_oxazolidinone_felkin_allyl_amide	0.48015	0
Haterumalide_NE	E_S_THF_9_MC_9_SC_2	t3_hex_bis_NHK_down_E_L_F_Hex_thiazole	0.53074	0
Haterumalide_NE	E_R_THF_2_MC_22_SC_1	t10_NHK_up_E_D_anti_pent_reduction_cyc_amide	0.4273	0
Haterumalide_NE	E_S_THF_2_MC_14_SC_2	t2_NHK_down_E_propdiol_S_oxazolidinone_antifelkin_allyl_thiazole	0.44879	0
Haterumalide_NE	E_R_THF_8_MC_10_SC_3	t16_NHK_up_E_D_F_Hex_dihydropyran	0.50254	0
Haterumalide_NE	Z_R_THF_6_MC_22_SC_3	t14_NHK_up_Z_D_anti_pent_reduction_cyc_dihydropyran	0.41767	0
Haterumalide_NE	Z_S_THF_9_MC_5_SC_1	t3_hex_bis_NHK_down_Z_L_SCF3_Pent_amide	0.54872	0
Haterumalide_NE	E_R_THF_2_MC_25_SC_2	t10_NHK_up_E_D_syn_hex_reduction_cyc_thiazole	0.41966	0
Haterumalide_NE	E_R_THF_7_MC_21_SC_1	t15_phorm_NHK_up_E_D_syn_pent_reduction_cyc_amide	0.55559	0
Haterumalide_NE	Z_R_THF_5_MC_10_SC_1	t13_NHK_up_Z_D_F_Hex_amide	0.49594	0
Haterumalide_NE	E_S_THF_4_MC_27_SC_2	t4_epiphorm_NHK_down_E_L_inv_Cl_pent_thiazole	0.44806	0
Haterumalide_NE	E_S_THF_2_MC_29_SC_1	t2_NHK_down_E_L_inv_Cl_hex_amide	0.46678	0
Haterumalide_NE	E_R_THF_2_MC_4_SC_2	t10_NHK_up_E_D_F_Pent_thiazole	0.44126	0
Haterumalide_NE	Z_R_THF_8_MC_18_SC_3	t16_NHK_up_Z_S_ester_S_oxazolidinone_antifelkin_allyl_dihydropyran	0.47929	0
Haterumalide_NE	Z_S_THF_9_MC_17_SC_2	t3_hex_bis_NHK_down_Z_S_ester_S_oxazolidinone_felkin_allyl_thiazole	0.50587	0
Haterumalide_NE	E_R_THF_7_MC_22_SC_1	t15_phorm_NHK_up_E_D_anti_pent_reduction_cyc_amide	0.56293	0.56293
Haterumalide_NE	E_R_THF_6_MC_27_SC_1	t14_NHK_up_E_L_inv_Cl_pent_amide	0.4838	0
Haterumalide_NE	E_R_THF_7_MC_10_SC_2	t15_phorm_NHK_up_E_D_F_Hex_thiazole	0.56447	0
Haterumalide_NE	E_S_THF_3_MC_17_SC_1	t3_bis_NHK_down_E_S_ester_S_oxazolidinone_felkin_allyl_amide	0.525	0
Haterumalide_NE	Z_S_THF_8_MC_6_SC_2	t8_NHK_down_Z_D_SCF3_Pent_thiazole	0.45993	0
Haterumalide_NE	Z_S_THF_8_MC_19_SC_2	t8_NHK_down_Z_L_syn_pent_reduction_cyc_thiazole	0.45529	0
Haterumalide_NE	E_R_THF_3_MC_30_SC_1	t11_bis_NHK_up_E_D_inv_Cl_hex_amide	0.59362	0
Haterumalide_NE	E_S_THF_5_MC_5_SC_3	t5_NHK_down_E_L_SCF3_Pent_dihydropyran	0.44078	0
Haterumalide_NE	E_S_THF_9_MC_24_SC_2	t3_hex_bis_NHK_down_E_L_anti_hex_reduction_cyc_thiazole	0.49847	0
Haterumalide_NE	Z_R_THF_8_MC_1_SC_3	t16_NHK_up_Z_L_Cl_Pent_dihydropyran	0.4992	0
Haterumalide_NE	E_S_THF_9_MC_4_SC_3	t3_hex_bis_NHK_down_E_D_F_Pent_dihydropyran	0.53829	0
Haterumalide_NE	E_S_THF_2_MC_18_SC_3	t2_NHK_down_E_S_ester_S_oxazolidinone_antifelkin_allyl_dihydropyran	0.44899	0
Haterumalide_NE	E_R_THF_6_MC_12_SC_1	t14_NHK_up_E_D_SCF3_Hex_amide	0.4818	0
Haterumalide_NE	E_S_THF_7_MC_7_SC_3	t7_phorm_NHK_down_E_L_Cl_Hex_dihydropyran	0.50551	0
Haterumalide_NE	E_S_THF_4_MC_9_SC_2	t4_epiphorm_NHK_down_E_L_F_Hex_thiazole	0.46926	0
Haterumalide_NE	Z_R_THF_9_MC_27_SC_3	t11_hex_bis_NHK_up_Z_L_inv_Cl_pent_dihydropyran	0.53538	0
Haterumalide_NE	E_S_THF_1_MC_32_SC_1	t1_epibis_NHK_down_E_decanoic_acid_amide	0.49472	0
Haterumalide_NE	Z_R_THF_2_MC_19_SC_2	t10_NHK_up_Z_L_syn_pent_reduction_cyc_thiazole	0.42879	0
Haterumalide_NE	E_R_THF_1_MC_12_SC_2	t9_epibis_NHK_up_E_D_SCF3_Hex_thiazole	0.44126	0
Haterumalide_NE	Z_R_THF_3_MC_1_SC_1	t11_bis_NHK_up_Z_L_Cl_Pent_amide	0.66088	0
Haterumalide_NE	Z_S_THF_1_MC_32_SC_3	t1_epibis_NHK_down_Z_decanoic_acid_dihydropyran	0.47709	0
Haterumalide_NE	Z_R_THF_3_MC_19_SC_1	t11_bis_NHK_up_Z_L_syn_pent_reduction_cyc_amide	0.57305	0.57305
Haterumalide_NE	E_R_THF_2_MC_16_SC_2	t10_NHK_up_E_R_ester_S_oxazolidinone_antifelkin_allyl_thiazole	0.44053	0
Haterumalide_NE	E_S_THF_4_MC_21_SC_2	t4_epiphorm_NHK_down_E_D_syn_pent_reduction_cyc_thiazole	0.43207	0
Haterumalide_NE	E_R_THF_6_MC_27_SC_3	t14_NHK_up_E_L_inv_Cl_pent_dihydropyran	0.42581	0
Haterumalide_NE	E_S_THF_5_MC_1_SC_1	t5_NHK_down_E_L_Cl_Pent_amide	0.48155	0
Haterumalide_NE	E_R_THF_2_MC_27_SC_3	t10_NHK_up_E_L_inv_Cl_pent_dihydropyran	0.44233	0
Haterumalide_NE	Z_S_THF_3_MC_13_SC_3	t3_bis_NHK_down_Z_propdiol_S_oxazolidinone_felkin_allyl_dihydropyran	0.49909	0
Haterumalide_NE	E_S_THF_9_MC_13_SC_1	t3_hex_bis_NHK_down_E_propdiol_S_oxazolidinone_felkin_allyl_amide	0.53089	0.53089
Haterumalide_NE	E_R_THF_3_MC_26_SC_3	t11_bis_NHK_up_E_D_anti_hex_reduction_cyc_dihydropyran	0.53848	0
Haterumalide_NE	Z_R_THF_7_MC_20_SC_3	t15_phorm_NHK_up_Z_L_anti_pent_reduction_cyc_dihydropyran	0.51511	0
Haterumalide_NE	Z_S_THF_3_MC_3_SC_1	t3_bis_NHK_down_Z_L_F_Pent_amide	0.57427	0
Haterumalide_NE	E_S_THF_6_MC_12_SC_2	t6_NHK_down_E_D_SCF3_Hex_thiazole	0.46838	0
Haterumalide_NE	E_R_THF_5_MC_20_SC_2	t13_NHK_up_E_L_anti_pent_reduction_cyc_thiazole	0.43681	0
Haterumalide_NE	E_R_THF_2_MC_28_SC_1	t10_NHK_up_E_D_inv_Cl_pent_amide	0.46964	0
Haterumalide_NE	E_R_THF_1_MC_18_SC_3	t9_epibis_NHK_up_E_S_ester_S_oxazolidinone_antifelkin_allyl_dihydropyran	0.45859	0
Haterumalide_NE	E_R_THF_8_MC_10_SC_1	t16_NHK_up_E_D_F_Hex_amide	0.52952	0
Haterumalide_NE	Z_R_THF_5_MC_13_SC_2	t13_NHK_up_Z_propdiol_S_oxazolidinone_felkin_allyl_thiazole	0.46533	0
Haterumalide_NE	E_S_THF_3_MC_8_SC_3	t3_bis_NHK_down_E_D_Cl_Hex_dihydropyran	0.52191	0
Haterumalide_NE	E_R_THF_3_MC_12_SC_2	t11_bis_NHK_up_E_D_SCF3_Hex_thiazole	0.54448	0
Haterumalide_NE	Z_S_THF_6_MC_6_SC_3	t6_NHK_down_Z_D_SCF3_Pent_dihydropyran	0.46018	0
Haterumalide_NE	Z_R_THF_9_MC_10_SC_3	t11_hex_bis_NHK_up_Z_D_F_Hex_dihydropyran	0.5908	0
Haterumalide_NE	Z_R_THF_4_MC_23_SC_1	t12_epiphorm_NHK_up_Z_L_syn_hex_reduction_cyc_amide	0.52416	0
Haterumalide_NE	E_R_THF_3_MC_15_SC_1	t11_bis_NHK_up_E_R_ester_S_oxazolidinone_felkin_allyl_amide	0.60905	0
Haterumalide_NE	E_S_THF_1_MC_24_SC_2	t1_epibis_NHK_down_E_L_anti_hex_reduction_cyc_thiazole	0.43402	0
Haterumalide_NE	Z_R_THF_1_MC_8_SC_2	t9_epibis_NHK_up_Z_D_Cl_Hex_thiazole	0.46968	0
Haterumalide_NE	Z_S_THF_1_MC_3_SC_1	t1_epibis_NHK_down_Z_L_F_Pent_amide	0.48204	0
Haterumalide_NE	E_S_THF_6_MC_15_SC_3	t6_NHK_down_E_R_ester_S_oxazolidinone_felkin_allyl_dihydropyran	0.45907	0
Haterumalide_NE	E_R_THF_1_MC_7_SC_1	t9_epibis_NHK_up_E_L_Cl_Hex_amide	0.49248	0
Haterumalide_NE	Z_S_THF_1_MC_10_SC_3	t1_epibis_NHK_down_Z_D_F_Hex_dihydropyran	0.46773	0
Haterumalide_NE	E_R_THF_4_MC_21_SC_2	t12_epiphorm_NHK_up_E_D_syn_pent_reduction_cyc_thiazole	0.4614	0
Haterumalide_NE	Z_S_THF_5_MC_7_SC_1	t5_NHK_down_Z_L_Cl_Hex_amide	0.50436	0
Haterumalide_NE	E_S_THF_1_MC_19_SC_1	t1_epibis_NHK_down_E_L_syn_pent_reduction_cyc_amide	0.43722	0
Haterumalide_NE	E_R_THF_8_MC_30_SC_2	t16_NHK_up_E_D_inv_Cl_hex_thiazole	0.47035	0
Haterumalide_NE	Z_R_THF_6_MC_23_SC_3	t14_NHK_up_Z_L_syn_hex_reduction_cyc_dihydropyran	0.44321	0
Haterumalide_NE	Z_R_THF_8_MC_12_SC_3	t16_NHK_up_Z_D_SCF3_Hex_dihydropyran	0.46008	0
Haterumalide_NE	E_S_THF_8_MC_16_SC_2	t8_NHK_down_E_R_ester_S_oxazolidinone_antifelkin_allyl_thiazole	0.49828	0
Haterumalide_NE	E_S_THF_4_MC_15_SC_2	t4_epiphorm_NHK_down_E_R_ester_S_oxazolidinone_felkin_allyl_thiazole	0.44678	0
Haterumalide_NE	Z_R_THF_6_MC_13_SC_1	t14_NHK_up_Z_propdiol_S_oxazolidinone_felkin_allyl_amide	0.48365	0
Haterumalide_NE	E_R_THF_6_MC_6_SC_2	t14_NHK_up_E_D_SCF3_Pent_thiazole	0.42653	0
Haterumalide_NE	Z_S_THF_5_MC_15_SC_2	t5_NHK_down_Z_R_ester_S_oxazolidinone_felkin_allyl_thiazole	0.4732	0
Haterumalide_NE	Z_S_THF_9_MC_8_SC_2	t3_hex_bis_NHK_down_Z_D_Cl_Hex_thiazole	0.53499	0
Haterumalide_NE	Z_R_THF_1_MC_2_SC_2	t9_epibis_NHK_up_Z_D_Cl_Pent_thiazole	0.46068	0
Haterumalide_NE	E_R_THF_5_MC_3_SC_3	t13_NHK_up_E_L_F_Pent_dihydropyran	0.44349	0
Haterumalide_NE	Z_R_THF_7_MC_14_SC_1	t15_phorm_NHK_up_Z_propdiol_S_oxazolidinone_antifelkin_allyl_amide	0.59965	0
Haterumalide_NE	E_S_THF_8_MC_17_SC_1	t8_NHK_down_E_S_ester_S_oxazolidinone_felkin_allyl_amide	0.51354	0
Haterumalide_NE	Z_S_THF_7_MC_16_SC_3	t7_phorm_NHK_down_Z_R_ester_S_oxazolidinone_antifelkin_allyl_dihydropyran	0.48622	0
Haterumalide_NE	E_S_THF_6_MC_16_SC_1	t6_NHK_down_E_R_ester_S_oxazolidinone_antifelkin_allyl_amide	0.48463	0
Haterumalide_NE	E_S_THF_4_MC_13_SC_3	t4_epiphorm_NHK_down_E_propdiol_S_oxazolidinone_felkin_allyl_dihydropyran	0.45192	0.45192
Haterumalide_NE	Z_S_THF_3_MC_20_SC_2	t3_bis_NHK_down_Z_L_anti_pent_reduction_cyc_thiazole	0.4686	0
Haterumalide_NE	E_S_THF_9_MC_3_SC_2	t3_hex_bis_NHK_down_E_L_F_Pent_thiazole	0.54125	0
Haterumalide_NE	E_R_THF_5_MC_12_SC_2	t13_NHK_up_E_D_SCF3_Hex_thiazole	0.44311	0
Haterumalide_NE	E_R_THF_2_MC_31_SC_1	t10_NHK_up_E_krische_R_S_amide	0.45657	0
Haterumalide_NE	E_R_THF_4_MC_13_SC_1	t12_epiphorm_NHK_up_E_propdiol_S_oxazolidinone_felkin_allyl_amide	0.5218	0.5218
Haterumalide_NE	Z_R_THF_3_MC_10_SC_1	t11_bis_NHK_up_Z_D_F_Hex_amide	0.65378	0
Haterumalide_NE	Z_R_THF_1_MC_4_SC_3	t9_epibis_NHK_up_Z_D_F_Pent_dihydropyran	0.45852	0
Haterumalide_NE	Z_S_THF_9_MC_17_SC_3	t3_hex_bis_NHK_down_Z_S_ester_S_oxazolidinone_felkin_allyl_dihydropyran	0.50114	0
Haterumalide_NE	Z_S_THF_2_MC_7_SC_2	t2_NHK_down_Z_L_Cl_Hex_thiazole	0.45516	0
Haterumalide_NE	E_R_THF_9_MC_17_SC_3	t11_hex_bis_NHK_up_E_S_ester_S_oxazolidinone_felkin_allyl_dihydropyran	0.54557	0
Haterumalide_NE	E_S_THF_9_MC_15_SC_1	t3_hex_bis_NHK_down_E_R_ester_S_oxazolidinone_felkin_allyl_amide	0.5414	0
Haterumalide_NE	Z_R_THF_1_MC_13_SC_1	t9_epibis_NHK_up_Z_propdiol_S_oxazolidinone_felkin_allyl_amide	0.50103	0
Haterumalide_NE	Z_R_THF_3_MC_9_SC_2	t11_bis_NHK_up_Z_L_F_Hex_thiazole	0.58685	0
Haterumalide_NE	E_S_THF_7_MC_8_SC_1	t7_phorm_NHK_down_E_D_Cl_Hex_amide	0.53462	0
Haterumalide_NE	E_R_THF_2_MC_30_SC_3	t10_NHK_up_E_D_inv_Cl_hex_dihydropyran	0.44603	0
Haterumalide_NE	Z_R_THF_5_MC_22_SC_1	t13_NHK_up_Z_D_anti_pent_reduction_cyc_amide	0.45786	0
Haterumalide_NE	Z_S_THF_6_MC_1_SC_1	t6_NHK_down_Z_L_Cl_Pent_amide	0.50306	0
Haterumalide_NE	Z_S_THF_5_MC_13_SC_1	t5_NHK_down_Z_propdiol_S_oxazolidinone_felkin_allyl_amide	0.48796	0
Haterumalide_NE	Z_S_THF_1_MC_15_SC_3	t1_epibis_NHK_down_Z_R_ester_S_oxazolidinone_felkin_allyl_dihydropyran	0.45176	0
Haterumalide_NE	E_R_THF_5_MC_4_SC_3	t13_NHK_up_E_D_F_Pent_dihydropyran	0.45165	0
Haterumalide_NE	Z_R_THF_1_MC_20_SC_2	t9_epibis_NHK_up_Z_L_anti_pent_reduction_cyc_thiazole	0.43709	0
Haterumalide_NE	Z_S_THF_1_MC_18_SC_2	t1_epibis_NHK_down_Z_S_ester_S_oxazolidinone_antifelkin_allyl_thiazole	0.46241	0
Haterumalide_NE	E_R_THF_5_MC_27_SC_3	t13_NHK_up_E_L_inv_Cl_pent_dihydropyran	0.44183	0
Haterumalide_NE	E_S_THF_1_MC_9_SC_2	t1_epibis_NHK_down_E_L_F_Hex_thiazole	0.46079	0
Haterumalide_NE	Z_S_THF_4_MC_19_SC_3	t4_epiphorm_NHK_down_Z_L_syn_pent_reduction_cyc_dihydropyran	0.44427	0
Haterumalide_NE	Z_R_THF_6_MC_29_SC_1	t14_NHK_up_Z_L_inv_Cl_hex_amide	0.4805	0
[truncated: 15,281 more rows]

## Sheet: Fig 5
pML_ID (see supp info)	pML_computational_ID	Active in E. coli. pore overexpression assay	activity cluster	% HA in Substituent	% Polar HA in Substituent	cLogP
E_S_THF_9_MC_13_SC_2	t3_hex_bis_NHK_down_E_propdiol_S_oxazolidinone_felkin_allyl_thiazole	0	1	37.5	25	3.16322
E_R_THF_9_MC_13_SC_2	t11_hex_bis_NHK_up_E_propdiol_S_oxazolidinone_felkin_allyl_thiazole	0	1	37.5	25	3.16322
E_S_THF_4_MC_32_SC_2	t4_epiphorm_NHK_down_E_decanoic_acid_thiazole	0	3	44.4444	25	4.19542
E_S_THF_4_MC_32_SC_3	t4_epiphorm_NHK_down_E_decanoic_acid_dihydropyran	0	3	46.4286	23.0769	4.0085
E_S_THF_4_MC_32_SC_4	t4_epiphorm_NHK_down_E_decanoic_acid_CR	0	0	21.0526	50	2.3485
E_S_THF_4_MC_13_SC_3	t4_epiphorm_NHK_down_E_propdiol_S_oxazolidinone_felkin_allyl_dihydropyran	0	1	40.625	23.0769	2.5862
Z_S_THF_4_MC_32_SC_2	t4_epiphorm_NHK_down_Z_decanoic_acid_thiazole	0	3	44.4444	25	4.19542
Z_S_THF_4_MC_32_SC_3	t4_epiphorm_NHK_down_Z_decanoic_acid_dihydropyran	0	3	46.4286	23.0769	4.0085
Z_S_THF_4_MC_32_SC_4	t4_epiphorm_NHK_down_Z_decanoic_acid_CR	0	0	21.0526	50	2.3485
E_S_THF_7_MC_30_SC_2	t7_phorm_NHK_down_E_D_inv_Cl_hex_thiazole	0	1	38.7097	25	2.74442
E_S_THF_7_MC_19_SC_3	t7_phorm_NHK_down_E_L_syn_pent_reduction_cyc_dihydropyran	0	0	53.125	29.4118	1.3274
E_S_THF_7_MC_22_SC_3	t7_phorm_NHK_down_E_D_anti_pent_reduction_cyc_dihydropyran	0	0	53.125	29.4118	1.3274
E_R_THF_4_MC_32_SC_2	t12_epiphorm_NHK_up_E_decanoic_acid_thiazole	0	3	44.4444	25	4.19542
E_R_THF_4_MC_32_SC_3	t12_epiphorm_NHK_up_E_decanoic_acid_dihydropyran	0	3	46.4286	23.0769	4.0085
E_R_THF_4_MC_13_SC_3	t12_epiphorm_NHK_up_E_propdiol_S_oxazolidinone_felkin_allyl_dihydropyran	0	1	40.625	23.0769	2.5862
Z_R_THF_4_MC_32_SC_2	t12_epiphorm_NHK_up_Z_decanoic_acid_thiazole	0	3	44.4444	25	4.19542
Z_R_THF_4_MC_32_SC_3	t12_epiphorm_NHK_up_Z_decanoic_acid_dihydropyran	0	3	46.4286	23.0769	4.0085
E_R_THF_7_MC_19_SC_2	t15_phorm_NHK_up_E_L_syn_pent_reduction_cyc_thiazole	0	1	51.6129	31.25	1.51432
E_R_THF_7_MC_22_SC_3	t15_phorm_NHK_up_E_D_anti_pent_reduction_cyc_dihydropyran	0	0	53.125	29.4118	1.3274
E_S_THF_9_MC_31_SC_3	t3_hex_bis_NHK_down_acyl_E_krische_R_S_acyl_dihydropyran	0	5	55.5556	30	4.3669
E_S_THF_9_MC_13_SC_3	t3_hex_bis_NHK_down_acyl_E_propdiol_S_oxazolidinone_felkin_allyl_acyl_dihydropyran	1	0	57.1429	33.3333	4.6887
E_R_THF_9_MC_31_SC_3	t11_hex_bis_NHK_up_acyl_E_krische_R_S_acyl_dihydropyran	0	5	55.5556	30	4.3669
E_R_THF_9_MC_13_SC_3	t11_hex_bis_NHK_up_acyl_E_propdiol_S_oxazolidinone_felkin_allyl_acyl_dihydropyran	1	0	57.1429	33.3333	4.6887
E_S_THF_1_MC_15_SC_3	t1_epibis_NHK_down_acyl_E_R_ester_S_oxazolidinone_felkin_allyl_acyl_dihydropyran	1	3	57.1429	33.3333	4.5446
E_S_THF_1_MC_27_SC_2	t1_epibis_NHK_down_acyl_E_L_inv_Cl_pent_acyl_thiazole	1	2	58.9744	34.7826	4.06672
E_S_THF_1_MC_27_SC_3	t1_epibis_NHK_down_acyl_E_L_inv_Cl_pent_acyl_dihydropyran	0	4	60	33.3333	3.8798
Z_S_THF_3_MC_19_SC_2	t3_bis_NHK_down_acyl_Z_L_syn_pent_reduction_cyc_acyl_thiazole	0	2	62.5	32	3.22672
E_S_THF_4_MC_32_SC_1	t4_epiphorm_NHK_down_acyl_E_decanoic_acid_amide	0	4	50	33.3333	3.3703
E_S_THF_4_MC_32_SC_2	t4_epiphorm_NHK_down_acyl_E_decanoic_acid_thiazole	1	3	50	26.6667	4.76622
E_S_THF_4_MC_32_SC_3	t4_epiphorm_NHK_down_acyl_E_decanoic_acid_dihydropyran	1	5	51.6129	25	4.5793
E_S_THF_4_MC_32_SC_4	t4_epiphorm_NHK_down_acyl_E_decanoic_acid_CR	0	3	31.8182	42.8571	2.9193
E_S_THF_4_MC_13_SC_3	t4_epiphorm_NHK_down_acyl_E_propdiol_S_oxazolidinone_felkin_allyl_acyl_dihydropyran	1	0	58.5366	33.3333	4.2986
E_S_THF_4_MC_13_SC_4	t4_epiphorm_NHK_down_acyl_E_propdiol_S_oxazolidinone_felkin_allyl_acyl_CR	0	2	46.875	46.6667	2.6386
E_S_THF_4_MC_30_SC_2	t4_epiphorm_NHK_down_acyl_E_D_inv_Cl_hex_acyl_thiazole	1	0	57.5	34.7826	4.45682
Z_S_THF_4_MC_32_SC_1	t4_epiphorm_NHK_down_acyl_Z_decanoic_acid_amide	0	4	50	33.3333	3.3703
Z_S_THF_4_MC_32_SC_2	t4_epiphorm_NHK_down_acyl_Z_decanoic_acid_thiazole	1	3	50	26.6667	4.76622
Z_S_THF_4_MC_32_SC_3	t4_epiphorm_NHK_down_acyl_Z_decanoic_acid_dihydropyran	1	5	51.6129	25	4.5793
Z_S_THF_4_MC_32_SC_4	t4_epiphorm_NHK_down_acyl_Z_decanoic_acid_CR	0	3	31.8182	42.8571	2.9193
E_S_THF_7_MC_30_SC_3	t7_phorm_NHK_down_acyl_E_D_inv_Cl_hex_acyl_dihydropyran	0	5	58.5366	33.3333	4.2699
E_S_THF_7_MC_22_SC_1	t7_phorm_NHK_down_acyl_E_D_anti_pent_reduction_cyc_acyl_amide	1	1	62.5	36	1.8308
Z_S_THF_7_MC_8_SC_3	t7_phorm_NHK_down_acyl_Z_D_Cl_Hex_acyl_dihydropyran	0	5	58.5366	33.3333	4.2699
E_R_THF_1_MC_15_SC_3	t9_epibis_NHK_up_acyl_E_R_ester_S_oxazolidinone_felkin_allyl_acyl_dihydropyran	1	3	57.1429	33.3333	4.5446
E_R_THF_1_MC_27_SC_2	t9_epibis_NHK_up_acyl_E_L_inv_Cl_pent_acyl_thiazole	1	2	58.9744	34.7826	4.06672
E_R_THF_1_MC_27_SC_3	t9_epibis_NHK_up_acyl_E_L_inv_Cl_pent_acyl_dihydropyran	0	4	60	33.3333	3.8798
Z_R_THF_3_MC_19_SC_2	t11_bis_NHK_up_acyl_Z_L_syn_pent_reduction_cyc_acyl_thiazole	0	2	62.5	32	3.22672
E_R_THF_4_MC_32_SC_1	t12_epiphorm_NHK_up_acyl_E_decanoic_acid_amide	0	4	50	33.3333	3.3703
E_R_THF_4_MC_32_SC_2	t12_epiphorm_NHK_up_acyl_E_decanoic_acid_thiazole	1	3	50	26.6667	4.76622
E_R_THF_4_MC_32_SC_3	t12_epiphorm_NHK_up_acyl_E_decanoic_acid_dihydropyran	1	5	51.6129	25	4.5793
E_R_THF_4_MC_13_SC_3	t12_epiphorm_NHK_up_acyl_E_propdiol_S_oxazolidinone_felkin_allyl_acyl_dihydropyran	1	0	58.5366	33.3333	4.2986
E_R_THF_4_MC_30_SC_2	t12_epiphorm_NHK_up_acyl_E_D_inv_Cl_hex_acyl_thiazole	1	0	57.5	34.7826	4.45682
Z_R_THF_4_MC_32_SC_1	t12_epiphorm_NHK_up_acyl_Z_decanoic_acid_amide	0	4	50	33.3333	3.3703
Z_R_THF_4_MC_32_SC_2	t12_epiphorm_NHK_up_acyl_Z_decanoic_acid_thiazole	1	3	50	26.6667	4.76622
Z_R_THF_4_MC_32_SC_3	t12_epiphorm_NHK_up_acyl_Z_decanoic_acid_dihydropyran	1	5	51.6129	25	4.5793
E_R_THF_7_MC_22_SC_1	t15_phorm_NHK_up_acyl_E_D_anti_pent_reduction_cyc_acyl_amide	1	1	62.5	36	1.8308
Z_R_THF_7_MC_8_SC_3	t15_phorm_NHK_up_acyl_Z_D_Cl_Hex_acyl_dihydropyran	0	5	58.5366	33.3333	4.2699
E_R_THF_9_MC_31_SC_2	t3_hex_bis_ketone_acyl_E_krische_R_S_acyl_thiazole	1	2	50	31.25	4.19122
E_R_THF_9_MC_31_SC_2	t3_hex_bis_ketone_E_krische_R_S_acyl_thiazole	0	5	41.3793	25	3.62042

## Sheet: Supp Fig 4
NP_ID	pML_computational_ID	pML_ID (see supp info)	Cs
Biselide_A	t1_epibis_NHK_down_E_L_Cl_Pent_amide	E_S_THF_1_MC_1_SC_1	0.40078
Biselide_B	t1_epibis_NHK_down_E_L_Cl_Pent_amide	E_S_THF_1_MC_1_SC_1	0.37675
Biselide_C	t1_epibis_NHK_down_E_L_Cl_Pent_amide	E_S_THF_1_MC_1_SC_1	0.42917
Biselide_D	t1_epibis_NHK_down_E_L_Cl_Pent_amide	E_S_THF_1_MC_1_SC_1	0.4044
Fijianolide_A	t1_epibis_NHK_down_E_L_Cl_Pent_amide	E_S_THF_1_MC_1_SC_1	0.39061
Fijianolide_D	t1_epibis_NHK_down_E_L_Cl_Pent_amide	E_S_THF_1_MC_1_SC_1	0.38646
Fijianolide_F	t1_epibis_NHK_down_E_L_Cl_Pent_amide	E_S_THF_1_MC_1_SC_1	0.38159
Fijianolide_H	t1_epibis_NHK_down_E_L_Cl_Pent_amide	E_S_THF_1_MC_1_SC_1	0.38652
Fijianolide_I	t1_epibis_NHK_down_E_L_Cl_Pent_amide	E_S_THF_1_MC_1_SC_1	0.3908
Haterumalide_B	t1_epibis_NHK_down_E_L_Cl_Pent_amide	E_S_THF_1_MC_1_SC_1	0.39875
Haterumalide_NA	t1_epibis_NHK_down_E_L_Cl_Pent_amide	E_S_THF_1_MC_1_SC_1	0.43392
Haterumalide_NB	t1_epibis_NHK_down_E_L_Cl_Pent_amide	E_S_THF_1_MC_1_SC_1	0.41912
Haterumalide_NC	t1_epibis_NHK_down_E_L_Cl_Pent_amide	E_S_THF_1_MC_1_SC_1	0.42022
Haterumalide_ND	t1_epibis_NHK_down_E_L_Cl_Pent_amide	E_S_THF_1_MC_1_SC_1	0.42973
Haterumalide_NE	t1_epibis_NHK_down_E_L_Cl_Pent_amide	E_S_THF_1_MC_1_SC_1	0.46909
Phormidolide_Agpbp	t1_epibis_NHK_down_E_L_Cl_Pent_amide	E_S_THF_1_MC_1_SC_1	0.4494
Phormidolide_BC	t1_epibis_NHK_down_E_L_Cl_Pent_amide	E_S_THF_1_MC_1_SC_1	0.62139
iriomoteolide-13a	t1_epibis_NHK_down_E_L_Cl_Pent_amide	E_S_THF_1_MC_1_SC_1	0.35324
Biselide_A	t1_epibis_NHK_down_E_L_Cl_Pent_thiazole	E_S_THF_1_MC_1_SC_2	0.39753
Biselide_B	t1_epibis_NHK_down_E_L_Cl_Pent_thiazole	E_S_THF_1_MC_1_SC_2	0.36633
Biselide_C	t1_epibis_NHK_down_E_L_Cl_Pent_thiazole	E_S_THF_1_MC_1_SC_2	0.4313
Biselide_D	t1_epibis_NHK_down_E_L_Cl_Pent_thiazole	E_S_THF_1_MC_1_SC_2	0.38279
Fijianolide_A	t1_epibis_NHK_down_E_L_Cl_Pent_thiazole	E_S_THF_1_MC_1_SC_2	0.43079
Fijianolide_D	t1_epibis_NHK_down_E_L_Cl_Pent_thiazole	E_S_THF_1_MC_1_SC_2	0.41716
Fijianolide_F	t1_epibis_NHK_down_E_L_Cl_Pent_thiazole	E_S_THF_1_MC_1_SC_2	0.42777
Fijianolide_H	t1_epibis_NHK_down_E_L_Cl_Pent_thiazole	E_S_THF_1_MC_1_SC_2	0.42553
Fijianolide_I	t1_epibis_NHK_down_E_L_Cl_Pent_thiazole	E_S_THF_1_MC_1_SC_2	0.42226
Haterumalide_B	t1_epibis_NHK_down_E_L_Cl_Pent_thiazole	E_S_THF_1_MC_1_SC_2	0.39007
Haterumalide_NA	t1_epibis_NHK_down_E_L_Cl_Pent_thiazole	E_S_THF_1_MC_1_SC_2	0.42661
Haterumalide_NB	t1_epibis_NHK_down_E_L_Cl_Pent_thiazole	E_S_THF_1_MC_1_SC_2	0.41271
Haterumalide_NC	t1_epibis_NHK_down_E_L_Cl_Pent_thiazole	E_S_THF_1_MC_1_SC_2	0.41044
Haterumalide_ND	t1_epibis_NHK_down_E_L_Cl_Pent_thiazole	E_S_THF_1_MC_1_SC_2	0.42497
Haterumalide_NE	t1_epibis_NHK_down_E_L_Cl_Pent_thiazole	E_S_THF_1_MC_1_SC_2	0.45803
Phormidolide_Agpbp	t1_epibis_NHK_down_E_L_Cl_Pent_thiazole	E_S_THF_1_MC_1_SC_2	0.44725
Phormidolide_BC	t1_epibis_NHK_down_E_L_Cl_Pent_thiazole	E_S_THF_1_MC_1_SC_2	0.56659
iriomoteolide-13a	t1_epibis_NHK_down_E_L_Cl_Pent_thiazole	E_S_THF_1_MC_1_SC_2	0.37329
Biselide_A	t1_epibis_NHK_down_E_L_Cl_Pent_dihydropyran	E_S_THF_1_MC_1_SC_3	0.39876
Biselide_B	t1_epibis_NHK_down_E_L_Cl_Pent_dihydropyran	E_S_THF_1_MC_1_SC_3	0.37516
Biselide_C	t1_epibis_NHK_down_E_L_Cl_Pent_dihydropyran	E_S_THF_1_MC_1_SC_3	0.42997
Biselide_D	t1_epibis_NHK_down_E_L_Cl_Pent_dihydropyran	E_S_THF_1_MC_1_SC_3	0.38641
Fijianolide_A	t1_epibis_NHK_down_E_L_Cl_Pent_dihydropyran	E_S_THF_1_MC_1_SC_3	0.44379
Fijianolide_D	t1_epibis_NHK_down_E_L_Cl_Pent_dihydropyran	E_S_THF_1_MC_1_SC_3	0.42965
Fijianolide_F	t1_epibis_NHK_down_E_L_Cl_Pent_dihydropyran	E_S_THF_1_MC_1_SC_3	0.43999
Fijianolide_H	t1_epibis_NHK_down_E_L_Cl_Pent_dihydropyran	E_S_THF_1_MC_1_SC_3	0.43527
Fijianolide_I	t1_epibis_NHK_down_E_L_Cl_Pent_dihydropyran	E_S_THF_1_MC_1_SC_3	0.43358
Haterumalide_B	t1_epibis_NHK_down_E_L_Cl_Pent_dihydropyran	E_S_THF_1_MC_1_SC_3	0.39796
Haterumalide_NA	t1_epibis_NHK_down_E_L_Cl_Pent_dihydropyran	E_S_THF_1_MC_1_SC_3	0.42807
Haterumalide_NB	t1_epibis_NHK_down_E_L_Cl_Pent_dihydropyran	E_S_THF_1_MC_1_SC_3	0.41758
Haterumalide_NC	t1_epibis_NHK_down_E_L_Cl_Pent_dihydropyran	E_S_THF_1_MC_1_SC_3	0.41659
Haterumalide_ND	t1_epibis_NHK_down_E_L_Cl_Pent_dihydropyran	E_S_THF_1_MC_1_SC_3	0.42544
Haterumalide_NE	t1_epibis_NHK_down_E_L_Cl_Pent_dihydropyran	E_S_THF_1_MC_1_SC_3	0.45474
Phormidolide_Agpbp	t1_epibis_NHK_down_E_L_Cl_Pent_dihydropyran	E_S_THF_1_MC_1_SC_3	0.44006
Phormidolide_BC	t1_epibis_NHK_down_E_L_Cl_Pent_dihydropyran	E_S_THF_1_MC_1_SC_3	0.5593
iriomoteolide-13a	t1_epibis_NHK_down_E_L_Cl_Pent_dihydropyran	E_S_THF_1_MC_1_SC_3	0.3818
Biselide_A	t1_epibis_NHK_down_E_D_Cl_Pent_amide	E_S_THF_1_MC_2_SC_1	0.40661
Biselide_B	t1_epibis_NHK_down_E_D_Cl_Pent_amide	E_S_THF_1_MC_2_SC_1	0.38382
Biselide_C	t1_epibis_NHK_down_E_D_Cl_Pent_amide	E_S_THF_1_MC_2_SC_1	0.43671
Biselide_D	t1_epibis_NHK_down_E_D_Cl_Pent_amide	E_S_THF_1_MC_2_SC_1	0.41148
Fijianolide_A	t1_epibis_NHK_down_E_D_Cl_Pent_amide	E_S_THF_1_MC_2_SC_1	0.39673
Fijianolide_D	t1_epibis_NHK_down_E_D_Cl_Pent_amide	E_S_THF_1_MC_2_SC_1	0.39095
Fijianolide_F	t1_epibis_NHK_down_E_D_Cl_Pent_amide	E_S_THF_1_MC_2_SC_1	0.38708
Fijianolide_H	t1_epibis_NHK_down_E_D_Cl_Pent_amide	E_S_THF_1_MC_2_SC_1	0.39229
Fijianolide_I	t1_epibis_NHK_down_E_D_Cl_Pent_amide	E_S_THF_1_MC_2_SC_1	0.39635
Haterumalide_B	t1_epibis_NHK_down_E_D_Cl_Pent_amide	E_S_THF_1_MC_2_SC_1	0.40477
Haterumalide_NA	t1_epibis_NHK_down_E_D_Cl_Pent_amide	E_S_THF_1_MC_2_SC_1	0.43978
Haterumalide_NB	t1_epibis_NHK_down_E_D_Cl_Pent_amide	E_S_THF_1_MC_2_SC_1	0.42643
Haterumalide_NC	t1_epibis_NHK_down_E_D_Cl_Pent_amide	E_S_THF_1_MC_2_SC_1	0.42408
Haterumalide_ND	t1_epibis_NHK_down_E_D_Cl_Pent_amide	E_S_THF_1_MC_2_SC_1	0.43435
Haterumalide_NE	t1_epibis_NHK_down_E_D_Cl_Pent_amide	E_S_THF_1_MC_2_SC_1	0.46604
Phormidolide_Agpbp	t1_epibis_NHK_down_E_D_Cl_Pent_amide	E_S_THF_1_MC_2_SC_1	0.46218
Phormidolide_BC	t1_epibis_NHK_down_E_D_Cl_Pent_amide	E_S_THF_1_MC_2_SC_1	0.62194
iriomoteolide-13a	t1_epibis_NHK_down_E_D_Cl_Pent_amide	E_S_THF_1_MC_2_SC_1	0.35585
Biselide_A	t1_epibis_NHK_down_E_D_Cl_Pent_thiazole	E_S_THF_1_MC_2_SC_2	0.39552
Biselide_B	t1_epibis_NHK_down_E_D_Cl_Pent_thiazole	E_S_THF_1_MC_2_SC_2	0.36637
Biselide_C	t1_epibis_NHK_down_E_D_Cl_Pent_thiazole	E_S_THF_1_MC_2_SC_2	0.42775
Biselide_D	t1_epibis_NHK_down_E_D_Cl_Pent_thiazole	E_S_THF_1_MC_2_SC_2	0.38161
Fijianolide_A	t1_epibis_NHK_down_E_D_Cl_Pent_thiazole	E_S_THF_1_MC_2_SC_2	0.42861
Fijianolide_D	t1_epibis_NHK_down_E_D_Cl_Pent_thiazole	E_S_THF_1_MC_2_SC_2	0.41404
Fijianolide_F	t1_epibis_NHK_down_E_D_Cl_Pent_thiazole	E_S_THF_1_MC_2_SC_2	0.42634
Fijianolide_H	t1_epibis_NHK_down_E_D_Cl_Pent_thiazole	E_S_THF_1_MC_2_SC_2	0.42261
Fijianolide_I	t1_epibis_NHK_down_E_D_Cl_Pent_thiazole	E_S_THF_1_MC_2_SC_2	0.41964
Haterumalide_B	t1_epibis_NHK_down_E_D_Cl_Pent_thiazole	E_S_THF_1_MC_2_SC_2	0.38954
Haterumalide_NA	t1_epibis_NHK_down_E_D_Cl_Pent_thiazole	E_S_THF_1_MC_2_SC_2	0.42486
Haterumalide_NB	t1_epibis_NHK_down_E_D_Cl_Pent_thiazole	E_S_THF_1_MC_2_SC_2	0.41217
Haterumalide_NC	t1_epibis_NHK_down_E_D_Cl_Pent_thiazole	E_S_THF_1_MC_2_SC_2	0.40929
Haterumalide_ND	t1_epibis_NHK_down_E_D_Cl_Pent_thiazole	E_S_THF_1_MC_2_SC_2	0.42232
Haterumalide_NE	t1_epibis_NHK_down_E_D_Cl_Pent_thiazole	E_S_THF_1_MC_2_SC_2	0.45255
Phormidolide_Agpbp	t1_epibis_NHK_down_E_D_Cl_Pent_thiazole	E_S_THF_1_MC_2_SC_2	0.44296
Phormidolide_BC	t1_epibis_NHK_down_E_D_Cl_Pent_thiazole	E_S_THF_1_MC_2_SC_2	0.55664
iriomoteolide-13a	t1_epibis_NHK_down_E_D_Cl_Pent_thiazole	E_S_THF_1_MC_2_SC_2	0.36778
Biselide_A	t1_epibis_NHK_down_E_D_Cl_Pent_dihydropyran	E_S_THF_1_MC_2_SC_3	0.40098
Biselide_B	t1_epibis_NHK_down_E_D_Cl_Pent_dihydropyran	E_S_THF_1_MC_2_SC_3	0.38113
Biselide_C	t1_epibis_NHK_down_E_D_Cl_Pent_dihydropyran	E_S_THF_1_MC_2_SC_3	0.42771
Biselide_D	t1_epibis_NHK_down_E_D_Cl_Pent_dihydropyran	E_S_THF_1_MC_2_SC_3	0.39291
Fijianolide_A	t1_epibis_NHK_down_E_D_Cl_Pent_dihydropyran	E_S_THF_1_MC_2_SC_3	0.44307
Fijianolide_D	t1_epibis_NHK_down_E_D_Cl_Pent_dihydropyran	E_S_THF_1_MC_2_SC_3	0.42828
Fijianolide_F	t1_epibis_NHK_down_E_D_Cl_Pent_dihydropyran	E_S_THF_1_MC_2_SC_3	0.44084
Fijianolide_H	t1_epibis_NHK_down_E_D_Cl_Pent_dihydropyran	E_S_THF_1_MC_2_SC_3	0.43428
Fijianolide_I	t1_epibis_NHK_down_E_D_Cl_Pent_dihydropyran	E_S_THF_1_MC_2_SC_3	0.43304
Haterumalide_B	t1_epibis_NHK_down_E_D_Cl_Pent_dihydropyran	E_S_THF_1_MC_2_SC_3	0.40454
Haterumalide_NA	t1_epibis_NHK_down_E_D_Cl_Pent_dihydropyran	E_S_THF_1_MC_2_SC_3	0.43118
Haterumalide_NB	t1_epibis_NHK_down_E_D_Cl_Pent_dihydropyran	E_S_THF_1_MC_2_SC_3	0.42467
Haterumalide_NC	t1_epibis_NHK_down_E_D_Cl_Pent_dihydropyran	E_S_THF_1_MC_2_SC_3	0.41865
Haterumalide_ND	t1_epibis_NHK_down_E_D_Cl_Pent_dihydropyran	E_S_THF_1_MC_2_SC_3	0.42432
Haterumalide_NE	t1_epibis_NHK_down_E_D_Cl_Pent_dihydropyran	E_S_THF_1_MC_2_SC_3	0.45956
Phormidolide_Agpbp	t1_epibis_NHK_down_E_D_Cl_Pent_dihydropyran	E_S_THF_1_MC_2_SC_3	0.44281
Phormidolide_BC	t1_epibis_NHK_down_E_D_Cl_Pent_dihydropyran	E_S_THF_1_MC_2_SC_3	0.55118
iriomoteolide-13a	t1_epibis_NHK_down_E_D_Cl_Pent_dihydropyran	E_S_THF_1_MC_2_SC_3	0.38398
Biselide_A	t1_epibis_NHK_down_E_L_F_Pent_amide	E_S_THF_1_MC_3_SC_1	0.4041
Biselide_B	t1_epibis_NHK_down_E_L_F_Pent_amide	E_S_THF_1_MC_3_SC_1	0.38082
Biselide_C	t1_epibis_NHK_down_E_L_F_Pent_amide	E_S_THF_1_MC_3_SC_1	0.43569
Biselide_D	t1_epibis_NHK_down_E_L_F_Pent_amide	E_S_THF_1_MC_3_SC_1	0.40877
Fijianolide_A	t1_epibis_NHK_down_E_L_F_Pent_amide	E_S_THF_1_MC_3_SC_1	0.39803
Fijianolide_D	t1_epibis_NHK_down_E_L_F_Pent_amide	E_S_THF_1_MC_3_SC_1	0.39279
Fijianolide_F	t1_epibis_NHK_down_E_L_F_Pent_amide	E_S_THF_1_MC_3_SC_1	0.38686
Fijianolide_H	t1_epibis_NHK_down_E_L_F_Pent_amide	E_S_THF_1_MC_3_SC_1	0.39377
Fijianolide_I	t1_epibis_NHK_down_E_L_F_Pent_amide	E_S_THF_1_MC_3_SC_1	0.39782
Haterumalide_B	t1_epibis_NHK_down_E_L_F_Pent_amide	E_S_THF_1_MC_3_SC_1	0.40274
Haterumalide_NA	t1_epibis_NHK_down_E_L_F_Pent_amide	E_S_THF_1_MC_3_SC_1	0.4385
Haterumalide_NB	t1_epibis_NHK_down_E_L_F_Pent_amide	E_S_THF_1_MC_3_SC_1	0.42363
Haterumalide_NC	t1_epibis_NHK_down_E_L_F_Pent_amide	E_S_THF_1_MC_3_SC_1	0.4251
Haterumalide_ND	t1_epibis_NHK_down_E_L_F_Pent_amide	E_S_THF_1_MC_3_SC_1	0.43528
Haterumalide_NE	t1_epibis_NHK_down_E_L_F_Pent_amide	E_S_THF_1_MC_3_SC_1	0.46784
Phormidolide_Agpbp	t1_epibis_NHK_down_E_L_F_Pent_amide	E_S_THF_1_MC_3_SC_1	0.45972
Phormidolide_BC	t1_epibis_NHK_down_E_L_F_Pent_amide	E_S_THF_1_MC_3_SC_1	0.62505
iriomoteolide-13a	t1_epibis_NHK_down_E_L_F_Pent_amide	E_S_THF_1_MC_3_SC_1	0.3577
Biselide_A	t1_epibis_NHK_down_E_L_F_Pent_thiazole	E_S_THF_1_MC_3_SC_2	0.39419
Biselide_B	t1_epibis_NHK_down_E_L_F_Pent_thiazole	E_S_THF_1_MC_3_SC_2	0.36592
Biselide_C	t1_epibis_NHK_down_E_L_F_Pent_thiazole	E_S_THF_1_MC_3_SC_2	0.42682
Biselide_D	t1_epibis_NHK_down_E_L_F_Pent_thiazole	E_S_THF_1_MC_3_SC_2	0.3817
Fijianolide_A	t1_epibis_NHK_down_E_L_F_Pent_thiazole	E_S_THF_1_MC_3_SC_2	0.43152
Fijianolide_D	t1_epibis_NHK_down_E_L_F_Pent_thiazole	E_S_THF_1_MC_3_SC_2	0.41731
Fijianolide_F	t1_epibis_NHK_down_E_L_F_Pent_thiazole	E_S_THF_1_MC_3_SC_2	0.42824
Fijianolide_H	t1_epibis_NHK_down_E_L_F_Pent_thiazole	E_S_THF_1_MC_3_SC_2	0.42554
Fijianolide_I	t1_epibis_NHK_down_E_L_F_Pent_thiazole	E_S_THF_1_MC_3_SC_2	0.42214
Haterumalide_B	t1_epibis_NHK_down_E_L_F_Pent_thiazole	E_S_THF_1_MC_3_SC_2	0.39004
Haterumalide_NA	t1_epibis_NHK_down_E_L_F_Pent_thiazole	E_S_THF_1_MC_3_SC_2	0.42383
Haterumalide_NB	t1_epibis_NHK_down_E_L_F_Pent_thiazole	E_S_THF_1_MC_3_SC_2	0.41121
Haterumalide_NC	t1_epibis_NHK_down_E_L_F_Pent_thiazole	E_S_THF_1_MC_3_SC_2	0.40949
Haterumalide_ND	t1_epibis_NHK_down_E_L_F_Pent_thiazole	E_S_THF_1_MC_3_SC_2	0.42364
Haterumalide_NE	t1_epibis_NHK_down_E_L_F_Pent_thiazole	E_S_THF_1_MC_3_SC_2	0.45522
Phormidolide_Agpbp	t1_epibis_NHK_down_E_L_F_Pent_thiazole	E_S_THF_1_MC_3_SC_2	0.44565
Phormidolide_BC	t1_epibis_NHK_down_E_L_F_Pent_thiazole	E_S_THF_1_MC_3_SC_2	0.56501
iriomoteolide-13a	t1_epibis_NHK_down_E_L_F_Pent_thiazole	E_S_THF_1_MC_3_SC_2	0.37194
Biselide_A	t1_epibis_NHK_down_E_L_F_Pent_dihydropyran	E_S_THF_1_MC_3_SC_3	0.39427
Biselide_B	t1_epibis_NHK_down_E_L_F_Pent_dihydropyran	E_S_THF_1_MC_3_SC_3	0.37256
Biselide_C	t1_epibis_NHK_down_E_L_F_Pent_dihydropyran	E_S_THF_1_MC_3_SC_3	0.4246
Biselide_D	t1_epibis_NHK_down_E_L_F_Pent_dihydropyran	E_S_THF_1_MC_3_SC_3	0.38468
Fijianolide_A	t1_epibis_NHK_down_E_L_F_Pent_dihydropyran	E_S_THF_1_MC_3_SC_3	0.44401
Fijianolide_D	t1_epibis_NHK_down_E_L_F_Pent_dihydropyran	E_S_THF_1_MC_3_SC_3	0.42926
Fijianolide_F	t1_epibis_NHK_down_E_L_F_Pent_dihydropyran	E_S_THF_1_MC_3_SC_3	0.4407
Fijianolide_H	t1_epibis_NHK_down_E_L_F_Pent_dihydropyran	E_S_THF_1_MC_3_SC_3	0.43527
Fijianolide_I	t1_epibis_NHK_down_E_L_F_Pent_dihydropyran	E_S_THF_1_MC_3_SC_3	0.43321
Haterumalide_B	t1_epibis_NHK_down_E_L_F_Pent_dihydropyran	E_S_THF_1_MC_3_SC_3	0.39554
Haterumalide_NA	t1_epibis_NHK_down_E_L_F_Pent_dihydropyran	E_S_THF_1_MC_3_SC_3	0.42287
Haterumalide_NB	t1_epibis_NHK_down_E_L_F_Pent_dihydropyran	E_S_THF_1_MC_3_SC_3	0.41452
Haterumalide_NC	t1_epibis_NHK_down_E_L_F_Pent_dihydropyran	E_S_THF_1_MC_3_SC_3	0.41525
Haterumalide_ND	t1_epibis_NHK_down_E_L_F_Pent_dihydropyran	E_S_THF_1_MC_3_SC_3	0.42249
Haterumalide_NE	t1_epibis_NHK_down_E_L_F_Pent_dihydropyran	E_S_THF_1_MC_3_SC_3	0.4535
Phormidolide_Agpbp	t1_epibis_NHK_down_E_L_F_Pent_dihydropyran	E_S_THF_1_MC_3_SC_3	0.44276
Phormidolide_BC	t1_epibis_NHK_down_E_L_F_Pent_dihydropyran	E_S_THF_1_MC_3_SC_3	0.56183
iriomoteolide-13a	t1_epibis_NHK_down_E_L_F_Pent_dihydropyran	E_S_THF_1_MC_3_SC_3	0.37834
Biselide_A	t1_epibis_NHK_down_E_D_F_Pent_amide	E_S_THF_1_MC_4_SC_1	0.40716
Biselide_B	t1_epibis_NHK_down_E_D_F_Pent_amide	E_S_THF_1_MC_4_SC_1	0.3857
Biselide_C	t1_epibis_NHK_down_E_D_F_Pent_amide	E_S_THF_1_MC_4_SC_1	0.43758
Biselide_D	t1_epibis_NHK_down_E_D_F_Pent_amide	E_S_THF_1_MC_4_SC_1	0.41393
Fijianolide_A	t1_epibis_NHK_down_E_D_F_Pent_amide	E_S_THF_1_MC_4_SC_1	0.3963
Fijianolide_D	t1_epibis_NHK_down_E_D_F_Pent_amide	E_S_THF_1_MC_4_SC_1	0.39057
Fijianolide_F	t1_epibis_NHK_down_E_D_F_Pent_amide	E_S_THF_1_MC_4_SC_1	0.38576
Fijianolide_H	t1_epibis_NHK_down_E_D_F_Pent_amide	E_S_THF_1_MC_4_SC_1	0.39205
Fijianolide_I	t1_epibis_NHK_down_E_D_F_Pent_amide	E_S_THF_1_MC_4_SC_1	0.39567
Haterumalide_B	t1_epibis_NHK_down_E_D_F_Pent_amide	E_S_THF_1_MC_4_SC_1	0.4063
Haterumalide_NA	t1_epibis_NHK_down_E_D_F_Pent_amide	E_S_THF_1_MC_4_SC_1	0.4419
Haterumalide_NB	t1_epibis_NHK_down_E_D_F_Pent_amide	E_S_THF_1_MC_4_SC_1	0.42749
Haterumalide_NC	t1_epibis_NHK_down_E_D_F_Pent_amide	E_S_THF_1_MC_4_SC_1	0.4229
Haterumalide_ND	t1_epibis_NHK_down_E_D_F_Pent_amide	E_S_THF_1_MC_4_SC_1	0.43414
Haterumalide_NE	t1_epibis_NHK_down_E_D_F_Pent_amide	E_S_THF_1_MC_4_SC_1	0.46625
Phormidolide_Agpbp	t1_epibis_NHK_down_E_D_F_Pent_amide	E_S_THF_1_MC_4_SC_1	0.46788
Phormidolide_BC	t1_epibis_NHK_down_E_D_F_Pent_amide	E_S_THF_1_MC_4_SC_1	0.60873
iriomoteolide-13a	t1_epibis_NHK_down_E_D_F_Pent_amide	E_S_THF_1_MC_4_SC_1	0.3557
Biselide_A	t1_epibis_NHK_down_E_D_F_Pent_thiazole	E_S_THF_1_MC_4_SC_2	0.39535
Biselide_B	t1_epibis_NHK_down_E_D_F_Pent_thiazole	E_S_THF_1_MC_4_SC_2	0.36702
Biselide_C	t1_epibis_NHK_down_E_D_F_Pent_thiazole	E_S_THF_1_MC_4_SC_2	0.42729
Biselide_D	t1_epibis_NHK_down_E_D_F_Pent_thiazole	E_S_THF_1_MC_4_SC_2	0.38355
Fijianolide_A	t1_epibis_NHK_down_E_D_F_Pent_thiazole	E_S_THF_1_MC_4_SC_2	0.43125
Fijianolide_D	t1_epibis_NHK_down_E_D_F_Pent_thiazole	E_S_THF_1_MC_4_SC_2	0.41714
Fijianolide_F	t1_epibis_NHK_down_E_D_F_Pent_thiazole	E_S_THF_1_MC_4_SC_2	0.42898
Fijianolide_H	t1_epibis_NHK_down_E_D_F_Pent_thiazole	E_S_THF_1_MC_4_SC_2	0.42511
Fijianolide_I	t1_epibis_NHK_down_E_D_F_Pent_thiazole	E_S_THF_1_MC_4_SC_2	0.42215
Haterumalide_B	t1_epibis_NHK_down_E_D_F_Pent_thiazole	E_S_THF_1_MC_4_SC_2	0.39184
Haterumalide_NA	t1_epibis_NHK_down_E_D_F_Pent_thiazole	E_S_THF_1_MC_4_SC_2	0.42488
Haterumalide_NB	t1_epibis_NHK_down_E_D_F_Pent_thiazole	E_S_THF_1_MC_4_SC_2	0.41335
Haterumalide_NC	t1_epibis_NHK_down_E_D_F_Pent_thiazole	E_S_THF_1_MC_4_SC_2	0.41144
Haterumalide_ND	t1_epibis_NHK_down_E_D_F_Pent_thiazole	E_S_THF_1_MC_4_SC_2	0.42333
Haterumalide_NE	t1_epibis_NHK_down_E_D_F_Pent_thiazole	E_S_THF_1_MC_4_SC_2	0.45385
Phormidolide_Agpbp	t1_epibis_NHK_down_E_D_F_Pent_thiazole	E_S_THF_1_MC_4_SC_2	0.44517
Phormidolide_BC	t1_epibis_NHK_down_E_D_F_Pent_thiazole	E_S_THF_1_MC_4_SC_2	0.55697
iriomoteolide-13a	t1_epibis_NHK_down_E_D_F_Pent_thiazole	E_S_THF_1_MC_4_SC_2	0.36511
Biselide_A	t1_epibis_NHK_down_E_D_F_Pent_dihydropyran	E_S_THF_1_MC_4_SC_3	0.39991
Biselide_B	t1_epibis_NHK_down_E_D_F_Pent_dihydropyran	E_S_THF_1_MC_4_SC_3	0.37441
Biselide_C	t1_epibis_NHK_down_E_D_F_Pent_dihydropyran	E_S_THF_1_MC_4_SC_3	0.42858
Biselide_D	t1_epibis_NHK_down_E_D_F_Pent_dihydropyran	E_S_THF_1_MC_4_SC_3	0.38614
Fijianolide_A	t1_epibis_NHK_down_E_D_F_Pent_dihydropyran	E_S_THF_1_MC_4_SC_3	0.44173
Fijianolide_D	t1_epibis_NHK_down_E_D_F_Pent_dihydropyran	E_S_THF_1_MC_4_SC_3	0.42559
Fijianolide_F	t1_epibis_NHK_down_E_D_F_Pent_dihydropyran	E_S_THF_1_MC_4_SC_3	0.43931
Fijianolide_H	t1_epibis_NHK_down_E_D_F_Pent_dihydropyran	E_S_THF_1_MC_4_SC_3	0.43233
Fijianolide_I	t1_epibis_NHK_down_E_D_F_Pent_dihydropyran	E_S_THF_1_MC_4_SC_3	0.43124
Haterumalide_B	t1_epibis_NHK_down_E_D_F_Pent_dihydropyran	E_S_THF_1_MC_4_SC_3	0.39747
Haterumalide_NA	t1_epibis_NHK_down_E_D_F_Pent_dihydropyran	E_S_THF_1_MC_4_SC_3	0.42776
Haterumalide_NB	t1_epibis_NHK_down_E_D_F_Pent_dihydropyran	E_S_THF_1_MC_4_SC_3	0.41661
Haterumalide_NC	t1_epibis_NHK_down_E_D_F_Pent_dihydropyran	E_S_THF_1_MC_4_SC_3	0.41658
Haterumalide_ND	t1_epibis_NHK_down_E_D_F_Pent_dihydropyran	E_S_THF_1_MC_4_SC_3	0.42231
Haterumalide_NE	t1_epibis_NHK_down_E_D_F_Pent_dihydropyran	E_S_THF_1_MC_4_SC_3	0.45084
Phormidolide_Agpbp	t1_epibis_NHK_down_E_D_F_Pent_dihydropyran	E_S_THF_1_MC_4_SC_3	0.44563
Phormidolide_BC	t1_epibis_NHK_down_E_D_F_Pent_dihydropyran	E_S_THF_1_MC_4_SC_3	0.54758
iriomoteolide-13a	t1_epibis_NHK_down_E_D_F_Pent_dihydropyran	E_S_THF_1_MC_4_SC_3	0.38192
Biselide_A	t1_epibis_NHK_down_E_L_SCF3_Pent_amide	E_S_THF_1_MC_5_SC_1	0.40463
Biselide_B	t1_epibis_NHK_down_E_L_SCF3_Pent_amide	E_S_THF_1_MC_5_SC_1	0.37617
Biselide_C	t1_epibis_NHK_down_E_L_SCF3_Pent_amide	E_S_THF_1_MC_5_SC_1	0.42353
Biselide_D	t1_epibis_NHK_down_E_L_SCF3_Pent_amide	E_S_THF_1_MC_5_SC_1	0.40009
Fijianolide_A	t1_epibis_NHK_down_E_L_SCF3_Pent_amide	E_S_THF_1_MC_5_SC_1	0.39677
Fijianolide_D	t1_epibis_NHK_down_E_L_SCF3_Pent_amide	E_S_THF_1_MC_5_SC_1	0.39219
Fijianolide_F	t1_epibis_NHK_down_E_L_SCF3_Pent_amide	E_S_THF_1_MC_5_SC_1	0.38594
Fijianolide_H	t1_epibis_NHK_down_E_L_SCF3_Pent_amide	E_S_THF_1_MC_5_SC_1	0.39377
Fijianolide_I	t1_epibis_NHK_down_E_L_SCF3_Pent_amide	E_S_THF_1_MC_5_SC_1	0.39845
Haterumalide_B	t1_epibis_NHK_down_E_L_SCF3_Pent_amide	E_S_THF_1_MC_5_SC_1	0.3937
Haterumalide_NA	t1_epibis_NHK_down_E_L_SCF3_Pent_amide	E_S_THF_1_MC_5_SC_1	0.4295
Haterumalide_NB	t1_epibis_NHK_down_E_L_SCF3_Pent_amide	E_S_THF_1_MC_5_SC_1	0.41431
Haterumalide_NC	t1_epibis_NHK_down_E_L_SCF3_Pent_amide	E_S_THF_1_MC_5_SC_1	0.4089
Haterumalide_ND	t1_epibis_NHK_down_E_L_SCF3_Pent_amide	E_S_THF_1_MC_5_SC_1	0.42619
Haterumalide_NE	t1_epibis_NHK_down_E_L_SCF3_Pent_amide	E_S_THF_1_MC_5_SC_1	0.44538
Phormidolide_Agpbp	t1_epibis_NHK_down_E_L_SCF3_Pent_amide	E_S_THF_1_MC_5_SC_1	0.44127
Phormidolide_BC	t1_epibis_NHK_down_E_L_SCF3_Pent_amide	E_S_THF_1_MC_5_SC_1	0.60067
iriomoteolide-13a	t1_epibis_NHK_down_E_L_SCF3_Pent_amide	E_S_THF_1_MC_5_SC_1	0.36955
Biselide_A	t1_epibis_NHK_down_E_L_SCF3_Pent_thiazole	E_S_THF_1_MC_5_SC_2	0.39143
Biselide_B	t1_epibis_NHK_down_E_L_SCF3_Pent_thiazole	E_S_THF_1_MC_5_SC_2	0.3619
Biselide_C	t1_epibis_NHK_down_E_L_SCF3_Pent_thiazole	E_S_THF_1_MC_5_SC_2	0.40961
Biselide_D	t1_epibis_NHK_down_E_L_SCF3_Pent_thiazole	E_S_THF_1_MC_5_SC_2	0.37338
Fijianolide_A	t1_epibis_NHK_down_E_L_SCF3_Pent_thiazole	E_S_THF_1_MC_5_SC_2	0.42525
Fijianolide_D	t1_epibis_NHK_down_E_L_SCF3_Pent_thiazole	E_S_THF_1_MC_5_SC_2	0.41282
Fijianolide_F	t1_epibis_NHK_down_E_L_SCF3_Pent_thiazole	E_S_THF_1_MC_5_SC_2	0.4225
Fijianolide_H	t1_epibis_NHK_down_E_L_SCF3_Pent_thiazole	E_S_THF_1_MC_5_SC_2	0.42128
Fijianolide_I	t1_epibis_NHK_down_E_L_SCF3_Pent_thiazole	E_S_THF_1_MC_5_SC_2	0.41783
Haterumalide_B	t1_epibis_NHK_down_E_L_SCF3_Pent_thiazole	E_S_THF_1_MC_5_SC_2	0.37754
Haterumalide_NA	t1_epibis_NHK_down_E_L_SCF3_Pent_thiazole	E_S_THF_1_MC_5_SC_2	0.40908
Haterumalide_NB	t1_epibis_NHK_down_E_L_SCF3_Pent_thiazole	E_S_THF_1_MC_5_SC_2	0.39789
Haterumalide_NC	t1_epibis_NHK_down_E_L_SCF3_Pent_thiazole	E_S_THF_1_MC_5_SC_2	0.3922
Haterumalide_ND	t1_epibis_NHK_down_E_L_SCF3_Pent_thiazole	E_S_THF_1_MC_5_SC_2	0.41179
Haterumalide_NE	t1_epibis_NHK_down_E_L_SCF3_Pent_thiazole	E_S_THF_1_MC_5_SC_2	0.43083
Phormidolide_Agpbp	t1_epibis_NHK_down_E_L_SCF3_Pent_thiazole	E_S_THF_1_MC_5_SC_2	0.42183
Phormidolide_BC	t1_epibis_NHK_down_E_L_SCF3_Pent_thiazole	E_S_THF_1_MC_5_SC_2	0.54009
iriomoteolide-13a	t1_epibis_NHK_down_E_L_SCF3_Pent_thiazole	E_S_THF_1_MC_5_SC_2	0.38004
Biselide_A	t1_epibis_NHK_down_E_L_SCF3_Pent_dihydropyran	E_S_THF_1_MC_5_SC_3	0.39109
Biselide_B	t1_epibis_NHK_down_E_L_SCF3_Pent_dihydropyran	E_S_THF_1_MC_5_SC_3	0.3696
Biselide_C	t1_epibis_NHK_down_E_L_SCF3_Pent_dihydropyran	E_S_THF_1_MC_5_SC_3	0.40883
Biselide_D	t1_epibis_NHK_down_E_L_SCF3_Pent_dihydropyran	E_S_THF_1_MC_5_SC_3	0.37804
Fijianolide_A	t1_epibis_NHK_down_E_L_SCF3_Pent_dihydropyran	E_S_THF_1_MC_5_SC_3	0.43894
Fijianolide_D	t1_epibis_NHK_down_E_L_SCF3_Pent_dihydropyran	E_S_THF_1_MC_5_SC_3	0.42615
Fijianolide_F	t1_epibis_NHK_down_E_L_SCF3_Pent_dihydropyran	E_S_THF_1_MC_5_SC_3	0.43586
Fijianolide_H	t1_epibis_NHK_down_E_L_SCF3_Pent_dihydropyran	E_S_THF_1_MC_5_SC_3	0.43262
Fijianolide_I	t1_epibis_NHK_down_E_L_SCF3_Pent_dihydropyran	E_S_THF_1_MC_5_SC_3	0.42979
Haterumalide_B	t1_epibis_NHK_down_E_L_SCF3_Pent_dihydropyran	E_S_THF_1_MC_5_SC_3	0.38606
Haterumalide_NA	t1_epibis_NHK_down_E_L_SCF3_Pent_dihydropyran	E_S_THF_1_MC_5_SC_3	0.41081
Haterumalide_NB	t1_epibis_NHK_down_E_L_SCF3_Pent_dihydropyran	E_S_THF_1_MC_5_SC_3	0.4038
Haterumalide_NC	t1_epibis_NHK_down_E_L_SCF3_Pent_dihydropyran	E_S_THF_1_MC_5_SC_3	0.39992
Haterumalide_ND	t1_epibis_NHK_down_E_L_SCF3_Pent_dihydropyran	E_S_THF_1_MC_5_SC_3	0.40999
Haterumalide_NE	t1_epibis_NHK_down_E_L_SCF3_Pent_dihydropyran	E_S_THF_1_MC_5_SC_3	0.4301
Phormidolide_Agpbp	t1_epibis_NHK_down_E_L_SCF3_Pent_dihydropyran	E_S_THF_1_MC_5_SC_3	0.41893
Phormidolide_BC	t1_epibis_NHK_down_E_L_SCF3_Pent_dihydropyran	E_S_THF_1_MC_5_SC_3	0.53374
iriomoteolide-13a	t1_epibis_NHK_down_E_L_SCF3_Pent_dihydropyran	E_S_THF_1_MC_5_SC_3	0.38775
Biselide_A	t1_epibis_NHK_down_E_D_SCF3_Pent_amide	E_S_THF_1_MC_6_SC_1	0.40375
Biselide_B	t1_epibis_NHK_down_E_D_SCF3_Pent_amide	E_S_THF_1_MC_6_SC_1	0.37628
Biselide_C	t1_epibis_NHK_down_E_D_SCF3_Pent_amide	E_S_THF_1_MC_6_SC_1	0.42415
Biselide_D	t1_epibis_NHK_down_E_D_SCF3_Pent_amide	E_S_THF_1_MC_6_SC_1	0.39559
Fijianolide_A	t1_epibis_NHK_down_E_D_SCF3_Pent_amide	E_S_THF_1_MC_6_SC_1	0.39196
Fijianolide_D	t1_epibis_NHK_down_E_D_SCF3_Pent_amide	E_S_THF_1_MC_6_SC_1	0.38809
Fijianolide_F	t1_epibis_NHK_down_E_D_SCF3_Pent_amide	E_S_THF_1_MC_6_SC_1	0.38161
Fijianolide_H	t1_epibis_NHK_down_E_D_SCF3_Pent_amide	E_S_THF_1_MC_6_SC_1	0.38889
Fijianolide_I	t1_epibis_NHK_down_E_D_SCF3_Pent_amide	E_S_THF_1_MC_6_SC_1	0.39315
Haterumalide_B	t1_epibis_NHK_down_E_D_SCF3_Pent_amide	E_S_THF_1_MC_6_SC_1	0.38945
Haterumalide_NA	t1_epibis_NHK_down_E_D_SCF3_Pent_amide	E_S_THF_1_MC_6_SC_1	0.42654
Haterumalide_NB	t1_epibis_NHK_down_E_D_SCF3_Pent_amide	E_S_THF_1_MC_6_SC_1	0.41122
Haterumalide_NC	t1_epibis_NHK_down_E_D_SCF3_Pent_amide	E_S_THF_1_MC_6_SC_1	0.40635
Haterumalide_ND	t1_epibis_NHK_down_E_D_SCF3_Pent_amide	E_S_THF_1_MC_6_SC_1	0.42392
Haterumalide_NE	t1_epibis_NHK_down_E_D_SCF3_Pent_amide	E_S_THF_1_MC_6_SC_1	0.43736
Phormidolide_Agpbp	t1_epibis_NHK_down_E_D_SCF3_Pent_amide	E_S_THF_1_MC_6_SC_1	0.43758
Phormidolide_BC	t1_epibis_NHK_down_E_D_SCF3_Pent_amide	E_S_THF_1_MC_6_SC_1	0.58599
iriomoteolide-13a	t1_epibis_NHK_down_E_D_SCF3_Pent_amide	E_S_THF_1_MC_6_SC_1	0.36163
Biselide_A	t1_epibis_NHK_down_E_D_SCF3_Pent_thiazole	E_S_THF_1_MC_6_SC_2	0.39294
Biselide_B	t1_epibis_NHK_down_E_D_SCF3_Pent_thiazole	E_S_THF_1_MC_6_SC_2	0.36404
Biselide_C	t1_epibis_NHK_down_E_D_SCF3_Pent_thiazole	E_S_THF_1_MC_6_SC_2	0.4142
Biselide_D	t1_epibis_NHK_down_E_D_SCF3_Pent_thiazole	E_S_THF_1_MC_6_SC_2	0.37133
Fijianolide_A	t1_epibis_NHK_down_E_D_SCF3_Pent_thiazole	E_S_THF_1_MC_6_SC_2	0.42128
Fijianolide_D	t1_epibis_NHK_down_E_D_SCF3_Pent_thiazole	E_S_THF_1_MC_6_SC_2	0.40902
Fijianolide_F	t1_epibis_NHK_down_E_D_SCF3_Pent_thiazole	E_S_THF_1_MC_6_SC_2	0.41954
Fijianolide_H	t1_epibis_NHK_down_E_D_SCF3_Pent_thiazole	E_S_THF_1_MC_6_SC_2	0.41692
Fijianolide_I	t1_epibis_NHK_down_E_D_SCF3_Pent_thiazole	E_S_THF_1_MC_6_SC_2	0.41337
Haterumalide_B	t1_epibis_NHK_down_E_D_SCF3_Pent_thiazole	E_S_THF_1_MC_6_SC_2	0.37645
Haterumalide_NA	t1_epibis_NHK_down_E_D_SCF3_Pent_thiazole	E_S_THF_1_MC_6_SC_2	0.41032
Haterumalide_NB	t1_epibis_NHK_down_E_D_SCF3_Pent_thiazole	E_S_THF_1_MC_6_SC_2	0.39712
Haterumalide_NC	t1_epibis_NHK_down_E_D_SCF3_Pent_thiazole	E_S_THF_1_MC_6_SC_2	0.39481
Haterumalide_ND	t1_epibis_NHK_down_E_D_SCF3_Pent_thiazole	E_S_THF_1_MC_6_SC_2	0.41239
Haterumalide_NE	t1_epibis_NHK_down_E_D_SCF3_Pent_thiazole	E_S_THF_1_MC_6_SC_2	0.42906
Phormidolide_Agpbp	t1_epibis_NHK_down_E_D_SCF3_Pent_thiazole	E_S_THF_1_MC_6_SC_2	0.42249
Phormidolide_BC	t1_epibis_NHK_down_E_D_SCF3_Pent_thiazole	E_S_THF_1_MC_6_SC_2	0.52754
iriomoteolide-13a	t1_epibis_NHK_down_E_D_SCF3_Pent_thiazole	E_S_THF_1_MC_6_SC_2	0.37317
Biselide_A	t1_epibis_NHK_down_E_D_SCF3_Pent_dihydropyran	E_S_THF_1_MC_6_SC_3	0.38852
Biselide_B	t1_epibis_NHK_down_E_D_SCF3_Pent_dihydropyran	E_S_THF_1_MC_6_SC_3	0.36519
Biselide_C	t1_epibis_NHK_down_E_D_SCF3_Pent_dihydropyran	E_S_THF_1_MC_6_SC_3	0.41115
Biselide_D	t1_epibis_NHK_down_E_D_SCF3_Pent_dihydropyran	E_S_THF_1_MC_6_SC_3	0.37178
Fijianolide_A	t1_epibis_NHK_down_E_D_SCF3_Pent_dihydropyran	E_S_THF_1_MC_6_SC_3	0.42893
Fijianolide_D	t1_epibis_NHK_down_E_D_SCF3_Pent_dihydropyran	E_S_THF_1_MC_6_SC_3	0.4161
Fijianolide_F	t1_epibis_NHK_down_E_D_SCF3_Pent_dihydropyran	E_S_THF_1_MC_6_SC_3	0.42852
Fijianolide_H	t1_epibis_NHK_down_E_D_SCF3_Pent_dihydropyran	E_S_THF_1_MC_6_SC_3	0.42144
Fijianolide_I	t1_epibis_NHK_down_E_D_SCF3_Pent_dihydropyran	E_S_THF_1_MC_6_SC_3	0.42054
Haterumalide_B	t1_epibis_NHK_down_E_D_SCF3_Pent_dihydropyran	E_S_THF_1_MC_6_SC_3	0.37922
Haterumalide_NA	t1_epibis_NHK_down_E_D_SCF3_Pent_dihydropyran	E_S_THF_1_MC_6_SC_3	0.40462
Haterumalide_NB	t1_epibis_NHK_down_E_D_SCF3_Pent_dihydropyran	E_S_THF_1_MC_6_SC_3	0.39701
Haterumalide_NC	t1_epibis_NHK_down_E_D_SCF3_Pent_dihydropyran	E_S_THF_1_MC_6_SC_3	0.39574
Haterumalide_ND	t1_epibis_NHK_down_E_D_SCF3_Pent_dihydropyran	E_S_THF_1_MC_6_SC_3	0.4037
Haterumalide_NE	t1_epibis_NHK_down_E_D_SCF3_Pent_dihydropyran	E_S_THF_1_MC_6_SC_3	0.416
Phormidolide_Agpbp	t1_epibis_NHK_down_E_D_SCF3_Pent_dihydropyran	E_S_THF_1_MC_6_SC_3	0.41592
Phormidolide_BC	t1_epibis_NHK_down_E_D_SCF3_Pent_dihydropyran	E_S_THF_1_MC_6_SC_3	0.52106
iriomoteolide-13a	t1_epibis_NHK_down_E_D_SCF3_Pent_dihydropyran	E_S_THF_1_MC_6_SC_3	0.37251
Biselide_A	t1_epibis_NHK_down_E_L_Cl_Hex_amide	E_S_THF_1_MC_7_SC_1	0.4205
Biselide_B	t1_epibis_NHK_down_E_L_Cl_Hex_amide	E_S_THF_1_MC_7_SC_1	0.39287
Biselide_C	t1_epibis_NHK_down_E_L_Cl_Hex_amide	E_S_THF_1_MC_7_SC_1	0.45985
Biselide_D	t1_epibis_NHK_down_E_L_Cl_Hex_amide	E_S_THF_1_MC_7_SC_1	0.41689
Fijianolide_A	t1_epibis_NHK_down_E_L_Cl_Hex_amide	E_S_THF_1_MC_7_SC_1	0.41424
Fijianolide_D	t1_epibis_NHK_down_E_L_Cl_Hex_amide	E_S_THF_1_MC_7_SC_1	0.40932
Fijianolide_F	t1_epibis_NHK_down_E_L_Cl_Hex_amide	E_S_THF_1_MC_7_SC_1	0.4027
Fijianolide_H	t1_epibis_NHK_down_E_L_Cl_Hex_amide	E_S_THF_1_MC_7_SC_1	0.40985
Fijianolide_I	t1_epibis_NHK_down_E_L_Cl_Hex_amide	E_S_THF_1_MC_7_SC_1	0.41373
Haterumalide_B	t1_epibis_NHK_down_E_L_Cl_Hex_amide	E_S_THF_1_MC_7_SC_1	0.41139
Haterumalide_NA	t1_epibis_NHK_down_E_L_Cl_Hex_amide	E_S_THF_1_MC_7_SC_1	0.45081
Haterumalide_NB	t1_epibis_NHK_down_E_L_Cl_Hex_amide	E_S_THF_1_MC_7_SC_1	0.43175
Haterumalide_NC	t1_epibis_NHK_down_E_L_Cl_Hex_amide	E_S_THF_1_MC_7_SC_1	0.43305
Haterumalide_ND	t1_epibis_NHK_down_E_L_Cl_Hex_amide	E_S_THF_1_MC_7_SC_1	0.44614
Haterumalide_NE	t1_epibis_NHK_down_E_L_Cl_Hex_amide	E_S_THF_1_MC_7_SC_1	0.4813
Phormidolide_Agpbp	t1_epibis_NHK_down_E_L_Cl_Hex_amide	E_S_THF_1_MC_7_SC_1	0.47293
Phormidolide_BC	t1_epibis_NHK_down_E_L_Cl_Hex_amide	E_S_THF_1_MC_7_SC_1	0.62921
iriomoteolide-13a	t1_epibis_NHK_down_E_L_Cl_Hex_amide	E_S_THF_1_MC_7_SC_1	0.3667
Biselide_A	t1_epibis_NHK_down_E_L_Cl_Hex_thiazole	E_S_THF_1_MC_7_SC_2	0.40505
Biselide_B	t1_epibis_NHK_down_E_L_Cl_Hex_thiazole	E_S_THF_1_MC_7_SC_2	0.37314
Biselide_C	t1_epibis_NHK_down_E_L_Cl_Hex_thiazole	E_S_THF_1_MC_7_SC_2	0.44449
Biselide_D	t1_epibis_NHK_down_E_L_Cl_Hex_thiazole	E_S_THF_1_MC_7_SC_2	0.38428
Fijianolide_A	t1_epibis_NHK_down_E_L_Cl_Hex_thiazole	E_S_THF_1_MC_7_SC_2	0.44604
Fijianolide_D	t1_epibis_NHK_down_E_L_Cl_Hex_thiazole	E_S_THF_1_MC_7_SC_2	0.4326
Fijianolide_F	t1_epibis_NHK_down_E_L_Cl_Hex_thiazole	E_S_THF_1_MC_7_SC_2	0.44305
Fijianolide_H	t1_epibis_NHK_down_E_L_Cl_Hex_thiazole	E_S_THF_1_MC_7_SC_2	0.44024
Fijianolide_I	t1_epibis_NHK_down_E_L_Cl_Hex_thiazole	E_S_THF_1_MC_7_SC_2	0.43624
Haterumalide_B	t1_epibis_NHK_down_E_L_Cl_Hex_thiazole	E_S_THF_1_MC_7_SC_2	0.3926
Haterumalide_NA	t1_epibis_NHK_down_E_L_Cl_Hex_thiazole	E_S_THF_1_MC_7_SC_2	0.43001
Haterumalide_NB	t1_epibis_NHK_down_E_L_Cl_Hex_thiazole	E_S_THF_1_MC_7_SC_2	0.41289
Haterumalide_NC	t1_epibis_NHK_down_E_L_Cl_Hex_thiazole	E_S_THF_1_MC_7_SC_2	0.41416
Haterumalide_ND	t1_epibis_NHK_down_E_L_Cl_Hex_thiazole	E_S_THF_1_MC_7_SC_2	0.42817
Haterumalide_NE	t1_epibis_NHK_down_E_L_Cl_Hex_thiazole	E_S_THF_1_MC_7_SC_2	0.46202
Phormidolide_Agpbp	t1_epibis_NHK_down_E_L_Cl_Hex_thiazole	E_S_THF_1_MC_7_SC_2	0.45138
Phormidolide_BC	t1_epibis_NHK_down_E_L_Cl_Hex_thiazole	E_S_THF_1_MC_7_SC_2	0.56536
iriomoteolide-13a	t1_epibis_NHK_down_E_L_Cl_Hex_thiazole	E_S_THF_1_MC_7_SC_2	0.3763
Biselide_A	t1_epibis_NHK_down_E_L_Cl_Hex_dihydropyran	E_S_THF_1_MC_7_SC_3	0.40763
Biselide_B	t1_epibis_NHK_down_E_L_Cl_Hex_dihydropyran	E_S_THF_1_MC_7_SC_3	0.38138
Biselide_C	t1_epibis_NHK_down_E_L_Cl_Hex_dihydropyran	E_S_THF_1_MC_7_SC_3	0.44324
Biselide_D	t1_epibis_NHK_down_E_L_Cl_Hex_dihydropyran	E_S_THF_1_MC_7_SC_3	0.39001
Fijianolide_A	t1_epibis_NHK_down_E_L_Cl_Hex_dihydropyran	E_S_THF_1_MC_7_SC_3	0.45582
Fijianolide_D	t1_epibis_NHK_down_E_L_Cl_Hex_dihydropyran	E_S_THF_1_MC_7_SC_3	0.44245
Fijianolide_F	t1_epibis_NHK_down_E_L_Cl_Hex_dihydropyran	E_S_THF_1_MC_7_SC_3	0.4525
Fijianolide_H	t1_epibis_NHK_down_E_L_Cl_Hex_dihydropyran	E_S_THF_1_MC_7_SC_3	0.44649
Fijianolide_I	t1_epibis_NHK_down_E_L_Cl_Hex_dihydropyran	E_S_THF_1_MC_7_SC_3	0.44565
Haterumalide_B	t1_epibis_NHK_down_E_L_Cl_Hex_dihydropyran	E_S_THF_1_MC_7_SC_3	0.401
Haterumalide_NA	t1_epibis_NHK_down_E_L_Cl_Hex_dihydropyran	E_S_THF_1_MC_7_SC_3	0.43131
Haterumalide_NB	t1_epibis_NHK_down_E_L_Cl_Hex_dihydropyran	E_S_THF_1_MC_7_SC_3	0.42011
Haterumalide_NC	t1_epibis_NHK_down_E_L_Cl_Hex_dihydropyran	E_S_THF_1_MC_7_SC_3	0.42286
Haterumalide_ND	t1_epibis_NHK_down_E_L_Cl_Hex_dihydropyran	E_S_THF_1_MC_7_SC_3	0.42923
Haterumalide_NE	t1_epibis_NHK_down_E_L_Cl_Hex_dihydropyran	E_S_THF_1_MC_7_SC_3	0.46351
Phormidolide_Agpbp	t1_epibis_NHK_down_E_L_Cl_Hex_dihydropyran	E_S_THF_1_MC_7_SC_3	0.44165
Phormidolide_BC	t1_epibis_NHK_down_E_L_Cl_Hex_dihydropyran	E_S_THF_1_MC_7_SC_3	0.56584
iriomoteolide-13a	t1_epibis_NHK_down_E_L_Cl_Hex_dihydropyran	E_S_THF_1_MC_7_SC_3	0.38423
Biselide_A	t1_epibis_NHK_down_E_D_Cl_Hex_amide	E_S_THF_1_MC_8_SC_1	0.42009
Biselide_B	t1_epibis_NHK_down_E_D_Cl_Hex_amide	E_S_THF_1_MC_8_SC_1	0.39574
Biselide_C	t1_epibis_NHK_down_E_D_Cl_Hex_amide	E_S_THF_1_MC_8_SC_1	0.45683
Biselide_D	t1_epibis_NHK_down_E_D_Cl_Hex_amide	E_S_THF_1_MC_8_SC_1	0.42079
Fijianolide_A	t1_epibis_NHK_down_E_D_Cl_Hex_amide	E_S_THF_1_MC_8_SC_1	0.41366
Fijianolide_D	t1_epibis_NHK_down_E_D_Cl_Hex_amide	E_S_THF_1_MC_8_SC_1	0.40749
Fijianolide_F	t1_epibis_NHK_down_E_D_Cl_Hex_amide	E_S_THF_1_MC_8_SC_1	0.40193
Fijianolide_H	t1_epibis_NHK_down_E_D_Cl_Hex_amide	E_S_THF_1_MC_8_SC_1	0.40844
Fijianolide_I	t1_epibis_NHK_down_E_D_Cl_Hex_amide	E_S_THF_1_MC_8_SC_1	0.41223
Haterumalide_B	t1_epibis_NHK_down_E_D_Cl_Hex_amide	E_S_THF_1_MC_8_SC_1	0.41467
Haterumalide_NA	t1_epibis_NHK_down_E_D_Cl_Hex_amide	E_S_THF_1_MC_8_SC_1	0.45204
Haterumalide_NB	t1_epibis_NHK_down_E_D_Cl_Hex_amide	E_S_THF_1_MC_8_SC_1	0.43505
Haterumalide_NC	t1_epibis_NHK_down_E_D_Cl_Hex_amide	E_S_THF_1_MC_8_SC_1	0.43402
Haterumalide_ND	t1_epibis_NHK_down_E_D_Cl_Hex_amide	E_S_THF_1_MC_8_SC_1	0.44602
Haterumalide_NE	t1_epibis_NHK_down_E_D_Cl_Hex_amide	E_S_THF_1_MC_8_SC_1	0.48667
Phormidolide_Agpbp	t1_epibis_NHK_down_E_D_Cl_Hex_amide	E_S_THF_1_MC_8_SC_1	0.47133
Phormidolide_BC	t1_epibis_NHK_down_E_D_Cl_Hex_amide	E_S_THF_1_MC_8_SC_1	0.61412
iriomoteolide-13a	t1_epibis_NHK_down_E_D_Cl_Hex_amide	E_S_THF_1_MC_8_SC_1	0.36372
Biselide_A	t1_epibis_NHK_down_E_D_Cl_Hex_thiazole	E_S_THF_1_MC_8_SC_2	0.40653
Biselide_B	t1_epibis_NHK_down_E_D_Cl_Hex_thiazole	E_S_THF_1_MC_8_SC_2	0.3754
Biselide_C	t1_epibis_NHK_down_E_D_Cl_Hex_thiazole	E_S_THF_1_MC_8_SC_2	0.44357
Biselide_D	t1_epibis_NHK_down_E_D_Cl_Hex_thiazole	E_S_THF_1_MC_8_SC_2	0.38796
Fijianolide_A	t1_epibis_NHK_down_E_D_Cl_Hex_thiazole	E_S_THF_1_MC_8_SC_2	0.44447
Fijianolide_D	t1_epibis_NHK_down_E_D_Cl_Hex_thiazole	E_S_THF_1_MC_8_SC_2	0.43277
Fijianolide_F	t1_epibis_NHK_down_E_D_Cl_Hex_thiazole	E_S_THF_1_MC_8_SC_2	0.44229
Fijianolide_H	t1_epibis_NHK_down_E_D_Cl_Hex_thiazole	E_S_THF_1_MC_8_SC_2	0.43875
Fijianolide_I	t1_epibis_NHK_down_E_D_Cl_Hex_thiazole	E_S_THF_1_MC_8_SC_2	0.43453
Haterumalide_B	t1_epibis_NHK_down_E_D_Cl_Hex_thiazole	E_S_THF_1_MC_8_SC_2	0.39675
Haterumalide_NA	t1_epibis_NHK_down_E_D_Cl_Hex_thiazole	E_S_THF_1_MC_8_SC_2	0.43179
Haterumalide_NB	t1_epibis_NHK_down_E_D_Cl_Hex_thiazole	E_S_THF_1_MC_8_SC_2	0.41781
Haterumalide_NC	t1_epibis_NHK_down_E_D_Cl_Hex_thiazole	E_S_THF_1_MC_8_SC_2	0.41567
Haterumalide_ND	t1_epibis_NHK_down_E_D_Cl_Hex_thiazole	E_S_THF_1_MC_8_SC_2	0.42981
Haterumalide_NE	t1_epibis_NHK_down_E_D_Cl_Hex_thiazole	E_S_THF_1_MC_8_SC_2	0.46622
Phormidolide_Agpbp	t1_epibis_NHK_down_E_D_Cl_Hex_thiazole	E_S_THF_1_MC_8_SC_2	0.45087
Phormidolide_BC	t1_epibis_NHK_down_E_D_Cl_Hex_thiazole	E_S_THF_1_MC_8_SC_2	0.55387
iriomoteolide-13a	t1_epibis_NHK_down_E_D_Cl_Hex_thiazole	E_S_THF_1_MC_8_SC_2	0.37511
Biselide_A	t1_epibis_NHK_down_E_D_Cl_Hex_dihydropyran	E_S_THF_1_MC_8_SC_3	0.40974
Biselide_B	t1_epibis_NHK_down_E_D_Cl_Hex_dihydropyran	E_S_THF_1_MC_8_SC_3	0.38377
Biselide_C	t1_epibis_NHK_down_E_D_Cl_Hex_dihydropyran	E_S_THF_1_MC_8_SC_3	0.44714
Biselide_D	t1_epibis_NHK_down_E_D_Cl_Hex_dihydropyran	E_S_THF_1_MC_8_SC_3	0.38988
Fijianolide_A	t1_epibis_NHK_down_E_D_Cl_Hex_dihydropyran	E_S_THF_1_MC_8_SC_3	0.45607
Fijianolide_D	t1_epibis_NHK_down_E_D_Cl_Hex_dihydropyran	E_S_THF_1_MC_8_SC_3	0.44287
Fijianolide_F	t1_epibis_NHK_down_E_D_Cl_Hex_dihydropyran	E_S_THF_1_MC_8_SC_3	0.45361
Fijianolide_H	t1_epibis_NHK_down_E_D_Cl_Hex_dihydropyran	E_S_THF_1_MC_8_SC_3	0.44827
Fijianolide_I	t1_epibis_NHK_down_E_D_Cl_Hex_dihydropyran	E_S_THF_1_MC_8_SC_3	0.4456
Haterumalide_B	t1_epibis_NHK_down_E_D_Cl_Hex_dihydropyran	E_S_THF_1_MC_8_SC_3	0.40324
Haterumalide_NA	t1_epibis_NHK_down_E_D_Cl_Hex_dihydropyran	E_S_THF_1_MC_8_SC_3	0.43259
Haterumalide_NB	t1_epibis_NHK_down_E_D_Cl_Hex_dihydropyran	E_S_THF_1_MC_8_SC_3	0.42162
Haterumalide_NC	t1_epibis_NHK_down_E_D_Cl_Hex_dihydropyran	E_S_THF_1_MC_8_SC_3	0.42279
Haterumalide_ND	t1_epibis_NHK_down_E_D_Cl_Hex_dihydropyran	E_S_THF_1_MC_8_SC_3	0.42919
Haterumalide_NE	t1_epibis_NHK_down_E_D_Cl_Hex_dihydropyran	E_S_THF_1_MC_8_SC_3	0.46279
Phormidolide_Agpbp	t1_epibis_NHK_down_E_D_Cl_Hex_dihydropyran	E_S_THF_1_MC_8_SC_3	0.44773
Phormidolide_BC	t1_epibis_NHK_down_E_D_Cl_Hex_dihydropyran	E_S_THF_1_MC_8_SC_3	0.54974
iriomoteolide-13a	t1_epibis_NHK_down_E_D_Cl_Hex_dihydropyran	E_S_THF_1_MC_8_SC_3	0.38228
Biselide_A	t1_epibis_NHK_down_E_L_F_Hex_amide	E_S_THF_1_MC_9_SC_1	0.41997
Biselide_B	t1_epibis_NHK_down_E_L_F_Hex_amide	E_S_THF_1_MC_9_SC_1	0.39109
Biselide_C	t1_epibis_NHK_down_E_L_F_Hex_amide	E_S_THF_1_MC_9_SC_1	0.45793
Biselide_D	t1_epibis_NHK_down_E_L_F_Hex_amide	E_S_THF_1_MC_9_SC_1	0.41601
Fijianolide_A	t1_epibis_NHK_down_E_L_F_Hex_amide	E_S_THF_1_MC_9_SC_1	0.41529
Fijianolide_D	t1_epibis_NHK_down_E_L_F_Hex_amide	E_S_THF_1_MC_9_SC_1	0.40966
Fijianolide_F	t1_epibis_NHK_down_E_L_F_Hex_amide	E_S_THF_1_MC_9_SC_1	0.40265
Fijianolide_H	t1_epibis_NHK_down_E_L_F_Hex_amide	E_S_THF_1_MC_9_SC_1	0.41019
Fijianolide_I	t1_epibis_NHK_down_E_L_F_Hex_amide	E_S_THF_1_MC_9_SC_1	0.41522
Haterumalide_B	t1_epibis_NHK_down_E_L_F_Hex_amide	E_S_THF_1_MC_9_SC_1	0.4113
Haterumalide_NA	t1_epibis_NHK_down_E_L_F_Hex_amide	E_S_THF_1_MC_9_SC_1	0.45222
Haterumalide_NB	t1_epibis_NHK_down_E_L_F_Hex_amide	E_S_THF_1_MC_9_SC_1	0.43153
Haterumalide_NC	t1_epibis_NHK_down_E_L_F_Hex_amide	E_S_THF_1_MC_9_SC_1	0.4323
Haterumalide_ND	t1_epibis_NHK_down_E_L_F_Hex_amide	E_S_THF_1_MC_9_SC_1	0.44566
Haterumalide_NE	t1_epibis_NHK_down_E_L_F_Hex_amide	E_S_THF_1_MC_9_SC_1	0.48137
Phormidolide_Agpbp	t1_epibis_NHK_down_E_L_F_Hex_amide	E_S_THF_1_MC_9_SC_1	0.47276
Phormidolide_BC	t1_epibis_NHK_down_E_L_F_Hex_amide	E_S_THF_1_MC_9_SC_1	0.61957
iriomoteolide-13a	t1_epibis_NHK_down_E_L_F_Hex_amide	E_S_THF_1_MC_9_SC_1	0.36726
Biselide_A	t1_epibis_NHK_down_E_L_F_Hex_thiazole	E_S_THF_1_MC_9_SC_2	0.40525
Biselide_B	t1_epibis_NHK_down_E_L_F_Hex_thiazole	E_S_THF_1_MC_9_SC_2	0.37445
Biselide_C	t1_epibis_NHK_down_E_L_F_Hex_thiazole	E_S_THF_1_MC_9_SC_2	0.44552
Biselide_D	t1_epibis_NHK_down_E_L_F_Hex_thiazole	E_S_THF_1_MC_9_SC_2	0.38596
Fijianolide_A	t1_epibis_NHK_down_E_L_F_Hex_thiazole	E_S_THF_1_MC_9_SC_2	0.44911
Fijianolide_D	t1_epibis_NHK_down_E_L_F_Hex_thiazole	E_S_THF_1_MC_9_SC_2	0.43503
Fijianolide_F	t1_epibis_NHK_down_E_L_F_Hex_thiazole	E_S_THF_1_MC_9_SC_2	0.44549
Fijianolide_H	t1_epibis_NHK_down_E_L_F_Hex_thiazole	E_S_THF_1_MC_9_SC_2	0.44374
Fijianolide_I	t1_epibis_NHK_down_E_L_F_Hex_thiazole	E_S_THF_1_MC_9_SC_2	0.43917
Haterumalide_B	t1_epibis_NHK_down_E_L_F_Hex_thiazole	E_S_THF_1_MC_9_SC_2	0.39489
Haterumalide_NA	t1_epibis_NHK_down_E_L_F_Hex_thiazole	E_S_THF_1_MC_9_SC_2	0.43072
Haterumalide_NB	t1_epibis_NHK_down_E_L_F_Hex_thiazole	E_S_THF_1_MC_9_SC_2	0.41538
Haterumalide_NC	t1_epibis_NHK_down_E_L_F_Hex_thiazole	E_S_THF_1_MC_9_SC_2	0.41656
Haterumalide_ND	t1_epibis_NHK_down_E_L_F_Hex_thiazole	E_S_THF_1_MC_9_SC_2	0.42839
Haterumalide_NE	t1_epibis_NHK_down_E_L_F_Hex_thiazole	E_S_THF_1_MC_9_SC_2	0.46079
Phormidolide_Agpbp	t1_epibis_NHK_down_E_L_F_Hex_thiazole	E_S_THF_1_MC_9_SC_2	0.45509
Phormidolide_BC	t1_epibis_NHK_down_E_L_F_Hex_thiazole	E_S_THF_1_MC_9_SC_2	0.5629
iriomoteolide-13a	t1_epibis_NHK_down_E_L_F_Hex_thiazole	E_S_THF_1_MC_9_SC_2	0.37599
Biselide_A	t1_epibis_NHK_down_E_L_F_Hex_dihydropyran	E_S_THF_1_MC_9_SC_3	0.40984
Biselide_B	t1_epibis_NHK_down_E_L_F_Hex_dihydropyran	E_S_THF_1_MC_9_SC_3	0.38266
Biselide_C	t1_epibis_NHK_down_E_L_F_Hex_dihydropyran	E_S_THF_1_MC_9_SC_3	0.44661
Biselide_D	t1_epibis_NHK_down_E_L_F_Hex_dihydropyran	E_S_THF_1_MC_9_SC_3	0.39103
Fijianolide_A	t1_epibis_NHK_down_E_L_F_Hex_dihydropyran	E_S_THF_1_MC_9_SC_3	0.46008
Fijianolide_D	t1_epibis_NHK_down_E_L_F_Hex_dihydropyran	E_S_THF_1_MC_9_SC_3	0.44465
Fijianolide_F	t1_epibis_NHK_down_E_L_F_Hex_dihydropyran	E_S_THF_1_MC_9_SC_3	0.45556
Fijianolide_H	t1_epibis_NHK_down_E_L_F_Hex_dihydropyran	E_S_THF_1_MC_9_SC_3	0.4494
Fijianolide_I	t1_epibis_NHK_down_E_L_F_Hex_dihydropyran	E_S_THF_1_MC_9_SC_3	0.44875
Haterumalide_B	t1_epibis_NHK_down_E_L_F_Hex_dihydropyran	E_S_THF_1_MC_9_SC_3	0.40195
Haterumalide_NA	t1_epibis_NHK_down_E_L_F_Hex_dihydropyran	E_S_THF_1_MC_9_SC_3	0.43542
Haterumalide_NB	t1_epibis_NHK_down_E_L_F_Hex_dihydropyran	E_S_THF_1_MC_9_SC_3	0.42253
Haterumalide_NC	t1_epibis_NHK_down_E_L_F_Hex_dihydropyran	E_S_THF_1_MC_9_SC_3	0.42482
Haterumalide_ND	t1_epibis_NHK_down_E_L_F_Hex_dihydropyran	E_S_THF_1_MC_9_SC_3	0.43265
Haterumalide_NE	t1_epibis_NHK_down_E_L_F_Hex_dihydropyran	E_S_THF_1_MC_9_SC_3	0.46383
Phormidolide_Agpbp	t1_epibis_NHK_down_E_L_F_Hex_dihydropyran	E_S_THF_1_MC_9_SC_3	0.45131
Phormidolide_BC	t1_epibis_NHK_down_E_L_F_Hex_dihydropyran	E_S_THF_1_MC_9_SC_3	0.56647
iriomoteolide-13a	t1_epibis_NHK_down_E_L_F_Hex_dihydropyran	E_S_THF_1_MC_9_SC_3	0.38558
Biselide_A	t1_epibis_NHK_down_E_D_F_Hex_amide	E_S_THF_1_MC_10_SC_1	0.41726
Biselide_B	t1_epibis_NHK_down_E_D_F_Hex_amide	E_S_THF_1_MC_10_SC_1	0.39249
Biselide_C	t1_epibis_NHK_down_E_D_F_Hex_amide	E_S_THF_1_MC_10_SC_1	0.45603
Biselide_D	t1_epibis_NHK_down_E_D_F_Hex_amide	E_S_THF_1_MC_10_SC_1	0.4168
Fijianolide_A	t1_epibis_NHK_down_E_D_F_Hex_amide	E_S_THF_1_MC_10_SC_1	0.41463
Fijianolide_D	t1_epibis_NHK_down_E_D_F_Hex_amide	E_S_THF_1_MC_10_SC_1	0.40859
Fijianolide_F	t1_epibis_NHK_down_E_D_F_Hex_amide	E_S_THF_1_MC_10_SC_1	0.40115
Fijianolide_H	t1_epibis_NHK_down_E_D_F_Hex_amide	E_S_THF_1_MC_10_SC_1	0.40876
Fijianolide_I	t1_epibis_NHK_down_E_D_F_Hex_amide	E_S_THF_1_MC_10_SC_1	0.41172
Haterumalide_B	t1_epibis_NHK_down_E_D_F_Hex_amide	E_S_THF_1_MC_10_SC_1	0.41097
Haterumalide_NA	t1_epibis_NHK_down_E_D_F_Hex_amide	E_S_THF_1_MC_10_SC_1	0.44934
Haterumalide_NB	t1_epibis_NHK_down_E_D_F_Hex_amide	E_S_THF_1_MC_10_SC_1	0.43157
Haterumalide_NC	t1_epibis_NHK_down_E_D_F_Hex_amide	E_S_THF_1_MC_10_SC_1	0.4337
Haterumalide_ND	t1_epibis_NHK_down_E_D_F_Hex_amide	E_S_THF_1_MC_10_SC_1	0.44738
Haterumalide_NE	t1_epibis_NHK_down_E_D_F_Hex_amide	E_S_THF_1_MC_10_SC_1	0.48379
Phormidolide_Agpbp	t1_epibis_NHK_down_E_D_F_Hex_amide	E_S_THF_1_MC_10_SC_1	0.4693
Phormidolide_BC	t1_epibis_NHK_down_E_D_F_Hex_amide	E_S_THF_1_MC_10_SC_1	0.61616
iriomoteolide-13a	t1_epibis_NHK_down_E_D_F_Hex_amide	E_S_THF_1_MC_10_SC_1	0.3648
Biselide_A	t1_epibis_NHK_down_E_D_F_Hex_thiazole	E_S_THF_1_MC_10_SC_2	0.40433
Biselide_B	t1_epibis_NHK_down_E_D_F_Hex_thiazole	E_S_THF_1_MC_10_SC_2	0.3731
Biselide_C	t1_epibis_NHK_down_E_D_F_Hex_thiazole	E_S_THF_1_MC_10_SC_2	0.44275
Biselide_D	t1_epibis_NHK_down_E_D_F_Hex_thiazole	E_S_THF_1_MC_10_SC_2	0.38477
Fijianolide_A	t1_epibis_NHK_down_E_D_F_Hex_thiazole	E_S_THF_1_MC_10_SC_2	0.4446
Fijianolide_D	t1_epibis_NHK_down_E_D_F_Hex_thiazole	E_S_THF_1_MC_10_SC_2	0.43148
Fijianolide_F	t1_epibis_NHK_down_E_D_F_Hex_thiazole	E_S_THF_1_MC_10_SC_2	0.44273
Fijianolide_H	t1_epibis_NHK_down_E_D_F_Hex_thiazole	E_S_THF_1_MC_10_SC_2	0.439
Fijianolide_I	t1_epibis_NHK_down_E_D_F_Hex_thiazole	E_S_THF_1_MC_10_SC_2	0.43546
Haterumalide_B	t1_epibis_NHK_down_E_D_F_Hex_thiazole	E_S_THF_1_MC_10_SC_2	0.39344
Haterumalide_NA	t1_epibis_NHK_down_E_D_F_Hex_thiazole	E_S_THF_1_MC_10_SC_2	0.42755
Haterumalide_NB	t1_epibis_NHK_down_E_D_F_Hex_thiazole	E_S_THF_1_MC_10_SC_2	0.4126
Haterumalide_NC	t1_epibis_NHK_down_E_D_F_Hex_thiazole	E_S_THF_1_MC_10_SC_2	0.41419
Haterumalide_ND	t1_epibis_NHK_down_E_D_F_Hex_thiazole	E_S_THF_1_MC_10_SC_2	0.42757
Haterumalide_NE	t1_epibis_NHK_down_E_D_F_Hex_thiazole	E_S_THF_1_MC_10_SC_2	0.45961
Phormidolide_Agpbp	t1_epibis_NHK_down_E_D_F_Hex_thiazole	E_S_THF_1_MC_10_SC_2	0.45021
Phormidolide_BC	t1_epibis_NHK_down_E_D_F_Hex_thiazole	E_S_THF_1_MC_10_SC_2	0.5563
iriomoteolide-13a	t1_epibis_NHK_down_E_D_F_Hex_thiazole	E_S_THF_1_MC_10_SC_2	0.37216
Biselide_A	t1_epibis_NHK_down_E_D_F_Hex_dihydropyran	E_S_THF_1_MC_10_SC_3	0.40487
Biselide_B	t1_epibis_NHK_down_E_D_F_Hex_dihydropyran	E_S_THF_1_MC_10_SC_3	0.38077
Biselide_C	t1_epibis_NHK_down_E_D_F_Hex_dihydropyran	E_S_THF_1_MC_10_SC_3	0.43507
Biselide_D	t1_epibis_NHK_down_E_D_F_Hex_dihydropyran	E_S_THF_1_MC_10_SC_3	0.38846
Fijianolide_A	t1_epibis_NHK_down_E_D_F_Hex_dihydropyran	E_S_THF_1_MC_10_SC_3	0.45482
Fijianolide_D	t1_epibis_NHK_down_E_D_F_Hex_dihydropyran	E_S_THF_1_MC_10_SC_3	0.44158
Fijianolide_F	t1_epibis_NHK_down_E_D_F_Hex_dihydropyran	E_S_THF_1_MC_10_SC_3	0.45293
Fijianolide_H	t1_epibis_NHK_down_E_D_F_Hex_dihydropyran	E_S_THF_1_MC_10_SC_3	0.44598
Fijianolide_I	t1_epibis_NHK_down_E_D_F_Hex_dihydropyran	E_S_THF_1_MC_10_SC_3	0.44435
Haterumalide_B	t1_epibis_NHK_down_E_D_F_Hex_dihydropyran	E_S_THF_1_MC_10_SC_3	0.40104
Haterumalide_NA	t1_epibis_NHK_down_E_D_F_Hex_dihydropyran	E_S_THF_1_MC_10_SC_3	0.43108
Haterumalide_NB	t1_epibis_NHK_down_E_D_F_Hex_dihydropyran	E_S_THF_1_MC_10_SC_3	0.42129
Haterumalide_NC	t1_epibis_NHK_down_E_D_F_Hex_dihydropyran	E_S_THF_1_MC_10_SC_3	0.41985
Haterumalide_ND	t1_epibis_NHK_down_E_D_F_Hex_dihydropyran	E_S_THF_1_MC_10_SC_3	0.42816
Haterumalide_NE	t1_epibis_NHK_down_E_D_F_Hex_dihydropyran	E_S_THF_1_MC_10_SC_3	0.46386
Phormidolide_Agpbp	t1_epibis_NHK_down_E_D_F_Hex_dihydropyran	E_S_THF_1_MC_10_SC_3	0.44903
Phormidolide_BC	t1_epibis_NHK_down_E_D_F_Hex_dihydropyran	E_S_THF_1_MC_10_SC_3	0.54929
iriomoteolide-13a	t1_epibis_NHK_down_E_D_F_Hex_dihydropyran	E_S_THF_1_MC_10_SC_3	0.38593
Biselide_A	t1_epibis_NHK_down_E_L_SCF3_Hex_amide	E_S_THF_1_MC_11_SC_1	0.40866
Biselide_B	t1_epibis_NHK_down_E_L_SCF3_Hex_amide	E_S_THF_1_MC_11_SC_1	0.3822
Biselide_C	t1_epibis_NHK_down_E_L_SCF3_Hex_amide	E_S_THF_1_MC_11_SC_1	0.43268
Biselide_D	t1_epibis_NHK_down_E_L_SCF3_Hex_amide	E_S_THF_1_MC_11_SC_1	0.40177
Fijianolide_A	t1_epibis_NHK_down_E_L_SCF3_Hex_amide	E_S_THF_1_MC_11_SC_1	0.39876
Fijianolide_D	t1_epibis_NHK_down_E_L_SCF3_Hex_amide	E_S_THF_1_MC_11_SC_1	0.39548
Fijianolide_F	t1_epibis_NHK_down_E_L_SCF3_Hex_amide	E_S_THF_1_MC_11_SC_1	0.39026
Fijianolide_H	t1_epibis_NHK_down_E_L_SCF3_Hex_amide	E_S_THF_1_MC_11_SC_1	0.39699
Fijianolide_I	t1_epibis_NHK_down_E_L_SCF3_Hex_amide	E_S_THF_1_MC_11_SC_1	0.40031
Haterumalide_B	t1_epibis_NHK_down_E_L_SCF3_Hex_amide	E_S_THF_1_MC_11_SC_1	0.39741
Haterumalide_NA	t1_epibis_NHK_down_E_L_SCF3_Hex_amide	E_S_THF_1_MC_11_SC_1	0.42899
Haterumalide_NB	t1_epibis_NHK_down_E_L_SCF3_Hex_amide	E_S_THF_1_MC_11_SC_1	0.41552
Haterumalide_NC	t1_epibis_NHK_down_E_L_SCF3_Hex_amide	E_S_THF_1_MC_11_SC_1	0.41444
Haterumalide_ND	t1_epibis_NHK_down_E_L_SCF3_Hex_amide	E_S_THF_1_MC_11_SC_1	0.42704
Haterumalide_NE	t1_epibis_NHK_down_E_L_SCF3_Hex_amide	E_S_THF_1_MC_11_SC_1	0.45015
Phormidolide_Agpbp	t1_epibis_NHK_down_E_L_SCF3_Hex_amide	E_S_THF_1_MC_11_SC_1	0.44234
Phormidolide_BC	t1_epibis_NHK_down_E_L_SCF3_Hex_amide	E_S_THF_1_MC_11_SC_1	0.59739
iriomoteolide-13a	t1_epibis_NHK_down_E_L_SCF3_Hex_amide	E_S_THF_1_MC_11_SC_1	0.36905
Biselide_A	t1_epibis_NHK_down_E_L_SCF3_Hex_thiazole	E_S_THF_1_MC_11_SC_2	0.39892
Biselide_B	t1_epibis_NHK_down_E_L_SCF3_Hex_thiazole	E_S_THF_1_MC_11_SC_2	0.36741
Biselide_C	t1_epibis_NHK_down_E_L_SCF3_Hex_thiazole	E_S_THF_1_MC_11_SC_2	0.42368
Biselide_D	t1_epibis_NHK_down_E_L_SCF3_Hex_thiazole	E_S_THF_1_MC_11_SC_2	0.3751
Fijianolide_A	t1_epibis_NHK_down_E_L_SCF3_Hex_thiazole	E_S_THF_1_MC_11_SC_2	0.43636
Fijianolide_D	t1_epibis_NHK_down_E_L_SCF3_Hex_thiazole	E_S_THF_1_MC_11_SC_2	0.42383
Fijianolide_F	t1_epibis_NHK_down_E_L_SCF3_Hex_thiazole	E_S_THF_1_MC_11_SC_2	0.43273
Fijianolide_H	t1_epibis_NHK_down_E_L_SCF3_Hex_thiazole	E_S_THF_1_MC_11_SC_2	0.43151
Fijianolide_I	t1_epibis_NHK_down_E_L_SCF3_Hex_thiazole	E_S_THF_1_MC_11_SC_2	0.42736
Haterumalide_B	t1_epibis_NHK_down_E_L_SCF3_Hex_thiazole	E_S_THF_1_MC_11_SC_2	0.38179
Haterumalide_NA	t1_epibis_NHK_down_E_L_SCF3_Hex_thiazole	E_S_THF_1_MC_11_SC_2	0.41338
Haterumalide_NB	t1_epibis_NHK_down_E_L_SCF3_Hex_thiazole	E_S_THF_1_MC_11_SC_2	0.4011
Haterumalide_NC	t1_epibis_NHK_down_E_L_SCF3_Hex_thiazole	E_S_THF_1_MC_11_SC_2	0.39877
Haterumalide_ND	t1_epibis_NHK_down_E_L_SCF3_Hex_thiazole	E_S_THF_1_MC_11_SC_2	0.41477
Haterumalide_NE	t1_epibis_NHK_down_E_L_SCF3_Hex_thiazole	E_S_THF_1_MC_11_SC_2	0.43462
Phormidolide_Agpbp	t1_epibis_NHK_down_E_L_SCF3_Hex_thiazole	E_S_THF_1_MC_11_SC_2	0.431
Phormidolide_BC	t1_epibis_NHK_down_E_L_SCF3_Hex_thiazole	E_S_THF_1_MC_11_SC_2	0.53892
iriomoteolide-13a	t1_epibis_NHK_down_E_L_SCF3_Hex_thiazole	E_S_THF_1_MC_11_SC_2	0.38662
Biselide_A	t1_epibis_NHK_down_E_L_SCF3_Hex_dihydropyran	E_S_THF_1_MC_11_SC_3	0.39862
Biselide_B	t1_epibis_NHK_down_E_L_SCF3_Hex_dihydropyran	E_S_THF_1_MC_11_SC_3	0.3726
Biselide_C	t1_epibis_NHK_down_E_L_SCF3_Hex_dihydropyran	E_S_THF_1_MC_11_SC_3	0.42157
Biselide_D	t1_epibis_NHK_down_E_L_SCF3_Hex_dihydropyran	E_S_THF_1_MC_11_SC_3	0.37863
Fijianolide_A	t1_epibis_NHK_down_E_L_SCF3_Hex_dihydropyran	E_S_THF_1_MC_11_SC_3	0.44136
Fijianolide_D	t1_epibis_NHK_down_E_L_SCF3_Hex_dihydropyran	E_S_THF_1_MC_11_SC_3	0.42861
Fijianolide_F	t1_epibis_NHK_down_E_L_SCF3_Hex_dihydropyran	E_S_THF_1_MC_11_SC_3	0.4384
Fijianolide_H	t1_epibis_NHK_down_E_L_SCF3_Hex_dihydropyran	E_S_THF_1_MC_11_SC_3	0.43302
Fijianolide_I	t1_epibis_NHK_down_E_L_SCF3_Hex_dihydropyran	E_S_THF_1_MC_11_SC_3	0.43175
Haterumalide_B	t1_epibis_NHK_down_E_L_SCF3_Hex_dihydropyran	E_S_THF_1_MC_11_SC_3	0.3869
Haterumalide_NA	t1_epibis_NHK_down_E_L_SCF3_Hex_dihydropyran	E_S_THF_1_MC_11_SC_3	0.41421
Haterumalide_NB	t1_epibis_NHK_down_E_L_SCF3_Hex_dihydropyran	E_S_THF_1_MC_11_SC_3	0.40562
Haterumalide_NC	t1_epibis_NHK_down_E_L_SCF3_Hex_dihydropyran	E_S_THF_1_MC_11_SC_3	0.40335
Haterumalide_ND	t1_epibis_NHK_down_E_L_SCF3_Hex_dihydropyran	E_S_THF_1_MC_11_SC_3	0.41227
Haterumalide_NE	t1_epibis_NHK_down_E_L_SCF3_Hex_dihydropyran	E_S_THF_1_MC_11_SC_3	0.43655
Phormidolide_Agpbp	t1_epibis_NHK_down_E_L_SCF3_Hex_dihydropyran	E_S_THF_1_MC_11_SC_3	0.42299
Phormidolide_BC	t1_epibis_NHK_down_E_L_SCF3_Hex_dihydropyran	E_S_THF_1_MC_11_SC_3	0.53547
iriomoteolide-13a	t1_epibis_NHK_down_E_L_SCF3_Hex_dihydropyran	E_S_THF_1_MC_11_SC_3	0.38572
Biselide_A	t1_epibis_NHK_down_E_D_SCF3_Hex_amide	E_S_THF_1_MC_12_SC_1	0.4082
Biselide_B	t1_epibis_NHK_down_E_D_SCF3_Hex_amide	E_S_THF_1_MC_12_SC_1	0.38186
Biselide_C	t1_epibis_NHK_down_E_D_SCF3_Hex_amide	E_S_THF_1_MC_12_SC_1	0.43892
Biselide_D	t1_epibis_NHK_down_E_D_SCF3_Hex_amide	E_S_THF_1_MC_12_SC_1	0.39526
Fijianolide_A	t1_epibis_NHK_down_E_D_SCF3_Hex_amide	E_S_THF_1_MC_12_SC_1	0.39947
Fijianolide_D	t1_epibis_NHK_down_E_D_SCF3_Hex_amide	E_S_THF_1_MC_12_SC_1	0.39554
Fijianolide_F	t1_epibis_NHK_down_E_D_SCF3_Hex_amide	E_S_THF_1_MC_12_SC_1	0.39013
Fijianolide_H	t1_epibis_NHK_down_E_D_SCF3_Hex_amide	E_S_THF_1_MC_12_SC_1	0.3963
Fijianolide_I	t1_epibis_NHK_down_E_D_SCF3_Hex_amide	E_S_THF_1_MC_12_SC_1	0.40005
Haterumalide_B	t1_epibis_NHK_down_E_D_SCF3_Hex_amide	E_S_THF_1_MC_12_SC_1	0.39066
Haterumalide_NA	t1_epibis_NHK_down_E_D_SCF3_Hex_amide	E_S_THF_1_MC_12_SC_1	0.42349
Haterumalide_NB	t1_epibis_NHK_down_E_D_SCF3_Hex_amide	E_S_THF_1_MC_12_SC_1	0.40736
Haterumalide_NC	t1_epibis_NHK_down_E_D_SCF3_Hex_amide	E_S_THF_1_MC_12_SC_1	0.40827
Haterumalide_ND	t1_epibis_NHK_down_E_D_SCF3_Hex_amide	E_S_THF_1_MC_12_SC_1	0.41937
Haterumalide_NE	t1_epibis_NHK_down_E_D_SCF3_Hex_amide	E_S_THF_1_MC_12_SC_1	0.44238
Phormidolide_Agpbp	t1_epibis_NHK_down_E_D_SCF3_Hex_amide	E_S_THF_1_MC_12_SC_1	0.44603
Phormidolide_BC	t1_epibis_NHK_down_E_D_SCF3_Hex_amide	E_S_THF_1_MC_12_SC_1	0.58106
iriomoteolide-13a	t1_epibis_NHK_down_E_D_SCF3_Hex_amide	E_S_THF_1_MC_12_SC_1	0.36166
Biselide_A	t1_epibis_NHK_down_E_D_SCF3_Hex_thiazole	E_S_THF_1_MC_12_SC_2	0.39892
Biselide_B	t1_epibis_NHK_down_E_D_SCF3_Hex_thiazole	E_S_THF_1_MC_12_SC_2	0.36772
Biselide_C	t1_epibis_NHK_down_E_D_SCF3_Hex_thiazole	E_S_THF_1_MC_12_SC_2	0.42968
Biselide_D	t1_epibis_NHK_down_E_D_SCF3_Hex_thiazole	E_S_THF_1_MC_12_SC_2	0.37065
Fijianolide_A	t1_epibis_NHK_down_E_D_SCF3_Hex_thiazole	E_S_THF_1_MC_12_SC_2	0.4311
Fijianolide_D	t1_epibis_NHK_down_E_D_SCF3_Hex_thiazole	E_S_THF_1_MC_12_SC_2	0.42026
Fijianolide_F	t1_epibis_NHK_down_E_D_SCF3_Hex_thiazole	E_S_THF_1_MC_12_SC_2	0.42922
Fijianolide_H	t1_epibis_NHK_down_E_D_SCF3_Hex_thiazole	E_S_THF_1_MC_12_SC_2	0.42677
Fijianolide_I	t1_epibis_NHK_down_E_D_SCF3_Hex_thiazole	E_S_THF_1_MC_12_SC_2	0.42241
Haterumalide_B	t1_epibis_NHK_down_E_D_SCF3_Hex_thiazole	E_S_THF_1_MC_12_SC_2	0.37869
Haterumalide_NA	t1_epibis_NHK_down_E_D_SCF3_Hex_thiazole	E_S_THF_1_MC_12_SC_2	0.40931
Haterumalide_NB	t1_epibis_NHK_down_E_D_SCF3_Hex_thiazole	E_S_THF_1_MC_12_SC_2	0.39515
Haterumalide_NC	t1_epibis_NHK_down_E_D_SCF3_Hex_thiazole	E_S_THF_1_MC_12_SC_2	0.39518
Haterumalide_ND	t1_epibis_NHK_down_E_D_SCF3_Hex_thiazole	E_S_THF_1_MC_12_SC_2	0.40811
Haterumalide_NE	t1_epibis_NHK_down_E_D_SCF3_Hex_thiazole	E_S_THF_1_MC_12_SC_2	0.42921
Phormidolide_Agpbp	t1_epibis_NHK_down_E_D_SCF3_Hex_thiazole	E_S_THF_1_MC_12_SC_2	0.43087
Phormidolide_BC	t1_epibis_NHK_down_E_D_SCF3_Hex_thiazole	E_S_THF_1_MC_12_SC_2	0.52381
iriomoteolide-13a	t1_epibis_NHK_down_E_D_SCF3_Hex_thiazole	E_S_THF_1_MC_12_SC_2	0.37513
Biselide_A	t1_epibis_NHK_down_E_D_SCF3_Hex_dihydropyran	E_S_THF_1_MC_12_SC_3	0.3958
Biselide_B	t1_epibis_NHK_down_E_D_SCF3_Hex_dihydropyran	E_S_THF_1_MC_12_SC_3	0.37339
Biselide_C	t1_epibis_NHK_down_E_D_SCF3_Hex_dihydropyran	E_S_THF_1_MC_12_SC_3	0.42508
Biselide_D	t1_epibis_NHK_down_E_D_SCF3_Hex_dihydropyran	E_S_THF_1_MC_12_SC_3	0.37574
Fijianolide_A	t1_epibis_NHK_down_E_D_SCF3_Hex_dihydropyran	E_S_THF_1_MC_12_SC_3	0.43907
Fijianolide_D	t1_epibis_NHK_down_E_D_SCF3_Hex_dihydropyran	E_S_THF_1_MC_12_SC_3	0.42734
Fijianolide_F	t1_epibis_NHK_down_E_D_SCF3_Hex_dihydropyran	E_S_THF_1_MC_12_SC_3	0.43626
Fijianolide_H	t1_epibis_NHK_down_E_D_SCF3_Hex_dihydropyran	E_S_THF_1_MC_12_SC_3	0.43028
Fijianolide_I	t1_epibis_NHK_down_E_D_SCF3_Hex_dihydropyran	E_S_THF_1_MC_12_SC_3	0.42879
Haterumalide_B	t1_epibis_NHK_down_E_D_SCF3_Hex_dihydropyran	E_S_THF_1_MC_12_SC_3	0.38516
Haterumalide_NA	t1_epibis_NHK_down_E_D_SCF3_Hex_dihydropyran	E_S_THF_1_MC_12_SC_3	0.40902
Haterumalide_NB	t1_epibis_NHK_down_E_D_SCF3_Hex_dihydropyran	E_S_THF_1_MC_12_SC_3	0.40177
Haterumalide_NC	t1_epibis_NHK_down_E_D_SCF3_Hex_dihydropyran	E_S_THF_1_MC_12_SC_3	0.39959
Haterumalide_ND	t1_epibis_NHK_down_E_D_SCF3_Hex_dihydropyran	E_S_THF_1_MC_12_SC_3	0.40472
Haterumalide_NE	t1_epibis_NHK_down_E_D_SCF3_Hex_dihydropyran	E_S_THF_1_MC_12_SC_3	0.43445
Phormidolide_Agpbp	t1_epibis_NHK_down_E_D_SCF3_Hex_dihydropyran	E_S_THF_1_MC_12_SC_3	0.42486
Phormidolide_BC	t1_epibis_NHK_down_E_D_SCF3_Hex_dihydropyran	E_S_THF_1_MC_12_SC_3	0.52117
iriomoteolide-13a	t1_epibis_NHK_down_E_D_SCF3_Hex_dihydropyran	E_S_THF_1_MC_12_SC_3	0.38218
Biselide_A	t1_epibis_NHK_down_E_propdiol_S_oxazolidinone_felkin_allyl_amide	E_S_THF_1_MC_13_SC_1	0.40975
Biselide_B	t1_epibis_NHK_down_E_propdiol_S_oxazolidinone_felkin_allyl_amide	E_S_THF_1_MC_13_SC_1	0.38446
Biselide_C	t1_epibis_NHK_down_E_propdiol_S_oxazolidinone_felkin_allyl_amide	E_S_THF_1_MC_13_SC_1	0.4399
Biselide_D	t1_epibis_NHK_down_E_propdiol_S_oxazolidinone_felkin_allyl_amide	E_S_THF_1_MC_13_SC_1	0.41183
Fijianolide_A	t1_epibis_NHK_down_E_propdiol_S_oxazolidinone_felkin_allyl_amide	E_S_THF_1_MC_13_SC_1	0.40913
Fijianolide_D	t1_epibis_NHK_down_E_propdiol_S_oxazolidinone_felkin_allyl_amide	E_S_THF_1_MC_13_SC_1	0.40407
Fijianolide_F	t1_epibis_NHK_down_E_propdiol_S_oxazolidinone_felkin_allyl_amide	E_S_THF_1_MC_13_SC_1	0.40028
Fijianolide_H	t1_epibis_NHK_down_E_propdiol_S_oxazolidinone_felkin_allyl_amide	E_S_THF_1_MC_13_SC_1	0.40436
Fijianolide_I	t1_epibis_NHK_down_E_propdiol_S_oxazolidinone_felkin_allyl_amide	E_S_THF_1_MC_13_SC_1	0.40973
Haterumalide_B	t1_epibis_NHK_down_E_propdiol_S_oxazolidinone_felkin_allyl_amide	E_S_THF_1_MC_13_SC_1	0.40485
Haterumalide_NA	t1_epibis_NHK_down_E_propdiol_S_oxazolidinone_felkin_allyl_amide	E_S_THF_1_MC_13_SC_1	0.44232
Haterumalide_NB	t1_epibis_NHK_down_E_propdiol_S_oxazolidinone_felkin_allyl_amide	E_S_THF_1_MC_13_SC_1	0.42556
Haterumalide_NC	t1_epibis_NHK_down_E_propdiol_S_oxazolidinone_felkin_allyl_amide	E_S_THF_1_MC_13_SC_1	0.42288
Haterumalide_ND	t1_epibis_NHK_down_E_propdiol_S_oxazolidinone_felkin_allyl_amide	E_S_THF_1_MC_13_SC_1	0.4363
Haterumalide_NE	t1_epibis_NHK_down_E_propdiol_S_oxazolidinone_felkin_allyl_amide	E_S_THF_1_MC_13_SC_1	0.47542
Phormidolide_Agpbp	t1_epibis_NHK_down_E_propdiol_S_oxazolidinone_felkin_allyl_amide	E_S_THF_1_MC_13_SC_1	0.48279
Phormidolide_BC	t1_epibis_NHK_down_E_propdiol_S_oxazolidinone_felkin_allyl_amide	E_S_THF_1_MC_13_SC_1	0.63459
iriomoteolide-13a	t1_epibis_NHK_down_E_propdiol_S_oxazolidinone_felkin_allyl_amide	E_S_THF_1_MC_13_SC_1	0.36714
Biselide_A	t1_epibis_NHK_down_E_propdiol_S_oxazolidinone_felkin_allyl_thiazole	E_S_THF_1_MC_13_SC_2	0.39736
Biselide_B	t1_epibis_NHK_down_E_propdiol_S_oxazolidinone_felkin_allyl_thiazole	E_S_THF_1_MC_13_SC_2	0.36596
Biselide_C	t1_epibis_NHK_down_E_propdiol_S_oxazolidinone_felkin_allyl_thiazole	E_S_THF_1_MC_13_SC_2	0.43019
Biselide_D	t1_epibis_NHK_down_E_propdiol_S_oxazolidinone_felkin_allyl_thiazole	E_S_THF_1_MC_13_SC_2	0.3822
Fijianolide_A	t1_epibis_NHK_down_E_propdiol_S_oxazolidinone_felkin_allyl_thiazole	E_S_THF_1_MC_13_SC_2	0.44376
Fijianolide_D	t1_epibis_NHK_down_E_propdiol_S_oxazolidinone_felkin_allyl_thiazole	E_S_THF_1_MC_13_SC_2	0.42994
Fijianolide_F	t1_epibis_NHK_down_E_propdiol_S_oxazolidinone_felkin_allyl_thiazole	E_S_THF_1_MC_13_SC_2	0.44176
Fijianolide_H	t1_epibis_NHK_down_E_propdiol_S_oxazolidinone_felkin_allyl_thiazole	E_S_THF_1_MC_13_SC_2	0.43806
Fijianolide_I	t1_epibis_NHK_down_E_propdiol_S_oxazolidinone_felkin_allyl_thiazole	E_S_THF_1_MC_13_SC_2	0.43542
Haterumalide_B	t1_epibis_NHK_down_E_propdiol_S_oxazolidinone_felkin_allyl_thiazole	E_S_THF_1_MC_13_SC_2	0.38882
Haterumalide_NA	t1_epibis_NHK_down_E_propdiol_S_oxazolidinone_felkin_allyl_thiazole	E_S_THF_1_MC_13_SC_2	0.42676
Haterumalide_NB	t1_epibis_NHK_down_E_propdiol_S_oxazolidinone_felkin_allyl_thiazole	E_S_THF_1_MC_13_SC_2	0.40978
Haterumalide_NC	t1_epibis_NHK_down_E_propdiol_S_oxazolidinone_felkin_allyl_thiazole	E_S_THF_1_MC_13_SC_2	0.40591
Haterumalide_ND	t1_epibis_NHK_down_E_propdiol_S_oxazolidinone_felkin_allyl_thiazole	E_S_THF_1_MC_13_SC_2	0.4249
Haterumalide_NE	t1_epibis_NHK_down_E_propdiol_S_oxazolidinone_felkin_allyl_thiazole	E_S_THF_1_MC_13_SC_2	0.45897
Phormidolide_Agpbp	t1_epibis_NHK_down_E_propdiol_S_oxazolidinone_felkin_allyl_thiazole	E_S_THF_1_MC_13_SC_2	0.4666
Phormidolide_BC	t1_epibis_NHK_down_E_propdiol_S_oxazolidinone_felkin_allyl_thiazole	E_S_THF_1_MC_13_SC_2	0.57105
iriomoteolide-13a	t1_epibis_NHK_down_E_propdiol_S_oxazolidinone_felkin_allyl_thiazole	E_S_THF_1_MC_13_SC_2	0.379
Biselide_A	t1_epibis_NHK_down_E_propdiol_S_oxazolidinone_felkin_allyl_dihydropyran	E_S_THF_1_MC_13_SC_3	0.40008
Biselide_B	t1_epibis_NHK_down_E_propdiol_S_oxazolidinone_felkin_allyl_dihydropyran	E_S_THF_1_MC_13_SC_3	0.37523
Biselide_C	t1_epibis_NHK_down_E_propdiol_S_oxazolidinone_felkin_allyl_dihydropyran	E_S_THF_1_MC_13_SC_3	0.42906
Biselide_D	t1_epibis_NHK_down_E_propdiol_S_oxazolidinone_felkin_allyl_dihydropyran	E_S_THF_1_MC_13_SC_3	0.38624
Fijianolide_A	t1_epibis_NHK_down_E_propdiol_S_oxazolidinone_felkin_allyl_dihydropyran	E_S_THF_1_MC_13_SC_3	0.45444
Fijianolide_D	t1_epibis_NHK_down_E_propdiol_S_oxazolidinone_felkin_allyl_dihydropyran	E_S_THF_1_MC_13_SC_3	0.43837
Fijianolide_F	t1_epibis_NHK_down_E_propdiol_S_oxazolidinone_felkin_allyl_dihydropyran	E_S_THF_1_MC_13_SC_3	0.45163
Fijianolide_H	t1_epibis_NHK_down_E_propdiol_S_oxazolidinone_felkin_allyl_dihydropyran	E_S_THF_1_MC_13_SC_3	0.44425
Fijianolide_I	t1_epibis_NHK_down_E_propdiol_S_oxazolidinone_felkin_allyl_dihydropyran	E_S_THF_1_MC_13_SC_3	0.44448
Haterumalide_B	t1_epibis_NHK_down_E_propdiol_S_oxazolidinone_felkin_allyl_dihydropyran	E_S_THF_1_MC_13_SC_3	0.39595
Haterumalide_NA	t1_epibis_NHK_down_E_propdiol_S_oxazolidinone_felkin_allyl_dihydropyran	E_S_THF_1_MC_13_SC_3	0.42823
Haterumalide_NB	t1_epibis_NHK_down_E_propdiol_S_oxazolidinone_felkin_allyl_dihydropyran	E_S_THF_1_MC_13_SC_3	0.41577
Haterumalide_NC	t1_epibis_NHK_down_E_propdiol_S_oxazolidinone_felkin_allyl_dihydropyran	E_S_THF_1_MC_13_SC_3	0.41387
Haterumalide_ND	t1_epibis_NHK_down_E_propdiol_S_oxazolidinone_felkin_allyl_dihydropyran	E_S_THF_1_MC_13_SC_3	0.42609
Haterumalide_NE	t1_epibis_NHK_down_E_propdiol_S_oxazolidinone_felkin_allyl_dihydropyran	E_S_THF_1_MC_13_SC_3	0.45902
Phormidolide_Agpbp	t1_epibis_NHK_down_E_propdiol_S_oxazolidinone_felkin_allyl_dihydropyran	E_S_THF_1_MC_13_SC_3	0.46387
Phormidolide_BC	t1_epibis_NHK_down_E_propdiol_S_oxazolidinone_felkin_allyl_dihydropyran	E_S_THF_1_MC_13_SC_3	0.5699
iriomoteolide-13a	t1_epibis_NHK_down_E_propdiol_S_oxazolidinone_felkin_allyl_dihydropyran	E_S_THF_1_MC_13_SC_3	0.38728
Biselide_A	t1_epibis_NHK_down_E_propdiol_S_oxazolidinone_antifelkin_allyl_amide	E_S_THF_1_MC_14_SC_1	0.41026
Biselide_B	t1_epibis_NHK_down_E_propdiol_S_oxazolidinone_antifelkin_allyl_amide	E_S_THF_1_MC_14_SC_1	0.38496
Biselide_C	t1_epibis_NHK_down_E_propdiol_S_oxazolidinone_antifelkin_allyl_amide	E_S_THF_1_MC_14_SC_1	0.43751
Biselide_D	t1_epibis_NHK_down_E_propdiol_S_oxazolidinone_antifelkin_allyl_amide	E_S_THF_1_MC_14_SC_1	0.41394
Fijianolide_A	t1_epibis_NHK_down_E_propdiol_S_oxazolidinone_antifelkin_allyl_amide	E_S_THF_1_MC_14_SC_1	0.4067
Fijianolide_D	t1_epibis_NHK_down_E_propdiol_S_oxazolidinone_antifelkin_allyl_amide	E_S_THF_1_MC_14_SC_1	0.40097
Fijianolide_F	t1_epibis_NHK_down_E_propdiol_S_oxazolidinone_antifelkin_allyl_amide	E_S_THF_1_MC_14_SC_1	0.39709
Fijianolide_H	t1_epibis_NHK_down_E_propdiol_S_oxazolidinone_antifelkin_allyl_amide	E_S_THF_1_MC_14_SC_1	0.40214
Fijianolide_I	t1_epibis_NHK_down_E_propdiol_S_oxazolidinone_antifelkin_allyl_amide	E_S_THF_1_MC_14_SC_1	0.40758
Haterumalide_B	t1_epibis_NHK_down_E_propdiol_S_oxazolidinone_antifelkin_allyl_amide	E_S_THF_1_MC_14_SC_1	0.40677
Haterumalide_NA	t1_epibis_NHK_down_E_propdiol_S_oxazolidinone_antifelkin_allyl_amide	E_S_THF_1_MC_14_SC_1	0.44457
Haterumalide_NB	t1_epibis_NHK_down_E_propdiol_S_oxazolidinone_antifelkin_allyl_amide	E_S_THF_1_MC_14_SC_1	0.42893
Haterumalide_NC	t1_epibis_NHK_down_E_propdiol_S_oxazolidinone_antifelkin_allyl_amide	E_S_THF_1_MC_14_SC_1	0.42309
Haterumalide_ND	t1_epibis_NHK_down_E_propdiol_S_oxazolidinone_antifelkin_allyl_amide	E_S_THF_1_MC_14_SC_1	0.43682
Haterumalide_NE	t1_epibis_NHK_down_E_propdiol_S_oxazolidinone_antifelkin_allyl_amide	E_S_THF_1_MC_14_SC_1	0.4729
Phormidolide_Agpbp	t1_epibis_NHK_down_E_propdiol_S_oxazolidinone_antifelkin_allyl_amide	E_S_THF_1_MC_14_SC_1	0.48349
Phormidolide_BC	t1_epibis_NHK_down_E_propdiol_S_oxazolidinone_antifelkin_allyl_amide	E_S_THF_1_MC_14_SC_1	0.62634
iriomoteolide-13a	t1_epibis_NHK_down_E_propdiol_S_oxazolidinone_antifelkin_allyl_amide	E_S_THF_1_MC_14_SC_1	0.37019
Biselide_A	t1_epibis_NHK_down_E_propdiol_S_oxazolidinone_antifelkin_allyl_thiazole	E_S_THF_1_MC_14_SC_2	0.39726
Biselide_B	t1_epibis_NHK_down_E_propdiol_S_oxazolidinone_antifelkin_allyl_thiazole	E_S_THF_1_MC_14_SC_2	0.36597
Biselide_C	t1_epibis_NHK_down_E_propdiol_S_oxazolidinone_antifelkin_allyl_thiazole	E_S_THF_1_MC_14_SC_2	0.42505
Biselide_D	t1_epibis_NHK_down_E_propdiol_S_oxazolidinone_antifelkin_allyl_thiazole	E_S_THF_1_MC_14_SC_2	0.3821
Fijianolide_A	t1_epibis_NHK_down_E_propdiol_S_oxazolidinone_antifelkin_allyl_thiazole	E_S_THF_1_MC_14_SC_2	0.44062
Fijianolide_D	t1_epibis_NHK_down_E_propdiol_S_oxazolidinone_antifelkin_allyl_thiazole	E_S_THF_1_MC_14_SC_2	0.42621
Fijianolide_F	t1_epibis_NHK_down_E_propdiol_S_oxazolidinone_antifelkin_allyl_thiazole	E_S_THF_1_MC_14_SC_2	0.43793
Fijianolide_H	t1_epibis_NHK_down_E_propdiol_S_oxazolidinone_antifelkin_allyl_thiazole	E_S_THF_1_MC_14_SC_2	0.43391
Fijianolide_I	t1_epibis_NHK_down_E_propdiol_S_oxazolidinone_antifelkin_allyl_thiazole	E_S_THF_1_MC_14_SC_2	0.43151
Haterumalide_B	t1_epibis_NHK_down_E_propdiol_S_oxazolidinone_antifelkin_allyl_thiazole	E_S_THF_1_MC_14_SC_2	0.3891
Haterumalide_NA	t1_epibis_NHK_down_E_propdiol_S_oxazolidinone_antifelkin_allyl_thiazole	E_S_THF_1_MC_14_SC_2	0.42588
Haterumalide_NB	t1_epibis_NHK_down_E_propdiol_S_oxazolidinone_antifelkin_allyl_thiazole	E_S_THF_1_MC_14_SC_2	0.41031
Haterumalide_NC	t1_epibis_NHK_down_E_propdiol_S_oxazolidinone_antifelkin_allyl_thiazole	E_S_THF_1_MC_14_SC_2	0.40596
Haterumalide_ND	t1_epibis_NHK_down_E_propdiol_S_oxazolidinone_antifelkin_allyl_thiazole	E_S_THF_1_MC_14_SC_2	0.42286
Haterumalide_NE	t1_epibis_NHK_down_E_propdiol_S_oxazolidinone_antifelkin_allyl_thiazole	E_S_THF_1_MC_14_SC_2	0.45711
Phormidolide_Agpbp	t1_epibis_NHK_down_E_propdiol_S_oxazolidinone_antifelkin_allyl_thiazole	E_S_THF_1_MC_14_SC_2	0.46528
Phormidolide_BC	t1_epibis_NHK_down_E_propdiol_S_oxazolidinone_antifelkin_allyl_thiazole	E_S_THF_1_MC_14_SC_2	0.56176
iriomoteolide-13a	t1_epibis_NHK_down_E_propdiol_S_oxazolidinone_antifelkin_allyl_thiazole	E_S_THF_1_MC_14_SC_2	0.37898
Biselide_A	t1_epibis_NHK_down_E_propdiol_S_oxazolidinone_antifelkin_allyl_dihydropyran	E_S_THF_1_MC_14_SC_3	0.39028
Biselide_B	t1_epibis_NHK_down_E_propdiol_S_oxazolidinone_antifelkin_allyl_dihydropyran	E_S_THF_1_MC_14_SC_3	0.36887
Biselide_C	t1_epibis_NHK_down_E_propdiol_S_oxazolidinone_antifelkin_allyl_dihydropyran	E_S_THF_1_MC_14_SC_3	0.41627
Biselide_D	t1_epibis_NHK_down_E_propdiol_S_oxazolidinone_antifelkin_allyl_dihydropyran	E_S_THF_1_MC_14_SC_3	0.3805
Fijianolide_A	t1_epibis_NHK_down_E_propdiol_S_oxazolidinone_antifelkin_allyl_dihydropyran	E_S_THF_1_MC_14_SC_3	0.44851
Fijianolide_D	t1_epibis_NHK_down_E_propdiol_S_oxazolidinone_antifelkin_allyl_dihydropyran	E_S_THF_1_MC_14_SC_3	0.43203
Fijianolide_F	t1_epibis_NHK_down_E_propdiol_S_oxazolidinone_antifelkin_allyl_dihydropyran	E_S_THF_1_MC_14_SC_3	0.44529
Fijianolide_H	t1_epibis_NHK_down_E_propdiol_S_oxazolidinone_antifelkin_allyl_dihydropyran	E_S_THF_1_MC_14_SC_3	0.43848
Fijianolide_I	t1_epibis_NHK_down_E_propdiol_S_oxazolidinone_antifelkin_allyl_dihydropyran	E_S_THF_1_MC_14_SC_3	0.43799
Haterumalide_B	t1_epibis_NHK_down_E_propdiol_S_oxazolidinone_antifelkin_allyl_dihydropyran	E_S_THF_1_MC_14_SC_3	0.39065
Haterumalide_NA	t1_epibis_NHK_down_E_propdiol_S_oxazolidinone_antifelkin_allyl_dihydropyran	E_S_THF_1_MC_14_SC_3	0.41727
Haterumalide_NB	t1_epibis_NHK_down_E_propdiol_S_oxazolidinone_antifelkin_allyl_dihydropyran	E_S_THF_1_MC_14_SC_3	0.40958
Haterumalide_NC	t1_epibis_NHK_down_E_propdiol_S_oxazolidinone_antifelkin_allyl_dihydropyran	E_S_THF_1_MC_14_SC_3	0.40877
Haterumalide_ND	t1_epibis_NHK_down_E_propdiol_S_oxazolidinone_antifelkin_allyl_dihydropyran	E_S_THF_1_MC_14_SC_3	0.41669
Haterumalide_NE	t1_epibis_NHK_down_E_propdiol_S_oxazolidinone_antifelkin_allyl_dihydropyran	E_S_THF_1_MC_14_SC_3	0.4559
Phormidolide_Agpbp	t1_epibis_NHK_down_E_propdiol_S_oxazolidinone_antifelkin_allyl_dihydropyran	E_S_THF_1_MC_14_SC_3	0.45767
Phormidolide_BC	t1_epibis_NHK_down_E_propdiol_S_oxazolidinone_antifelkin_allyl_dihydropyran	E_S_THF_1_MC_14_SC_3	0.55721
iriomoteolide-13a	t1_epibis_NHK_down_E_propdiol_S_oxazolidinone_antifelkin_allyl_dihydropyran	E_S_THF_1_MC_14_SC_3	0.38489
Biselide_A	t1_epibis_NHK_down_E_R_ester_S_oxazolidinone_felkin_allyl_amide	E_S_THF_1_MC_15_SC_1	0.41905
Biselide_B	t1_epibis_NHK_down_E_R_ester_S_oxazolidinone_felkin_allyl_amide	E_S_THF_1_MC_15_SC_1	0.39212
Biselide_C	t1_epibis_NHK_down_E_R_ester_S_oxazolidinone_felkin_allyl_amide	E_S_THF_1_MC_15_SC_1	0.45057
Biselide_D	t1_epibis_NHK_down_E_R_ester_S_oxazolidinone_felkin_allyl_amide	E_S_THF_1_MC_15_SC_1	0.41581
Fijianolide_A	t1_epibis_NHK_down_E_R_ester_S_oxazolidinone_felkin_allyl_amide	E_S_THF_1_MC_15_SC_1	0.4082
Fijianolide_D	t1_epibis_NHK_down_E_R_ester_S_oxazolidinone_felkin_allyl_amide	E_S_THF_1_MC_15_SC_1	0.40349
Fijianolide_F	t1_epibis_NHK_down_E_R_ester_S_oxazolidinone_felkin_allyl_amide	E_S_THF_1_MC_15_SC_1	0.40043
Fijianolide_H	t1_epibis_NHK_down_E_R_ester_S_oxazolidinone_felkin_allyl_amide	E_S_THF_1_MC_15_SC_1	0.40485
Fijianolide_I	t1_epibis_NHK_down_E_R_ester_S_oxazolidinone_felkin_allyl_amide	E_S_THF_1_MC_15_SC_1	0.40945
Haterumalide_B	t1_epibis_NHK_down_E_R_ester_S_oxazolidinone_felkin_allyl_amide	E_S_THF_1_MC_15_SC_1	0.41058
Haterumalide_NA	t1_epibis_NHK_down_E_R_ester_S_oxazolidinone_felkin_allyl_amide	E_S_THF_1_MC_15_SC_1	0.44858
Haterumalide_NB	t1_epibis_NHK_down_E_R_ester_S_oxazolidinone_felkin_allyl_amide	E_S_THF_1_MC_15_SC_1	0.43051
Haterumalide_NC	t1_epibis_NHK_down_E_R_ester_S_oxazolidinone_felkin_allyl_amide	E_S_THF_1_MC_15_SC_1	0.42621
Haterumalide_ND	t1_epibis_NHK_down_E_R_ester_S_oxazolidinone_felkin_allyl_amide	E_S_THF_1_MC_15_SC_1	0.43998
Haterumalide_NE	t1_epibis_NHK_down_E_R_ester_S_oxazolidinone_felkin_allyl_amide	E_S_THF_1_MC_15_SC_1	0.47496
Phormidolide_Agpbp	t1_epibis_NHK_down_E_R_ester_S_oxazolidinone_felkin_allyl_amide	E_S_THF_1_MC_15_SC_1	0.48606
Phormidolide_BC	t1_epibis_NHK_down_E_R_ester_S_oxazolidinone_felkin_allyl_amide	E_S_THF_1_MC_15_SC_1	0.63022
iriomoteolide-13a	t1_epibis_NHK_down_E_R_ester_S_oxazolidinone_felkin_allyl_amide	E_S_THF_1_MC_15_SC_1	0.37242
Biselide_A	t1_epibis_NHK_down_E_R_ester_S_oxazolidinone_felkin_allyl_thiazole	E_S_THF_1_MC_15_SC_2	0.40197
Biselide_B	t1_epibis_NHK_down_E_R_ester_S_oxazolidinone_felkin_allyl_thiazole	E_S_THF_1_MC_15_SC_2	0.37029
Biselide_C	t1_epibis_NHK_down_E_R_ester_S_oxazolidinone_felkin_allyl_thiazole	E_S_THF_1_MC_15_SC_2	0.43647
Biselide_D	t1_epibis_NHK_down_E_R_ester_S_oxazolidinone_felkin_allyl_thiazole	E_S_THF_1_MC_15_SC_2	0.384
Fijianolide_A	t1_epibis_NHK_down_E_R_ester_S_oxazolidinone_felkin_allyl_thiazole	E_S_THF_1_MC_15_SC_2	0.44171
Fijianolide_D	t1_epibis_NHK_down_E_R_ester_S_oxazolidinone_felkin_allyl_thiazole	E_S_THF_1_MC_15_SC_2	0.42765
Fijianolide_F	t1_epibis_NHK_down_E_R_ester_S_oxazolidinone_felkin_allyl_thiazole	E_S_THF_1_MC_15_SC_2	0.44107
Fijianolide_H	t1_epibis_NHK_down_E_R_ester_S_oxazolidinone_felkin_allyl_thiazole	E_S_THF_1_MC_15_SC_2	0.43684
Fijianolide_I	t1_epibis_NHK_down_E_R_ester_S_oxazolidinone_felkin_allyl_thiazole	E_S_THF_1_MC_15_SC_2	0.43395
Haterumalide_B	t1_epibis_NHK_down_E_R_ester_S_oxazolidinone_felkin_allyl_thiazole	E_S_THF_1_MC_15_SC_2	0.39069
Haterumalide_NA	t1_epibis_NHK_down_E_R_ester_S_oxazolidinone_felkin_allyl_thiazole	E_S_THF_1_MC_15_SC_2	0.42734
Haterumalide_NB	t1_epibis_NHK_down_E_R_ester_S_oxazolidinone_felkin_allyl_thiazole	E_S_THF_1_MC_15_SC_2	0.41108
Haterumalide_NC	t1_epibis_NHK_down_E_R_ester_S_oxazolidinone_felkin_allyl_thiazole	E_S_THF_1_MC_15_SC_2	0.40828
Haterumalide_ND	t1_epibis_NHK_down_E_R_ester_S_oxazolidinone_felkin_allyl_thiazole	E_S_THF_1_MC_15_SC_2	0.42458
Haterumalide_NE	t1_epibis_NHK_down_E_R_ester_S_oxazolidinone_felkin_allyl_thiazole	E_S_THF_1_MC_15_SC_2	0.45107
Phormidolide_Agpbp	t1_epibis_NHK_down_E_R_ester_S_oxazolidinone_felkin_allyl_thiazole	E_S_THF_1_MC_15_SC_2	0.46129
Phormidolide_BC	t1_epibis_NHK_down_E_R_ester_S_oxazolidinone_felkin_allyl_thiazole	E_S_THF_1_MC_15_SC_2	0.56562
iriomoteolide-13a	t1_epibis_NHK_down_E_R_ester_S_oxazolidinone_felkin_allyl_thiazole	E_S_THF_1_MC_15_SC_2	0.38034
Biselide_A	t1_epibis_NHK_down_E_R_ester_S_oxazolidinone_felkin_allyl_dihydropyran	E_S_THF_1_MC_15_SC_3	0.40576
Biselide_B	t1_epibis_NHK_down_E_R_ester_S_oxazolidinone_felkin_allyl_dihydropyran	E_S_THF_1_MC_15_SC_3	0.38099
Biselide_C	t1_epibis_NHK_down_E_R_ester_S_oxazolidinone_felkin_allyl_dihydropyran	E_S_THF_1_MC_15_SC_3	0.43306
Biselide_D	t1_epibis_NHK_down_E_R_ester_S_oxazolidinone_felkin_allyl_dihydropyran	E_S_THF_1_MC_15_SC_3	0.38933
Fijianolide_A	t1_epibis_NHK_down_E_R_ester_S_oxazolidinone_felkin_allyl_dihydropyran	E_S_THF_1_MC_15_SC_3	0.45181
Fijianolide_D	t1_epibis_NHK_down_E_R_ester_S_oxazolidinone_felkin_allyl_dihydropyran	E_S_THF_1_MC_15_SC_3	0.43731
Fijianolide_F	t1_epibis_NHK_down_E_R_ester_S_oxazolidinone_felkin_allyl_dihydropyran	E_S_THF_1_MC_15_SC_3	0.45134
Fijianolide_H	t1_epibis_NHK_down_E_R_ester_S_oxazolidinone_felkin_allyl_dihydropyran	E_S_THF_1_MC_15_SC_3	0.4431
Fijianolide_I	t1_epibis_NHK_down_E_R_ester_S_oxazolidinone_felkin_allyl_dihydropyran	E_S_THF_1_MC_15_SC_3	0.44215
Haterumalide_B	t1_epibis_NHK_down_E_R_ester_S_oxazolidinone_felkin_allyl_dihydropyran	E_S_THF_1_MC_15_SC_3	0.39966
Haterumalide_NA	t1_epibis_NHK_down_E_R_ester_S_oxazolidinone_felkin_allyl_dihydropyran	E_S_THF_1_MC_15_SC_3	0.4289
Haterumalide_NB	t1_epibis_NHK_down_E_R_ester_S_oxazolidinone_felkin_allyl_dihydropyran	E_S_THF_1_MC_15_SC_3	0.41894
Haterumalide_NC	t1_epibis_NHK_down_E_R_ester_S_oxazolidinone_felkin_allyl_dihydropyran	E_S_THF_1_MC_15_SC_3	0.41463
Haterumalide_ND	t1_epibis_NHK_down_E_R_ester_S_oxazolidinone_felkin_allyl_dihydropyran	E_S_THF_1_MC_15_SC_3	0.42382
Haterumalide_NE	t1_epibis_NHK_down_E_R_ester_S_oxazolidinone_felkin_allyl_dihydropyran	E_S_THF_1_MC_15_SC_3	0.45194
Phormidolide_Agpbp	t1_epibis_NHK_down_E_R_ester_S_oxazolidinone_felkin_allyl_dihydropyran	E_S_THF_1_MC_15_SC_3	0.46476
Phormidolide_BC	t1_epibis_NHK_down_E_R_ester_S_oxazolidinone_felkin_allyl_dihydropyran	E_S_THF_1_MC_15_SC_3	0.5627
iriomoteolide-13a	t1_epibis_NHK_down_E_R_ester_S_oxazolidinone_felkin_allyl_dihydropyran	E_S_THF_1_MC_15_SC_3	0.38759
Biselide_A	t1_epibis_NHK_down_E_R_ester_S_oxazolidinone_antifelkin_allyl_amide	E_S_THF_1_MC_16_SC_1	0.41828
Biselide_B	t1_epibis_NHK_down_E_R_ester_S_oxazolidinone_antifelkin_allyl_amide	E_S_THF_1_MC_16_SC_1	0.39209
Biselide_C	t1_epibis_NHK_down_E_R_ester_S_oxazolidinone_antifelkin_allyl_amide	E_S_THF_1_MC_16_SC_1	0.44337
Biselide_D	t1_epibis_NHK_down_E_R_ester_S_oxazolidinone_antifelkin_allyl_amide	E_S_THF_1_MC_16_SC_1	0.41683
Fijianolide_A	t1_epibis_NHK_down_E_R_ester_S_oxazolidinone_antifelkin_allyl_amide	E_S_THF_1_MC_16_SC_1	0.40655
Fijianolide_D	t1_epibis_NHK_down_E_R_ester_S_oxazolidinone_antifelkin_allyl_amide	E_S_THF_1_MC_16_SC_1	0.40095
Fijianolide_F	t1_epibis_NHK_down_E_R_ester_S_oxazolidinone_antifelkin_allyl_amide	E_S_THF_1_MC_16_SC_1	0.39765
Fijianolide_H	t1_epibis_NHK_down_E_R_ester_S_oxazolidinone_antifelkin_allyl_amide	E_S_THF_1_MC_16_SC_1	0.4023
Fijianolide_I	t1_epibis_NHK_down_E_R_ester_S_oxazolidinone_antifelkin_allyl_amide	E_S_THF_1_MC_16_SC_1	0.40745
Haterumalide_B	t1_epibis_NHK_down_E_R_ester_S_oxazolidinone_antifelkin_allyl_amide	E_S_THF_1_MC_16_SC_1	0.41243
Haterumalide_NA	t1_epibis_NHK_down_E_R_ester_S_oxazolidinone_antifelkin_allyl_amide	E_S_THF_1_MC_16_SC_1	0.44844
Haterumalide_NB	t1_epibis_NHK_down_E_R_ester_S_oxazolidinone_antifelkin_allyl_amide	E_S_THF_1_MC_16_SC_1	0.43128
Haterumalide_NC	t1_epibis_NHK_down_E_R_ester_S_oxazolidinone_antifelkin_allyl_amide	E_S_THF_1_MC_16_SC_1	0.4273
Haterumalide_ND	t1_epibis_NHK_down_E_R_ester_S_oxazolidinone_antifelkin_allyl_amide	E_S_THF_1_MC_16_SC_1	0.43912
Haterumalide_NE	t1_epibis_NHK_down_E_R_ester_S_oxazolidinone_antifelkin_allyl_amide	E_S_THF_1_MC_16_SC_1	0.46913
Phormidolide_Agpbp	t1_epibis_NHK_down_E_R_ester_S_oxazolidinone_antifelkin_allyl_amide	E_S_THF_1_MC_16_SC_1	0.48102
Phormidolide_BC	t1_epibis_NHK_down_E_R_ester_S_oxazolidinone_antifelkin_allyl_amide	E_S_THF_1_MC_16_SC_1	0.61845
iriomoteolide-13a	t1_epibis_NHK_down_E_R_ester_S_oxazolidinone_antifelkin_allyl_amide	E_S_THF_1_MC_16_SC_1	0.3682
Biselide_A	t1_epibis_NHK_down_E_R_ester_S_oxazolidinone_antifelkin_allyl_thiazole	E_S_THF_1_MC_16_SC_2	0.40451
Biselide_B	t1_epibis_NHK_down_E_R_ester_S_oxazolidinone_antifelkin_allyl_thiazole	E_S_THF_1_MC_16_SC_2	0.37149
Biselide_C	t1_epibis_NHK_down_E_R_ester_S_oxazolidinone_antifelkin_allyl_thiazole	E_S_THF_1_MC_16_SC_2	0.4291
Biselide_D	t1_epibis_NHK_down_E_R_ester_S_oxazolidinone_antifelkin_allyl_thiazole	E_S_THF_1_MC_16_SC_2	0.38449
Fijianolide_A	t1_epibis_NHK_down_E_R_ester_S_oxazolidinone_antifelkin_allyl_thiazole	E_S_THF_1_MC_16_SC_2	0.43884
Fijianolide_D	t1_epibis_NHK_down_E_R_ester_S_oxazolidinone_antifelkin_allyl_thiazole	E_S_THF_1_MC_16_SC_2	0.42511
Fijianolide_F	t1_epibis_NHK_down_E_R_ester_S_oxazolidinone_antifelkin_allyl_thiazole	E_S_THF_1_MC_16_SC_2	0.43789
Fijianolide_H	t1_epibis_NHK_down_E_R_ester_S_oxazolidinone_antifelkin_allyl_thiazole	E_S_THF_1_MC_16_SC_2	0.43415
Fijianolide_I	t1_epibis_NHK_down_E_R_ester_S_oxazolidinone_antifelkin_allyl_thiazole	E_S_THF_1_MC_16_SC_2	0.43047
Haterumalide_B	t1_epibis_NHK_down_E_R_ester_S_oxazolidinone_antifelkin_allyl_thiazole	E_S_THF_1_MC_16_SC_2	0.39204
Haterumalide_NA	t1_epibis_NHK_down_E_R_ester_S_oxazolidinone_antifelkin_allyl_thiazole	E_S_THF_1_MC_16_SC_2	0.42896
Haterumalide_NB	t1_epibis_NHK_down_E_R_ester_S_oxazolidinone_antifelkin_allyl_thiazole	E_S_THF_1_MC_16_SC_2	0.41347
Haterumalide_NC	t1_epibis_NHK_down_E_R_ester_S_oxazolidinone_antifelkin_allyl_thiazole	E_S_THF_1_MC_16_SC_2	0.40744
Haterumalide_ND	t1_epibis_NHK_down_E_R_ester_S_oxazolidinone_antifelkin_allyl_thiazole	E_S_THF_1_MC_16_SC_2	0.42207
Haterumalide_NE	t1_epibis_NHK_down_E_R_ester_S_oxazolidinone_antifelkin_allyl_thiazole	E_S_THF_1_MC_16_SC_2	0.45875
Phormidolide_Agpbp	t1_epibis_NHK_down_E_R_ester_S_oxazolidinone_antifelkin_allyl_thiazole	E_S_THF_1_MC_16_SC_2	0.4603
Phormidolide_BC	t1_epibis_NHK_down_E_R_ester_S_oxazolidinone_antifelkin_allyl_thiazole	E_S_THF_1_MC_16_SC_2	0.56127
iriomoteolide-13a	t1_epibis_NHK_down_E_R_ester_S_oxazolidinone_antifelkin_allyl_thiazole	E_S_THF_1_MC_16_SC_2	0.37962
Biselide_A	t1_epibis_NHK_down_E_R_ester_S_oxazolidinone_antifelkin_allyl_dihydropyran	E_S_THF_1_MC_16_SC_3	0.39424
Biselide_B	t1_epibis_NHK_down_E_R_ester_S_oxazolidinone_antifelkin_allyl_dihydropyran	E_S_THF_1_MC_16_SC_3	0.37292
Biselide_C	t1_epibis_NHK_down_E_R_ester_S_oxazolidinone_antifelkin_allyl_dihydropyran	E_S_THF_1_MC_16_SC_3	0.41767
Biselide_D	t1_epibis_NHK_down_E_R_ester_S_oxazolidinone_antifelkin_allyl_dihydropyran	E_S_THF_1_MC_16_SC_3	0.385
Fijianolide_A	t1_epibis_NHK_down_E_R_ester_S_oxazolidinone_antifelkin_allyl_dihydropyran	E_S_THF_1_MC_16_SC_3	0.44157
Fijianolide_D	t1_epibis_NHK_down_E_R_ester_S_oxazolidinone_antifelkin_allyl_dihydropyran	E_S_THF_1_MC_16_SC_3	0.42575
Fijianolide_F	t1_epibis_NHK_down_E_R_ester_S_oxazolidinone_antifelkin_allyl_dihydropyran	E_S_THF_1_MC_16_SC_3	0.44098
Fijianolide_H	t1_epibis_NHK_down_E_R_ester_S_oxazolidinone_antifelkin_allyl_dihydropyran	E_S_THF_1_MC_16_SC_3	0.4335
Fijianolide_I	t1_epibis_NHK_down_E_R_ester_S_oxazolidinone_antifelkin_allyl_dihydropyran	E_S_THF_1_MC_16_SC_3	0.43198
Haterumalide_B	t1_epibis_NHK_down_E_R_ester_S_oxazolidinone_antifelkin_allyl_dihydropyran	E_S_THF_1_MC_16_SC_3	0.39459
Haterumalide_NA	t1_epibis_NHK_down_E_R_ester_S_oxazolidinone_antifelkin_allyl_dihydropyran	E_S_THF_1_MC_16_SC_3	0.42111
Haterumalide_NB	t1_epibis_NHK_down_E_R_ester_S_oxazolidinone_antifelkin_allyl_dihydropyran	E_S_THF_1_MC_16_SC_3	0.4136
Haterumalide_NC	t1_epibis_NHK_down_E_R_ester_S_oxazolidinone_antifelkin_allyl_dihydropyran	E_S_THF_1_MC_16_SC_3	0.40864
Haterumalide_ND	t1_epibis_NHK_down_E_R_ester_S_oxazolidinone_antifelkin_allyl_dihydropyran	E_S_THF_1_MC_16_SC_3	0.41621
Haterumalide_NE	t1_epibis_NHK_down_E_R_ester_S_oxazolidinone_antifelkin_allyl_dihydropyran	E_S_THF_1_MC_16_SC_3	0.45216
Phormidolide_Agpbp	t1_epibis_NHK_down_E_R_ester_S_oxazolidinone_antifelkin_allyl_dihydropyran	E_S_THF_1_MC_16_SC_3	0.45145
Phormidolide_BC	t1_epibis_NHK_down_E_R_ester_S_oxazolidinone_antifelkin_allyl_dihydropyran	E_S_THF_1_MC_16_SC_3	0.54476
iriomoteolide-13a	t1_epibis_NHK_down_E_R_ester_S_oxazolidinone_antifelkin_allyl_dihydropyran	E_S_THF_1_MC_16_SC_3	0.38338
Biselide_A	t1_epibis_NHK_down_E_S_ester_S_oxazolidinone_felkin_allyl_amide	E_S_THF_1_MC_17_SC_1	0.41321
Biselide_B	t1_epibis_NHK_down_E_S_ester_S_oxazolidinone_felkin_allyl_amide	E_S_THF_1_MC_17_SC_1	0.38702
Biselide_C	t1_epibis_NHK_down_E_S_ester_S_oxazolidinone_felkin_allyl_amide	E_S_THF_1_MC_17_SC_1	0.44006
Biselide_D	t1_epibis_NHK_down_E_S_ester_S_oxazolidinone_felkin_allyl_amide	E_S_THF_1_MC_17_SC_1	0.41411
Fijianolide_A	t1_epibis_NHK_down_E_S_ester_S_oxazolidinone_felkin_allyl_amide	E_S_THF_1_MC_17_SC_1	0.41047
Fijianolide_D	t1_epibis_NHK_down_E_S_ester_S_oxazolidinone_felkin_allyl_amide	E_S_THF_1_MC_17_SC_1	0.40552
Fijianolide_F	t1_epibis_NHK_down_E_S_ester_S_oxazolidinone_felkin_allyl_amide	E_S_THF_1_MC_17_SC_1	0.402
Fijianolide_H	t1_epibis_NHK_down_E_S_ester_S_oxazolidinone_felkin_allyl_amide	E_S_THF_1_MC_17_SC_1	0.40684
Fijianolide_I	t1_epibis_NHK_down_E_S_ester_S_oxazolidinone_felkin_allyl_amide	E_S_THF_1_MC_17_SC_1	0.41216
Haterumalide_B	t1_epibis_NHK_down_E_S_ester_S_oxazolidinone_felkin_allyl_amide	E_S_THF_1_MC_17_SC_1	0.40693
Haterumalide_NA	t1_epibis_NHK_down_E_S_ester_S_oxazolidinone_felkin_allyl_amide	E_S_THF_1_MC_17_SC_1	0.4452
Haterumalide_NB	t1_epibis_NHK_down_E_S_ester_S_oxazolidinone_felkin_allyl_amide	E_S_THF_1_MC_17_SC_1	0.42756
Haterumalide_NC	t1_epibis_NHK_down_E_S_ester_S_oxazolidinone_felkin_allyl_amide	E_S_THF_1_MC_17_SC_1	0.42405
Haterumalide_ND	t1_epibis_NHK_down_E_S_ester_S_oxazolidinone_felkin_allyl_amide	E_S_THF_1_MC_17_SC_1	0.43693
Haterumalide_NE	t1_epibis_NHK_down_E_S_ester_S_oxazolidinone_felkin_allyl_amide	E_S_THF_1_MC_17_SC_1	0.46947
Phormidolide_Agpbp	t1_epibis_NHK_down_E_S_ester_S_oxazolidinone_felkin_allyl_amide	E_S_THF_1_MC_17_SC_1	0.48291
Phormidolide_BC	t1_epibis_NHK_down_E_S_ester_S_oxazolidinone_felkin_allyl_amide	E_S_THF_1_MC_17_SC_1	0.62698
iriomoteolide-13a	t1_epibis_NHK_down_E_S_ester_S_oxazolidinone_felkin_allyl_amide	E_S_THF_1_MC_17_SC_1	0.36854
Biselide_A	t1_epibis_NHK_down_E_S_ester_S_oxazolidinone_felkin_allyl_thiazole	E_S_THF_1_MC_17_SC_2	0.40001
Biselide_B	t1_epibis_NHK_down_E_S_ester_S_oxazolidinone_felkin_allyl_thiazole	E_S_THF_1_MC_17_SC_2	0.36995
Biselide_C	t1_epibis_NHK_down_E_S_ester_S_oxazolidinone_felkin_allyl_thiazole	E_S_THF_1_MC_17_SC_2	0.42671
Biselide_D	t1_epibis_NHK_down_E_S_ester_S_oxazolidinone_felkin_allyl_thiazole	E_S_THF_1_MC_17_SC_2	0.3814
Fijianolide_A	t1_epibis_NHK_down_E_S_ester_S_oxazolidinone_felkin_allyl_thiazole	E_S_THF_1_MC_17_SC_2	0.44386
Fijianolide_D	t1_epibis_NHK_down_E_S_ester_S_oxazolidinone_felkin_allyl_thiazole	E_S_THF_1_MC_17_SC_2	0.43063
Fijianolide_F	t1_epibis_NHK_down_E_S_ester_S_oxazolidinone_felkin_allyl_thiazole	E_S_THF_1_MC_17_SC_2	0.44292
Fijianolide_H	t1_epibis_NHK_down_E_S_ester_S_oxazolidinone_felkin_allyl_thiazole	E_S_THF_1_MC_17_SC_2	0.43865
Fijianolide_I	t1_epibis_NHK_down_E_S_ester_S_oxazolidinone_felkin_allyl_thiazole	E_S_THF_1_MC_17_SC_2	0.43597
Haterumalide_B	t1_epibis_NHK_down_E_S_ester_S_oxazolidinone_felkin_allyl_thiazole	E_S_THF_1_MC_17_SC_2	0.38909
Haterumalide_NA	t1_epibis_NHK_down_E_S_ester_S_oxazolidinone_felkin_allyl_thiazole	E_S_THF_1_MC_17_SC_2	0.42681
Haterumalide_NB	t1_epibis_NHK_down_E_S_ester_S_oxazolidinone_felkin_allyl_thiazole	E_S_THF_1_MC_17_SC_2	0.40838
Haterumalide_NC	t1_epibis_NHK_down_E_S_ester_S_oxazolidinone_felkin_allyl_thiazole	E_S_THF_1_MC_17_SC_2	0.40644
Haterumalide_ND	t1_epibis_NHK_down_E_S_ester_S_oxazolidinone_felkin_allyl_thiazole	E_S_THF_1_MC_17_SC_2	0.42307
Haterumalide_NE	t1_epibis_NHK_down_E_S_ester_S_oxazolidinone_felkin_allyl_thiazole	E_S_THF_1_MC_17_SC_2	0.45482
Phormidolide_Agpbp	t1_epibis_NHK_down_E_S_ester_S_oxazolidinone_felkin_allyl_thiazole	E_S_THF_1_MC_17_SC_2	0.46366
Phormidolide_BC	t1_epibis_NHK_down_E_S_ester_S_oxazolidinone_felkin_allyl_thiazole	E_S_THF_1_MC_17_SC_2	0.57041
iriomoteolide-13a	t1_epibis_NHK_down_E_S_ester_S_oxazolidinone_felkin_allyl_thiazole	E_S_THF_1_MC_17_SC_2	0.38036
Biselide_A	t1_epibis_NHK_down_E_S_ester_S_oxazolidinone_felkin_allyl_dihydropyran	E_S_THF_1_MC_17_SC_3	0.40231
Biselide_B	t1_epibis_NHK_down_E_S_ester_S_oxazolidinone_felkin_allyl_dihydropyran	E_S_THF_1_MC_17_SC_3	0.37842
Biselide_C	t1_epibis_NHK_down_E_S_ester_S_oxazolidinone_felkin_allyl_dihydropyran	E_S_THF_1_MC_17_SC_3	0.43074
Biselide_D	t1_epibis_NHK_down_E_S_ester_S_oxazolidinone_felkin_allyl_dihydropyran	E_S_THF_1_MC_17_SC_3	0.39067
Fijianolide_A	t1_epibis_NHK_down_E_S_ester_S_oxazolidinone_felkin_allyl_dihydropyran	E_S_THF_1_MC_17_SC_3	0.45427
Fijianolide_D	t1_epibis_NHK_down_E_S_ester_S_oxazolidinone_felkin_allyl_dihydropyran	E_S_THF_1_MC_17_SC_3	0.43941
Fijianolide_F	t1_epibis_NHK_down_E_S_ester_S_oxazolidinone_felkin_allyl_dihydropyran	E_S_THF_1_MC_17_SC_3	0.45289
Fijianolide_H	t1_epibis_NHK_down_E_S_ester_S_oxazolidinone_felkin_allyl_dihydropyran	E_S_THF_1_MC_17_SC_3	0.44523
Fijianolide_I	t1_epibis_NHK_down_E_S_ester_S_oxazolidinone_felkin_allyl_dihydropyran	E_S_THF_1_MC_17_SC_3	0.44443
Haterumalide_B	t1_epibis_NHK_down_E_S_ester_S_oxazolidinone_felkin_allyl_dihydropyran	E_S_THF_1_MC_17_SC_3	0.39907
Haterumalide_NA	t1_epibis_NHK_down_E_S_ester_S_oxazolidinone_felkin_allyl_dihydropyran	E_S_THF_1_MC_17_SC_3	0.42963
Haterumalide_NB	t1_epibis_NHK_down_E_S_ester_S_oxazolidinone_felkin_allyl_dihydropyran	E_S_THF_1_MC_17_SC_3	0.41845
Haterumalide_NC	t1_epibis_NHK_down_E_S_ester_S_oxazolidinone_felkin_allyl_dihydropyran	E_S_THF_1_MC_17_SC_3	0.41306
Haterumalide_ND	t1_epibis_NHK_down_E_S_ester_S_oxazolidinone_felkin_allyl_dihydropyran	E_S_THF_1_MC_17_SC_3	0.42444
Haterumalide_NE	t1_epibis_NHK_down_E_S_ester_S_oxazolidinone_felkin_allyl_dihydropyran	E_S_THF_1_MC_17_SC_3	0.45267
Phormidolide_Agpbp	t1_epibis_NHK_down_E_S_ester_S_oxazolidinone_felkin_allyl_dihydropyran	E_S_THF_1_MC_17_SC_3	0.46079
Phormidolide_BC	t1_epibis_NHK_down_E_S_ester_S_oxazolidinone_felkin_allyl_dihydropyran	E_S_THF_1_MC_17_SC_3	0.56473
iriomoteolide-13a	t1_epibis_NHK_down_E_S_ester_S_oxazolidinone_felkin_allyl_dihydropyran	E_S_THF_1_MC_17_SC_3	0.38851
Biselide_A	t1_epibis_NHK_down_E_S_ester_S_oxazolidinone_antifelkin_allyl_amide	E_S_THF_1_MC_18_SC_1	0.41124
Biselide_B	t1_epibis_NHK_down_E_S_ester_S_oxazolidinone_antifelkin_allyl_amide	E_S_THF_1_MC_18_SC_1	0.3866
Biselide_C	t1_epibis_NHK_down_E_S_ester_S_oxazolidinone_antifelkin_allyl_amide	E_S_THF_1_MC_18_SC_1	0.43462
Biselide_D	t1_epibis_NHK_down_E_S_ester_S_oxazolidinone_antifelkin_allyl_amide	E_S_THF_1_MC_18_SC_1	0.41168
Fijianolide_A	t1_epibis_NHK_down_E_S_ester_S_oxazolidinone_antifelkin_allyl_amide	E_S_THF_1_MC_18_SC_1	0.40627
Fijianolide_D	t1_epibis_NHK_down_E_S_ester_S_oxazolidinone_antifelkin_allyl_amide	E_S_THF_1_MC_18_SC_1	0.40037
Fijianolide_F	t1_epibis_NHK_down_E_S_ester_S_oxazolidinone_antifelkin_allyl_amide	E_S_THF_1_MC_18_SC_1	0.3977
Fijianolide_H	t1_epibis_NHK_down_E_S_ester_S_oxazolidinone_antifelkin_allyl_amide	E_S_THF_1_MC_18_SC_1	0.40176
Fijianolide_I	t1_epibis_NHK_down_E_S_ester_S_oxazolidinone_antifelkin_allyl_amide	E_S_THF_1_MC_18_SC_1	0.40654
Haterumalide_B	t1_epibis_NHK_down_E_S_ester_S_oxazolidinone_antifelkin_allyl_amide	E_S_THF_1_MC_18_SC_1	0.40603
Haterumalide_NA	t1_epibis_NHK_down_E_S_ester_S_oxazolidinone_antifelkin_allyl_amide	E_S_THF_1_MC_18_SC_1	0.44283
Haterumalide_NB	t1_epibis_NHK_down_E_S_ester_S_oxazolidinone_antifelkin_allyl_amide	E_S_THF_1_MC_18_SC_1	0.42695
Haterumalide_NC	t1_epibis_NHK_down_E_S_ester_S_oxazolidinone_antifelkin_allyl_amide	E_S_THF_1_MC_18_SC_1	0.42373
Haterumalide_ND	t1_epibis_NHK_down_E_S_ester_S_oxazolidinone_antifelkin_allyl_amide	E_S_THF_1_MC_18_SC_1	0.43556
Haterumalide_NE	t1_epibis_NHK_down_E_S_ester_S_oxazolidinone_antifelkin_allyl_amide	E_S_THF_1_MC_18_SC_1	0.46964
Phormidolide_Agpbp	t1_epibis_NHK_down_E_S_ester_S_oxazolidinone_antifelkin_allyl_amide	E_S_THF_1_MC_18_SC_1	0.47914
Phormidolide_BC	t1_epibis_NHK_down_E_S_ester_S_oxazolidinone_antifelkin_allyl_amide	E_S_THF_1_MC_18_SC_1	0.62086
iriomoteolide-13a	t1_epibis_NHK_down_E_S_ester_S_oxazolidinone_antifelkin_allyl_amide	E_S_THF_1_MC_18_SC_1	0.37055
Biselide_A	t1_epibis_NHK_down_E_S_ester_S_oxazolidinone_antifelkin_allyl_thiazole	E_S_THF_1_MC_18_SC_2	0.39921
Biselide_B	t1_epibis_NHK_down_E_S_ester_S_oxazolidinone_antifelkin_allyl_thiazole	E_S_THF_1_MC_18_SC_2	0.3682
Biselide_C	t1_epibis_NHK_down_E_S_ester_S_oxazolidinone_antifelkin_allyl_thiazole	E_S_THF_1_MC_18_SC_2	0.42264
Biselide_D	t1_epibis_NHK_down_E_S_ester_S_oxazolidinone_antifelkin_allyl_thiazole	E_S_THF_1_MC_18_SC_2	0.38084
Fijianolide_A	t1_epibis_NHK_down_E_S_ester_S_oxazolidinone_antifelkin_allyl_thiazole	E_S_THF_1_MC_18_SC_2	0.43898
Fijianolide_D	t1_epibis_NHK_down_E_S_ester_S_oxazolidinone_antifelkin_allyl_thiazole	E_S_THF_1_MC_18_SC_2	0.42487
Fijianolide_F	t1_epibis_NHK_down_E_S_ester_S_oxazolidinone_antifelkin_allyl_thiazole	E_S_THF_1_MC_18_SC_2	0.4371
Fijianolide_H	t1_epibis_NHK_down_E_S_ester_S_oxazolidinone_antifelkin_allyl_thiazole	E_S_THF_1_MC_18_SC_2	0.43338
Fijianolide_I	t1_epibis_NHK_down_E_S_ester_S_oxazolidinone_antifelkin_allyl_thiazole	E_S_THF_1_MC_18_SC_2	0.43135
Haterumalide_B	t1_epibis_NHK_down_E_S_ester_S_oxazolidinone_antifelkin_allyl_thiazole	E_S_THF_1_MC_18_SC_2	0.38824
Haterumalide_NA	t1_epibis_NHK_down_E_S_ester_S_oxazolidinone_antifelkin_allyl_thiazole	E_S_THF_1_MC_18_SC_2	0.42574
Haterumalide_NB	t1_epibis_NHK_down_E_S_ester_S_oxazolidinone_antifelkin_allyl_thiazole	E_S_THF_1_MC_18_SC_2	0.40826
Haterumalide_NC	t1_epibis_NHK_down_E_S_ester_S_oxazolidinone_antifelkin_allyl_thiazole	E_S_THF_1_MC_18_SC_2	0.40632
Haterumalide_ND	t1_epibis_NHK_down_E_S_ester_S_oxazolidinone_antifelkin_allyl_thiazole	E_S_THF_1_MC_18_SC_2	0.42082
Haterumalide_NE	t1_epibis_NHK_down_E_S_ester_S_oxazolidinone_antifelkin_allyl_thiazole	E_S_THF_1_MC_18_SC_2	0.44756
Phormidolide_Agpbp	t1_epibis_NHK_down_E_S_ester_S_oxazolidinone_antifelkin_allyl_thiazole	E_S_THF_1_MC_18_SC_2	0.46093
Phormidolide_BC	t1_epibis_NHK_down_E_S_ester_S_oxazolidinone_antifelkin_allyl_thiazole	E_S_THF_1_MC_18_SC_2	0.55509
iriomoteolide-13a	t1_epibis_NHK_down_E_S_ester_S_oxazolidinone_antifelkin_allyl_thiazole	E_S_THF_1_MC_18_SC_2	0.37734
Biselide_A	t1_epibis_NHK_down_E_S_ester_S_oxazolidinone_antifelkin_allyl_dihydropyran	E_S_THF_1_MC_18_SC_3	0.39909
Biselide_B	t1_epibis_NHK_down_E_S_ester_S_oxazolidinone_antifelkin_allyl_dihydropyran	E_S_THF_1_MC_18_SC_3	0.37455
Biselide_C	t1_epibis_NHK_down_E_S_ester_S_oxazolidinone_antifelkin_allyl_dihydropyran	E_S_THF_1_MC_18_SC_3	0.42024
Biselide_D	t1_epibis_NHK_down_E_S_ester_S_oxazolidinone_antifelkin_allyl_dihydropyran	E_S_THF_1_MC_18_SC_3	0.38471
Fijianolide_A	t1_epibis_NHK_down_E_S_ester_S_oxazolidinone_antifelkin_allyl_dihydropyran	E_S_THF_1_MC_18_SC_3	0.45055
Fijianolide_D	t1_epibis_NHK_down_E_S_ester_S_oxazolidinone_antifelkin_allyl_dihydropyran	E_S_THF_1_MC_18_SC_3	0.43524
Fijianolide_F	t1_epibis_NHK_down_E_S_ester_S_oxazolidinone_antifelkin_allyl_dihydropyran	E_S_THF_1_MC_18_SC_3	0.44895
Fijianolide_H	t1_epibis_NHK_down_E_S_ester_S_oxazolidinone_antifelkin_allyl_dihydropyran	E_S_THF_1_MC_18_SC_3	0.44194
Fijianolide_I	t1_epibis_NHK_down_E_S_ester_S_oxazolidinone_antifelkin_allyl_dihydropyran	E_S_THF_1_MC_18_SC_3	0.44047
Haterumalide_B	t1_epibis_NHK_down_E_S_ester_S_oxazolidinone_antifelkin_allyl_dihydropyran	E_S_THF_1_MC_18_SC_3	0.39528
Haterumalide_NA	t1_epibis_NHK_down_E_S_ester_S_oxazolidinone_antifelkin_allyl_dihydropyran	E_S_THF_1_MC_18_SC_3	0.42519
Haterumalide_NB	t1_epibis_NHK_down_E_S_ester_S_oxazolidinone_antifelkin_allyl_dihydropyran	E_S_THF_1_MC_18_SC_3	0.41394
Haterumalide_NC	t1_epibis_NHK_down_E_S_ester_S_oxazolidinone_antifelkin_allyl_dihydropyran	E_S_THF_1_MC_18_SC_3	0.41249
Haterumalide_ND	t1_epibis_NHK_down_E_S_ester_S_oxazolidinone_antifelkin_allyl_dihydropyran	E_S_THF_1_MC_18_SC_3	0.42052
Haterumalide_NE	t1_epibis_NHK_down_E_S_ester_S_oxazolidinone_antifelkin_allyl_dihydropyran	E_S_THF_1_MC_18_SC_3	0.45544
Phormidolide_Agpbp	t1_epibis_NHK_down_E_S_ester_S_oxazolidinone_antifelkin_allyl_dihydropyran	E_S_THF_1_MC_18_SC_3	0.45894
Phormidolide_BC	t1_epibis_NHK_down_E_S_ester_S_oxazolidinone_antifelkin_allyl_dihydropyran	E_S_THF_1_MC_18_SC_3	0.56043
iriomoteolide-13a	t1_epibis_NHK_down_E_S_ester_S_oxazolidinone_antifelkin_allyl_dihydropyran	E_S_THF_1_MC_18_SC_3	0.38959
Biselide_A	t1_epibis_NHK_down_E_L_syn_pent_reduction_cyc_amide	E_S_THF_1_MC_19_SC_1	0.39008
Biselide_B	t1_epibis_NHK_down_E_L_syn_pent_reduction_cyc_amide	E_S_THF_1_MC_19_SC_1	0.3685
Biselide_C	t1_epibis_NHK_down_E_L_syn_pent_reduction_cyc_amide	E_S_THF_1_MC_19_SC_1	0.4188
Biselide_D	t1_epibis_NHK_down_E_L_syn_pent_reduction_cyc_amide	E_S_THF_1_MC_19_SC_1	0.3907
Fijianolide_A	t1_epibis_NHK_down_E_L_syn_pent_reduction_cyc_amide	E_S_THF_1_MC_19_SC_1	0.39939
Fijianolide_D	t1_epibis_NHK_down_E_L_syn_pent_reduction_cyc_amide	E_S_THF_1_MC_19_SC_1	0.39447
Fijianolide_F	t1_epibis_NHK_down_E_L_syn_pent_reduction_cyc_amide	E_S_THF_1_MC_19_SC_1	0.39988
Fijianolide_H	t1_epibis_NHK_down_E_L_syn_pent_reduction_cyc_amide	E_S_THF_1_MC_19_SC_1	0.39445
Fijianolide_I	t1_epibis_NHK_down_E_L_syn_pent_reduction_cyc_amide	E_S_THF_1_MC_19_SC_1	0.40073
Haterumalide_B	t1_epibis_NHK_down_E_L_syn_pent_reduction_cyc_amide	E_S_THF_1_MC_19_SC_1	0.38375
Haterumalide_NA	t1_epibis_NHK_down_E_L_syn_pent_reduction_cyc_amide	E_S_THF_1_MC_19_SC_1	0.41704
Haterumalide_NB	t1_epibis_NHK_down_E_L_syn_pent_reduction_cyc_amide	E_S_THF_1_MC_19_SC_1	0.40187
Haterumalide_NC	t1_epibis_NHK_down_E_L_syn_pent_reduction_cyc_amide	E_S_THF_1_MC_19_SC_1	0.39738
Haterumalide_ND	t1_epibis_NHK_down_E_L_syn_pent_reduction_cyc_amide	E_S_THF_1_MC_19_SC_1	0.40927
Haterumalide_NE	t1_epibis_NHK_down_E_L_syn_pent_reduction_cyc_amide	E_S_THF_1_MC_19_SC_1	0.43722
Phormidolide_Agpbp	t1_epibis_NHK_down_E_L_syn_pent_reduction_cyc_amide	E_S_THF_1_MC_19_SC_1	0.45324
Phormidolide_BC	t1_epibis_NHK_down_E_L_syn_pent_reduction_cyc_amide	E_S_THF_1_MC_19_SC_1	0.56321
iriomoteolide-13a	t1_epibis_NHK_down_E_L_syn_pent_reduction_cyc_amide	E_S_THF_1_MC_19_SC_1	0.36739
Biselide_A	t1_epibis_NHK_down_E_L_syn_pent_reduction_cyc_thiazole	E_S_THF_1_MC_19_SC_2	0.38565
Biselide_B	t1_epibis_NHK_down_E_L_syn_pent_reduction_cyc_thiazole	E_S_THF_1_MC_19_SC_2	0.36097
Biselide_C	t1_epibis_NHK_down_E_L_syn_pent_reduction_cyc_thiazole	E_S_THF_1_MC_19_SC_2	0.41312
Biselide_D	t1_epibis_NHK_down_E_L_syn_pent_reduction_cyc_thiazole	E_S_THF_1_MC_19_SC_2	0.37117
Fijianolide_A	t1_epibis_NHK_down_E_L_syn_pent_reduction_cyc_thiazole	E_S_THF_1_MC_19_SC_2	0.43528
Fijianolide_D	t1_epibis_NHK_down_E_L_syn_pent_reduction_cyc_thiazole	E_S_THF_1_MC_19_SC_2	0.42188
Fijianolide_F	t1_epibis_NHK_down_E_L_syn_pent_reduction_cyc_thiazole	E_S_THF_1_MC_19_SC_2	0.43003
Fijianolide_H	t1_epibis_NHK_down_E_L_syn_pent_reduction_cyc_thiazole	E_S_THF_1_MC_19_SC_2	0.4293
Fijianolide_I	t1_epibis_NHK_down_E_L_syn_pent_reduction_cyc_thiazole	E_S_THF_1_MC_19_SC_2	0.4272
Haterumalide_B	t1_epibis_NHK_down_E_L_syn_pent_reduction_cyc_thiazole	E_S_THF_1_MC_19_SC_2	0.37749
Haterumalide_NA	t1_epibis_NHK_down_E_L_syn_pent_reduction_cyc_thiazole	E_S_THF_1_MC_19_SC_2	0.40657
Haterumalide_NB	t1_epibis_NHK_down_E_L_syn_pent_reduction_cyc_thiazole	E_S_THF_1_MC_19_SC_2	0.39406
Haterumalide_NC	t1_epibis_NHK_down_E_L_syn_pent_reduction_cyc_thiazole	E_S_THF_1_MC_19_SC_2	0.38959
Haterumalide_ND	t1_epibis_NHK_down_E_L_syn_pent_reduction_cyc_thiazole	E_S_THF_1_MC_19_SC_2	0.40019
Haterumalide_NE	t1_epibis_NHK_down_E_L_syn_pent_reduction_cyc_thiazole	E_S_THF_1_MC_19_SC_2	0.43081
Phormidolide_Agpbp	t1_epibis_NHK_down_E_L_syn_pent_reduction_cyc_thiazole	E_S_THF_1_MC_19_SC_2	0.43875
Phormidolide_BC	t1_epibis_NHK_down_E_L_syn_pent_reduction_cyc_thiazole	E_S_THF_1_MC_19_SC_2	0.5098
iriomoteolide-13a	t1_epibis_NHK_down_E_L_syn_pent_reduction_cyc_thiazole	E_S_THF_1_MC_19_SC_2	0.3826
Biselide_A	t1_epibis_NHK_down_E_L_syn_pent_reduction_cyc_dihydropyran	E_S_THF_1_MC_19_SC_3	0.3832
Biselide_B	t1_epibis_NHK_down_E_L_syn_pent_reduction_cyc_dihydropyran	E_S_THF_1_MC_19_SC_3	0.36627
Biselide_C	t1_epibis_NHK_down_E_L_syn_pent_reduction_cyc_dihydropyran	E_S_THF_1_MC_19_SC_3	0.4099
Biselide_D	t1_epibis_NHK_down_E_L_syn_pent_reduction_cyc_dihydropyran	E_S_THF_1_MC_19_SC_3	0.37424
Fijianolide_A	t1_epibis_NHK_down_E_L_syn_pent_reduction_cyc_dihydropyran	E_S_THF_1_MC_19_SC_3	0.44642
Fijianolide_D	t1_epibis_NHK_down_E_L_syn_pent_reduction_cyc_dihydropyran	E_S_THF_1_MC_19_SC_3	0.43235
Fijianolide_F	t1_epibis_NHK_down_E_L_syn_pent_reduction_cyc_dihydropyran	E_S_THF_1_MC_19_SC_3	0.44285
Fijianolide_H	t1_epibis_NHK_down_E_L_syn_pent_reduction_cyc_dihydropyran	E_S_THF_1_MC_19_SC_3	0.4381
Fijianolide_I	t1_epibis_NHK_down_E_L_syn_pent_reduction_cyc_dihydropyran	E_S_THF_1_MC_19_SC_3	0.43797
Haterumalide_B	t1_epibis_NHK_down_E_L_syn_pent_reduction_cyc_dihydropyran	E_S_THF_1_MC_19_SC_3	0.3819
Haterumalide_NA	t1_epibis_NHK_down_E_L_syn_pent_reduction_cyc_dihydropyran	E_S_THF_1_MC_19_SC_3	0.40219
Haterumalide_NB	t1_epibis_NHK_down_E_L_syn_pent_reduction_cyc_dihydropyran	E_S_THF_1_MC_19_SC_3	0.39613
Haterumalide_NC	t1_epibis_NHK_down_E_L_syn_pent_reduction_cyc_dihydropyran	E_S_THF_1_MC_19_SC_3	0.39474
Haterumalide_ND	t1_epibis_NHK_down_E_L_syn_pent_reduction_cyc_dihydropyran	E_S_THF_1_MC_19_SC_3	0.39895
Haterumalide_NE	t1_epibis_NHK_down_E_L_syn_pent_reduction_cyc_dihydropyran	E_S_THF_1_MC_19_SC_3	0.42277
Phormidolide_Agpbp	t1_epibis_NHK_down_E_L_syn_pent_reduction_cyc_dihydropyran	E_S_THF_1_MC_19_SC_3	0.4349
Phormidolide_BC	t1_epibis_NHK_down_E_L_syn_pent_reduction_cyc_dihydropyran	E_S_THF_1_MC_19_SC_3	0.50827
iriomoteolide-13a	t1_epibis_NHK_down_E_L_syn_pent_reduction_cyc_dihydropyran	E_S_THF_1_MC_19_SC_3	0.39575
Biselide_A	t1_epibis_NHK_down_E_L_anti_pent_reduction_cyc_amide	E_S_THF_1_MC_20_SC_1	0.39
Biselide_B	t1_epibis_NHK_down_E_L_anti_pent_reduction_cyc_amide	E_S_THF_1_MC_20_SC_1	0.36867
Biselide_C	t1_epibis_NHK_down_E_L_anti_pent_reduction_cyc_amide	E_S_THF_1_MC_20_SC_1	0.42131
Biselide_D	t1_epibis_NHK_down_E_L_anti_pent_reduction_cyc_amide	E_S_THF_1_MC_20_SC_1	0.39266
Fijianolide_A	t1_epibis_NHK_down_E_L_anti_pent_reduction_cyc_amide	E_S_THF_1_MC_20_SC_1	0.40516
Fijianolide_D	t1_epibis_NHK_down_E_L_anti_pent_reduction_cyc_amide	E_S_THF_1_MC_20_SC_1	0.40011
Fijianolide_F	t1_epibis_NHK_down_E_L_anti_pent_reduction_cyc_amide	E_S_THF_1_MC_20_SC_1	0.39774
Fijianolide_H	t1_epibis_NHK_down_E_L_anti_pent_reduction_cyc_amide	E_S_THF_1_MC_20_SC_1	0.40022
Fijianolide_I	t1_epibis_NHK_down_E_L_anti_pent_reduction_cyc_amide	E_S_THF_1_MC_20_SC_1	0.40509
Haterumalide_B	t1_epibis_NHK_down_E_L_anti_pent_reduction_cyc_amide	E_S_THF_1_MC_20_SC_1	0.38724
Haterumalide_NA	t1_epibis_NHK_down_E_L_anti_pent_reduction_cyc_amide	E_S_THF_1_MC_20_SC_1	0.42056
Haterumalide_NB	t1_epibis_NHK_down_E_L_anti_pent_reduction_cyc_amide	E_S_THF_1_MC_20_SC_1	0.40532
Haterumalide_NC	t1_epibis_NHK_down_E_L_anti_pent_reduction_cyc_amide	E_S_THF_1_MC_20_SC_1	0.40091
Haterumalide_ND	t1_epibis_NHK_down_E_L_anti_pent_reduction_cyc_amide	E_S_THF_1_MC_20_SC_1	0.41269
Haterumalide_NE	t1_epibis_NHK_down_E_L_anti_pent_reduction_cyc_amide	E_S_THF_1_MC_20_SC_1	0.44018
Phormidolide_Agpbp	t1_epibis_NHK_down_E_L_anti_pent_reduction_cyc_amide	E_S_THF_1_MC_20_SC_1	0.45483
Phormidolide_BC	t1_epibis_NHK_down_E_L_anti_pent_reduction_cyc_amide	E_S_THF_1_MC_20_SC_1	0.5655
iriomoteolide-13a	t1_epibis_NHK_down_E_L_anti_pent_reduction_cyc_amide	E_S_THF_1_MC_20_SC_1	0.36742
Biselide_A	t1_epibis_NHK_down_E_L_anti_pent_reduction_cyc_thiazole	E_S_THF_1_MC_20_SC_2	0.38319
Biselide_B	t1_epibis_NHK_down_E_L_anti_pent_reduction_cyc_thiazole	E_S_THF_1_MC_20_SC_2	0.35782
Biselide_C	t1_epibis_NHK_down_E_L_anti_pent_reduction_cyc_thiazole	E_S_THF_1_MC_20_SC_2	0.41643
Biselide_D	t1_epibis_NHK_down_E_L_anti_pent_reduction_cyc_thiazole	E_S_THF_1_MC_20_SC_2	0.37167
Fijianolide_A	t1_epibis_NHK_down_E_L_anti_pent_reduction_cyc_thiazole	E_S_THF_1_MC_20_SC_2	0.43766
Fijianolide_D	t1_epibis_NHK_down_E_L_anti_pent_reduction_cyc_thiazole	E_S_THF_1_MC_20_SC_2	0.42547
Fijianolide_F	t1_epibis_NHK_down_E_L_anti_pent_reduction_cyc_thiazole	E_S_THF_1_MC_20_SC_2	0.43224
Fijianolide_H	t1_epibis_NHK_down_E_L_anti_pent_reduction_cyc_thiazole	E_S_THF_1_MC_20_SC_2	0.43155
Fijianolide_I	t1_epibis_NHK_down_E_L_anti_pent_reduction_cyc_thiazole	E_S_THF_1_MC_20_SC_2	0.42913
Haterumalide_B	t1_epibis_NHK_down_E_L_anti_pent_reduction_cyc_thiazole	E_S_THF_1_MC_20_SC_2	0.3772
Haterumalide_NA	t1_epibis_NHK_down_E_L_anti_pent_reduction_cyc_thiazole	E_S_THF_1_MC_20_SC_2	0.40807
Haterumalide_NB	t1_epibis_NHK_down_E_L_anti_pent_reduction_cyc_thiazole	E_S_THF_1_MC_20_SC_2	0.39493
Haterumalide_NC	t1_epibis_NHK_down_E_L_anti_pent_reduction_cyc_thiazole	E_S_THF_1_MC_20_SC_2	0.39077
Haterumalide_ND	t1_epibis_NHK_down_E_L_anti_pent_reduction_cyc_thiazole	E_S_THF_1_MC_20_SC_2	0.40484
Haterumalide_NE	t1_epibis_NHK_down_E_L_anti_pent_reduction_cyc_thiazole	E_S_THF_1_MC_20_SC_2	0.42905
Phormidolide_Agpbp	t1_epibis_NHK_down_E_L_anti_pent_reduction_cyc_thiazole	E_S_THF_1_MC_20_SC_2	0.43744
Phormidolide_BC	t1_epibis_NHK_down_E_L_anti_pent_reduction_cyc_thiazole	E_S_THF_1_MC_20_SC_2	0.51369
iriomoteolide-13a	t1_epibis_NHK_down_E_L_anti_pent_reduction_cyc_thiazole	E_S_THF_1_MC_20_SC_2	0.38641
Biselide_A	t1_epibis_NHK_down_E_L_anti_pent_reduction_cyc_dihydropyran	E_S_THF_1_MC_20_SC_3	0.38544
Biselide_B	t1_epibis_NHK_down_E_L_anti_pent_reduction_cyc_dihydropyran	E_S_THF_1_MC_20_SC_3	0.3664
Biselide_C	t1_epibis_NHK_down_E_L_anti_pent_reduction_cyc_dihydropyran	E_S_THF_1_MC_20_SC_3	0.41577
Biselide_D	t1_epibis_NHK_down_E_L_anti_pent_reduction_cyc_dihydropyran	E_S_THF_1_MC_20_SC_3	0.37751
Fijianolide_A	t1_epibis_NHK_down_E_L_anti_pent_reduction_cyc_dihydropyran	E_S_THF_1_MC_20_SC_3	0.44883
Fijianolide_D	t1_epibis_NHK_down_E_L_anti_pent_reduction_cyc_dihydropyran	E_S_THF_1_MC_20_SC_3	0.43546
Fijianolide_F	t1_epibis_NHK_down_E_L_anti_pent_reduction_cyc_dihydropyran	E_S_THF_1_MC_20_SC_3	0.44479
Fijianolide_H	t1_epibis_NHK_down_E_L_anti_pent_reduction_cyc_dihydropyran	E_S_THF_1_MC_20_SC_3	0.441
Fijianolide_I	t1_epibis_NHK_down_E_L_anti_pent_reduction_cyc_dihydropyran	E_S_THF_1_MC_20_SC_3	0.44057
Haterumalide_B	t1_epibis_NHK_down_E_L_anti_pent_reduction_cyc_dihydropyran	E_S_THF_1_MC_20_SC_3	0.3858
Haterumalide_NA	t1_epibis_NHK_down_E_L_anti_pent_reduction_cyc_dihydropyran	E_S_THF_1_MC_20_SC_3	0.41049
Haterumalide_NB	t1_epibis_NHK_down_E_L_anti_pent_reduction_cyc_dihydropyran	E_S_THF_1_MC_20_SC_3	0.40114
Haterumalide_NC	t1_epibis_NHK_down_E_L_anti_pent_reduction_cyc_dihydropyran	E_S_THF_1_MC_20_SC_3	0.39739
Haterumalide_ND	t1_epibis_NHK_down_E_L_anti_pent_reduction_cyc_dihydropyran	E_S_THF_1_MC_20_SC_3	0.4053
Haterumalide_NE	t1_epibis_NHK_down_E_L_anti_pent_reduction_cyc_dihydropyran	E_S_THF_1_MC_20_SC_3	0.42867
Phormidolide_Agpbp	t1_epibis_NHK_down_E_L_anti_pent_reduction_cyc_dihydropyran	E_S_THF_1_MC_20_SC_3	0.43559
Phormidolide_BC	t1_epibis_NHK_down_E_L_anti_pent_reduction_cyc_dihydropyran	E_S_THF_1_MC_20_SC_3	0.51038
iriomoteolide-13a	t1_epibis_NHK_down_E_L_anti_pent_reduction_cyc_dihydropyran	E_S_THF_1_MC_20_SC_3	0.39691
Biselide_A	t1_epibis_NHK_down_E_D_syn_pent_reduction_cyc_amide	E_S_THF_1_MC_21_SC_1	0.39328
Biselide_B	t1_epibis_NHK_down_E_D_syn_pent_reduction_cyc_amide	E_S_THF_1_MC_21_SC_1	0.37003
Biselide_C	t1_epibis_NHK_down_E_D_syn_pent_reduction_cyc_amide	E_S_THF_1_MC_21_SC_1	0.41784
Biselide_D	t1_epibis_NHK_down_E_D_syn_pent_reduction_cyc_amide	E_S_THF_1_MC_21_SC_1	0.39274
Fijianolide_A	t1_epibis_NHK_down_E_D_syn_pent_reduction_cyc_amide	E_S_THF_1_MC_21_SC_1	0.39837
Fijianolide_D	t1_epibis_NHK_down_E_D_syn_pent_reduction_cyc_amide	E_S_THF_1_MC_21_SC_1	0.39376
Fijianolide_F	t1_epibis_NHK_down_E_D_syn_pent_reduction_cyc_amide	E_S_THF_1_MC_21_SC_1	0.39941
Fijianolide_H	t1_epibis_NHK_down_E_D_syn_pent_reduction_cyc_amide	E_S_THF_1_MC_21_SC_1	0.3934
Fijianolide_I	t1_epibis_NHK_down_E_D_syn_pent_reduction_cyc_amide	E_S_THF_1_MC_21_SC_1	0.3994
Haterumalide_B	t1_epibis_NHK_down_E_D_syn_pent_reduction_cyc_amide	E_S_THF_1_MC_21_SC_1	0.38509
Haterumalide_NA	t1_epibis_NHK_down_E_D_syn_pent_reduction_cyc_amide	E_S_THF_1_MC_21_SC_1	0.41695
Haterumalide_NB	t1_epibis_NHK_down_E_D_syn_pent_reduction_cyc_amide	E_S_THF_1_MC_21_SC_1	0.40315
Haterumalide_NC	t1_epibis_NHK_down_E_D_syn_pent_reduction_cyc_amide	E_S_THF_1_MC_21_SC_1	0.39898
Haterumalide_ND	t1_epibis_NHK_down_E_D_syn_pent_reduction_cyc_amide	E_S_THF_1_MC_21_SC_1	0.40959
Haterumalide_NE	t1_epibis_NHK_down_E_D_syn_pent_reduction_cyc_amide	E_S_THF_1_MC_21_SC_1	0.43734
Phormidolide_Agpbp	t1_epibis_NHK_down_E_D_syn_pent_reduction_cyc_amide	E_S_THF_1_MC_21_SC_1	0.456
Phormidolide_BC	t1_epibis_NHK_down_E_D_syn_pent_reduction_cyc_amide	E_S_THF_1_MC_21_SC_1	0.56304
iriomoteolide-13a	t1_epibis_NHK_down_E_D_syn_pent_reduction_cyc_amide	E_S_THF_1_MC_21_SC_1	0.3686
Biselide_A	t1_epibis_NHK_down_E_D_syn_pent_reduction_cyc_thiazole	E_S_THF_1_MC_21_SC_2	0.38224
Biselide_B	t1_epibis_NHK_down_E_D_syn_pent_reduction_cyc_thiazole	E_S_THF_1_MC_21_SC_2	0.35572
Biselide_C	t1_epibis_NHK_down_E_D_syn_pent_reduction_cyc_thiazole	E_S_THF_1_MC_21_SC_2	0.40638
Biselide_D	t1_epibis_NHK_down_E_D_syn_pent_reduction_cyc_thiazole	E_S_THF_1_MC_21_SC_2	0.36821
Fijianolide_A	t1_epibis_NHK_down_E_D_syn_pent_reduction_cyc_thiazole	E_S_THF_1_MC_21_SC_2	0.43105
Fijianolide_D	t1_epibis_NHK_down_E_D_syn_pent_reduction_cyc_thiazole	E_S_THF_1_MC_21_SC_2	0.41963
Fijianolide_F	t1_epibis_NHK_down_E_D_syn_pent_reduction_cyc_thiazole	E_S_THF_1_MC_21_SC_2	0.42848
Fijianolide_H	t1_epibis_NHK_down_E_D_syn_pent_reduction_cyc_thiazole	E_S_THF_1_MC_21_SC_2	0.42494
Fijianolide_I	t1_epibis_NHK_down_E_D_syn_pent_reduction_cyc_thiazole	E_S_THF_1_MC_21_SC_2	0.4231
Haterumalide_B	t1_epibis_NHK_down_E_D_syn_pent_reduction_cyc_thiazole	E_S_THF_1_MC_21_SC_2	0.37245
Haterumalide_NA	t1_epibis_NHK_down_E_D_syn_pent_reduction_cyc_thiazole	E_S_THF_1_MC_21_SC_2	0.4038
Haterumalide_NB	t1_epibis_NHK_down_E_D_syn_pent_reduction_cyc_thiazole	E_S_THF_1_MC_21_SC_2	0.39114
Haterumalide_NC	t1_epibis_NHK_down_E_D_syn_pent_reduction_cyc_thiazole	E_S_THF_1_MC_21_SC_2	0.38615
Haterumalide_ND	t1_epibis_NHK_down_E_D_syn_pent_reduction_cyc_thiazole	E_S_THF_1_MC_21_SC_2	0.3988
Haterumalide_NE	t1_epibis_NHK_down_E_D_syn_pent_reduction_cyc_thiazole	E_S_THF_1_MC_21_SC_2	0.42495
Phormidolide_Agpbp	t1_epibis_NHK_down_E_D_syn_pent_reduction_cyc_thiazole	E_S_THF_1_MC_21_SC_2	0.43926
Phormidolide_BC	t1_epibis_NHK_down_E_D_syn_pent_reduction_cyc_thiazole	E_S_THF_1_MC_21_SC_2	0.51008
iriomoteolide-13a	t1_epibis_NHK_down_E_D_syn_pent_reduction_cyc_thiazole	E_S_THF_1_MC_21_SC_2	0.38219
Biselide_A	t1_epibis_NHK_down_E_D_syn_pent_reduction_cyc_dihydropyran	E_S_THF_1_MC_21_SC_3	0.38498
Biselide_B	t1_epibis_NHK_down_E_D_syn_pent_reduction_cyc_dihydropyran	E_S_THF_1_MC_21_SC_3	0.36394
Biselide_C	t1_epibis_NHK_down_E_D_syn_pent_reduction_cyc_dihydropyran	E_S_THF_1_MC_21_SC_3	0.40686
Biselide_D	t1_epibis_NHK_down_E_D_syn_pent_reduction_cyc_dihydropyran	E_S_THF_1_MC_21_SC_3	0.37269
Fijianolide_A	t1_epibis_NHK_down_E_D_syn_pent_reduction_cyc_dihydropyran	E_S_THF_1_MC_21_SC_3	0.43859
Fijianolide_D	t1_epibis_NHK_down_E_D_syn_pent_reduction_cyc_dihydropyran	E_S_THF_1_MC_21_SC_3	0.42682
Fijianolide_F	t1_epibis_NHK_down_E_D_syn_pent_reduction_cyc_dihydropyran	E_S_THF_1_MC_21_SC_3	0.43857
Fijianolide_H	t1_epibis_NHK_down_E_D_syn_pent_reduction_cyc_dihydropyran	E_S_THF_1_MC_21_SC_3	0.43039
Fijianolide_I	t1_epibis_NHK_down_E_D_syn_pent_reduction_cyc_dihydropyran	E_S_THF_1_MC_21_SC_3	0.42893
Haterumalide_B	t1_epibis_NHK_down_E_D_syn_pent_reduction_cyc_dihydropyran	E_S_THF_1_MC_21_SC_3	0.37894
Haterumalide_NA	t1_epibis_NHK_down_E_D_syn_pent_reduction_cyc_dihydropyran	E_S_THF_1_MC_21_SC_3	0.40398
Haterumalide_NB	t1_epibis_NHK_down_E_D_syn_pent_reduction_cyc_dihydropyran	E_S_THF_1_MC_21_SC_3	0.39616
Haterumalide_NC	t1_epibis_NHK_down_E_D_syn_pent_reduction_cyc_dihydropyran	E_S_THF_1_MC_21_SC_3	0.393
Haterumalide_ND	t1_epibis_NHK_down_E_D_syn_pent_reduction_cyc_dihydropyran	E_S_THF_1_MC_21_SC_3	0.40024
Haterumalide_NE	t1_epibis_NHK_down_E_D_syn_pent_reduction_cyc_dihydropyran	E_S_THF_1_MC_21_SC_3	0.42456
Phormidolide_Agpbp	t1_epibis_NHK_down_E_D_syn_pent_reduction_cyc_dihydropyran	E_S_THF_1_MC_21_SC_3	0.43696
Phormidolide_BC	t1_epibis_NHK_down_E_D_syn_pent_reduction_cyc_dihydropyran	E_S_THF_1_MC_21_SC_3	0.50618
iriomoteolide-13a	t1_epibis_NHK_down_E_D_syn_pent_reduction_cyc_dihydropyran	E_S_THF_1_MC_21_SC_3	0.38995
Biselide_A	t1_epibis_NHK_down_E_D_anti_pent_reduction_cyc_amide	E_S_THF_1_MC_22_SC_1	0.3914
Biselide_B	t1_epibis_NHK_down_E_D_anti_pent_reduction_cyc_amide	E_S_THF_1_MC_22_SC_1	0.37033
Biselide_C	t1_epibis_NHK_down_E_D_anti_pent_reduction_cyc_amide	E_S_THF_1_MC_22_SC_1	0.41911
Biselide_D	t1_epibis_NHK_down_E_D_anti_pent_reduction_cyc_amide	E_S_THF_1_MC_22_SC_1	0.39337
Fijianolide_A	t1_epibis_NHK_down_E_D_anti_pent_reduction_cyc_amide	E_S_THF_1_MC_22_SC_1	0.40429
Fijianolide_D	t1_epibis_NHK_down_E_D_anti_pent_reduction_cyc_amide	E_S_THF_1_MC_22_SC_1	0.39741
Fijianolide_F	t1_epibis_NHK_down_E_D_anti_pent_reduction_cyc_amide	E_S_THF_1_MC_22_SC_1	0.39812
Fijianolide_H	t1_epibis_NHK_down_E_D_anti_pent_reduction_cyc_amide	E_S_THF_1_MC_22_SC_1	0.39754
Fijianolide_I	t1_epibis_NHK_down_E_D_anti_pent_reduction_cyc_amide	E_S_THF_1_MC_22_SC_1	0.40292
Haterumalide_B	t1_epibis_NHK_down_E_D_anti_pent_reduction_cyc_amide	E_S_THF_1_MC_22_SC_1	0.38766
Haterumalide_NA	t1_epibis_NHK_down_E_D_anti_pent_reduction_cyc_amide	E_S_THF_1_MC_22_SC_1	0.41965
Haterumalide_NB	t1_epibis_NHK_down_E_D_anti_pent_reduction_cyc_amide	E_S_THF_1_MC_22_SC_1	0.40576
Haterumalide_NC	t1_epibis_NHK_down_E_D_anti_pent_reduction_cyc_amide	E_S_THF_1_MC_22_SC_1	0.40326
Haterumalide_ND	t1_epibis_NHK_down_E_D_anti_pent_reduction_cyc_amide	E_S_THF_1_MC_22_SC_1	0.41606
Haterumalide_NE	t1_epibis_NHK_down_E_D_anti_pent_reduction_cyc_amide	E_S_THF_1_MC_22_SC_1	0.442
Phormidolide_Agpbp	t1_epibis_NHK_down_E_D_anti_pent_reduction_cyc_amide	E_S_THF_1_MC_22_SC_1	0.45482
Phormidolide_BC	t1_epibis_NHK_down_E_D_anti_pent_reduction_cyc_amide	E_S_THF_1_MC_22_SC_1	0.5678
iriomoteolide-13a	t1_epibis_NHK_down_E_D_anti_pent_reduction_cyc_amide	E_S_THF_1_MC_22_SC_1	0.36591
Biselide_A	t1_epibis_NHK_down_E_D_anti_pent_reduction_cyc_thiazole	E_S_THF_1_MC_22_SC_2	0.3785
Biselide_B	t1_epibis_NHK_down_E_D_anti_pent_reduction_cyc_thiazole	E_S_THF_1_MC_22_SC_2	0.35457
Biselide_C	t1_epibis_NHK_down_E_D_anti_pent_reduction_cyc_thiazole	E_S_THF_1_MC_22_SC_2	0.40581
Biselide_D	t1_epibis_NHK_down_E_D_anti_pent_reduction_cyc_thiazole	E_S_THF_1_MC_22_SC_2	0.36944
Fijianolide_A	t1_epibis_NHK_down_E_D_anti_pent_reduction_cyc_thiazole	E_S_THF_1_MC_22_SC_2	0.438
Fijianolide_D	t1_epibis_NHK_down_E_D_anti_pent_reduction_cyc_thiazole	E_S_THF_1_MC_22_SC_2	0.4247
Fijianolide_F	t1_epibis_NHK_down_E_D_anti_pent_reduction_cyc_thiazole	E_S_THF_1_MC_22_SC_2	0.43393
Fijianolide_H	t1_epibis_NHK_down_E_D_anti_pent_reduction_cyc_thiazole	E_S_THF_1_MC_22_SC_2	0.43072
Fijianolide_I	t1_epibis_NHK_down_E_D_anti_pent_reduction_cyc_thiazole	E_S_THF_1_MC_22_SC_2	0.42896
Haterumalide_B	t1_epibis_NHK_down_E_D_anti_pent_reduction_cyc_thiazole	E_S_THF_1_MC_22_SC_2	0.37477
Haterumalide_NA	t1_epibis_NHK_down_E_D_anti_pent_reduction_cyc_thiazole	E_S_THF_1_MC_22_SC_2	0.40503
Haterumalide_NB	t1_epibis_NHK_down_E_D_anti_pent_reduction_cyc_thiazole	E_S_THF_1_MC_22_SC_2	0.39317
Haterumalide_NC	t1_epibis_NHK_down_E_D_anti_pent_reduction_cyc_thiazole	E_S_THF_1_MC_22_SC_2	0.39004
Haterumalide_ND	t1_epibis_NHK_down_E_D_anti_pent_reduction_cyc_thiazole	E_S_THF_1_MC_22_SC_2	0.40294
Haterumalide_NE	t1_epibis_NHK_down_E_D_anti_pent_reduction_cyc_thiazole	E_S_THF_1_MC_22_SC_2	0.42769
Phormidolide_Agpbp	t1_epibis_NHK_down_E_D_anti_pent_reduction_cyc_thiazole	E_S_THF_1_MC_22_SC_2	0.43841
Phormidolide_BC	t1_epibis_NHK_down_E_D_anti_pent_reduction_cyc_thiazole	E_S_THF_1_MC_22_SC_2	0.51208
iriomoteolide-13a	t1_epibis_NHK_down_E_D_anti_pent_reduction_cyc_thiazole	E_S_THF_1_MC_22_SC_2	0.38088
Biselide_A	t1_epibis_NHK_down_E_D_anti_pent_reduction_cyc_dihydropyran	E_S_THF_1_MC_22_SC_3	0.38299
Biselide_B	t1_epibis_NHK_down_E_D_anti_pent_reduction_cyc_dihydropyran	E_S_THF_1_MC_22_SC_3	0.36367
Biselide_C	t1_epibis_NHK_down_E_D_anti_pent_reduction_cyc_dihydropyran	E_S_THF_1_MC_22_SC_3	0.40874
Biselide_D	t1_epibis_NHK_down_E_D_anti_pent_reduction_cyc_dihydropyran	E_S_THF_1_MC_22_SC_3	0.37547
Fijianolide_A	t1_epibis_NHK_down_E_D_anti_pent_reduction_cyc_dihydropyran	E_S_THF_1_MC_22_SC_3	0.44849
Fijianolide_D	t1_epibis_NHK_down_E_D_anti_pent_reduction_cyc_dihydropyran	E_S_THF_1_MC_22_SC_3	0.43468
Fijianolide_F	t1_epibis_NHK_down_E_D_anti_pent_reduction_cyc_dihydropyran	E_S_THF_1_MC_22_SC_3	0.44628
Fijianolide_H	t1_epibis_NHK_down_E_D_anti_pent_reduction_cyc_dihydropyran	E_S_THF_1_MC_22_SC_3	0.43902
Fijianolide_I	t1_epibis_NHK_down_E_D_anti_pent_reduction_cyc_dihydropyran	E_S_THF_1_MC_22_SC_3	0.4385
Haterumalide_B	t1_epibis_NHK_down_E_D_anti_pent_reduction_cyc_dihydropyran	E_S_THF_1_MC_22_SC_3	0.38336
Haterumalide_NA	t1_epibis_NHK_down_E_D_anti_pent_reduction_cyc_dihydropyran	E_S_THF_1_MC_22_SC_3	0.40852
Haterumalide_NB	t1_epibis_NHK_down_E_D_anti_pent_reduction_cyc_dihydropyran	E_S_THF_1_MC_22_SC_3	0.39923
Haterumalide_NC	t1_epibis_NHK_down_E_D_anti_pent_reduction_cyc_dihydropyran	E_S_THF_1_MC_22_SC_3	0.39775
Haterumalide_ND	t1_epibis_NHK_down_E_D_anti_pent_reduction_cyc_dihydropyran	E_S_THF_1_MC_22_SC_3	0.40734
Haterumalide_NE	t1_epibis_NHK_down_E_D_anti_pent_reduction_cyc_dihydropyran	E_S_THF_1_MC_22_SC_3	0.43151
Phormidolide_Agpbp	t1_epibis_NHK_down_E_D_anti_pent_reduction_cyc_dihydropyran	E_S_THF_1_MC_22_SC_3	0.43819
Phormidolide_BC	t1_epibis_NHK_down_E_D_anti_pent_reduction_cyc_dihydropyran	E_S_THF_1_MC_22_SC_3	0.50985
iriomoteolide-13a	t1_epibis_NHK_down_E_D_anti_pent_reduction_cyc_dihydropyran	E_S_THF_1_MC_22_SC_3	0.39083
Biselide_A	t1_epibis_NHK_down_E_L_syn_hex_reduction_cyc_amide	E_S_THF_1_MC_23_SC_1	0.40547
Biselide_B	t1_epibis_NHK_down_E_L_syn_hex_reduction_cyc_amide	E_S_THF_1_MC_23_SC_1	0.3807
Biselide_C	t1_epibis_NHK_down_E_L_syn_hex_reduction_cyc_amide	E_S_THF_1_MC_23_SC_1	0.43376
Biselide_D	t1_epibis_NHK_down_E_L_syn_hex_reduction_cyc_amide	E_S_THF_1_MC_23_SC_1	0.3973
Fijianolide_A	t1_epibis_NHK_down_E_L_syn_hex_reduction_cyc_amide	E_S_THF_1_MC_23_SC_1	0.42005
Fijianolide_D	t1_epibis_NHK_down_E_L_syn_hex_reduction_cyc_amide	E_S_THF_1_MC_23_SC_1	0.41638
Fijianolide_F	t1_epibis_NHK_down_E_L_syn_hex_reduction_cyc_amide	E_S_THF_1_MC_23_SC_1	0.41162
Fijianolide_H	t1_epibis_NHK_down_E_L_syn_hex_reduction_cyc_amide	E_S_THF_1_MC_23_SC_1	0.41465
Fijianolide_I	t1_epibis_NHK_down_E_L_syn_hex_reduction_cyc_amide	E_S_THF_1_MC_23_SC_1	0.41936
Haterumalide_B	t1_epibis_NHK_down_E_L_syn_hex_reduction_cyc_amide	E_S_THF_1_MC_23_SC_1	0.39102
Haterumalide_NA	t1_epibis_NHK_down_E_L_syn_hex_reduction_cyc_amide	E_S_THF_1_MC_23_SC_1	0.42631
Haterumalide_NB	t1_epibis_NHK_down_E_L_syn_hex_reduction_cyc_amide	E_S_THF_1_MC_23_SC_1	0.4088
Haterumalide_NC	t1_epibis_NHK_down_E_L_syn_hex_reduction_cyc_amide	E_S_THF_1_MC_23_SC_1	0.40649
Haterumalide_ND	t1_epibis_NHK_down_E_L_syn_hex_reduction_cyc_amide	E_S_THF_1_MC_23_SC_1	0.41842
Haterumalide_NE	t1_epibis_NHK_down_E_L_syn_hex_reduction_cyc_amide	E_S_THF_1_MC_23_SC_1	0.44369
Phormidolide_Agpbp	t1_epibis_NHK_down_E_L_syn_hex_reduction_cyc_amide	E_S_THF_1_MC_23_SC_1	0.46058
Phormidolide_BC	t1_epibis_NHK_down_E_L_syn_hex_reduction_cyc_amide	E_S_THF_1_MC_23_SC_1	0.56055
iriomoteolide-13a	t1_epibis_NHK_down_E_L_syn_hex_reduction_cyc_amide	E_S_THF_1_MC_23_SC_1	0.37784
Biselide_A	t1_epibis_NHK_down_E_L_syn_hex_reduction_cyc_thiazole	E_S_THF_1_MC_23_SC_2	0.39967
Biselide_B	t1_epibis_NHK_down_E_L_syn_hex_reduction_cyc_thiazole	E_S_THF_1_MC_23_SC_2	0.37236
Biselide_C	t1_epibis_NHK_down_E_L_syn_hex_reduction_cyc_thiazole	E_S_THF_1_MC_23_SC_2	0.42976
Biselide_D	t1_epibis_NHK_down_E_L_syn_hex_reduction_cyc_thiazole	E_S_THF_1_MC_23_SC_2	0.37803
Fijianolide_A	t1_epibis_NHK_down_E_L_syn_hex_reduction_cyc_thiazole	E_S_THF_1_MC_23_SC_2	0.45976
Fijianolide_D	t1_epibis_NHK_down_E_L_syn_hex_reduction_cyc_thiazole	E_S_THF_1_MC_23_SC_2	0.44687
Fijianolide_F	t1_epibis_NHK_down_E_L_syn_hex_reduction_cyc_thiazole	E_S_THF_1_MC_23_SC_2	0.45291
Fijianolide_H	t1_epibis_NHK_down_E_L_syn_hex_reduction_cyc_thiazole	E_S_THF_1_MC_23_SC_2	0.4536
Fijianolide_I	t1_epibis_NHK_down_E_L_syn_hex_reduction_cyc_thiazole	E_S_THF_1_MC_23_SC_2	0.45066
Haterumalide_B	t1_epibis_NHK_down_E_L_syn_hex_reduction_cyc_thiazole	E_S_THF_1_MC_23_SC_2	0.38514
Haterumalide_NA	t1_epibis_NHK_down_E_L_syn_hex_reduction_cyc_thiazole	E_S_THF_1_MC_23_SC_2	0.41697
Haterumalide_NB	t1_epibis_NHK_down_E_L_syn_hex_reduction_cyc_thiazole	E_S_THF_1_MC_23_SC_2	0.40294
Haterumalide_NC	t1_epibis_NHK_down_E_L_syn_hex_reduction_cyc_thiazole	E_S_THF_1_MC_23_SC_2	0.39904
Haterumalide_ND	t1_epibis_NHK_down_E_L_syn_hex_reduction_cyc_thiazole	E_S_THF_1_MC_23_SC_2	0.41122
Haterumalide_NE	t1_epibis_NHK_down_E_L_syn_hex_reduction_cyc_thiazole	E_S_THF_1_MC_23_SC_2	0.43882
Phormidolide_Agpbp	t1_epibis_NHK_down_E_L_syn_hex_reduction_cyc_thiazole	E_S_THF_1_MC_23_SC_2	0.44419
Phormidolide_BC	t1_epibis_NHK_down_E_L_syn_hex_reduction_cyc_thiazole	E_S_THF_1_MC_23_SC_2	0.51641
iriomoteolide-13a	t1_epibis_NHK_down_E_L_syn_hex_reduction_cyc_thiazole	E_S_THF_1_MC_23_SC_2	0.39494
Biselide_A	t1_epibis_NHK_down_E_L_syn_hex_reduction_cyc_dihydropyran	E_S_THF_1_MC_23_SC_3	0.40144
Biselide_B	t1_epibis_NHK_down_E_L_syn_hex_reduction_cyc_dihydropyran	E_S_THF_1_MC_23_SC_3	0.38146
Biselide_C	t1_epibis_NHK_down_E_L_syn_hex_reduction_cyc_dihydropyran	E_S_THF_1_MC_23_SC_3	0.4271
Biselide_D	t1_epibis_NHK_down_E_L_syn_hex_reduction_cyc_dihydropyran	E_S_THF_1_MC_23_SC_3	0.3846
Fijianolide_A	t1_epibis_NHK_down_E_L_syn_hex_reduction_cyc_dihydropyran	E_S_THF_1_MC_23_SC_3	0.46814
Fijianolide_D	t1_epibis_NHK_down_E_L_syn_hex_reduction_cyc_dihydropyran	E_S_THF_1_MC_23_SC_3	0.45472
Fijianolide_F	t1_epibis_NHK_down_E_L_syn_hex_reduction_cyc_dihydropyran	E_S_THF_1_MC_23_SC_3	0.46301
Fijianolide_H	t1_epibis_NHK_down_E_L_syn_hex_reduction_cyc_dihydropyran	E_S_THF_1_MC_23_SC_3	0.45932
Fijianolide_I	t1_epibis_NHK_down_E_L_syn_hex_reduction_cyc_dihydropyran	E_S_THF_1_MC_23_SC_3	0.45751
Haterumalide_B	t1_epibis_NHK_down_E_L_syn_hex_reduction_cyc_dihydropyran	E_S_THF_1_MC_23_SC_3	0.39263
Haterumalide_NA	t1_epibis_NHK_down_E_L_syn_hex_reduction_cyc_dihydropyran	E_S_THF_1_MC_23_SC_3	0.4161
Haterumalide_NB	t1_epibis_NHK_down_E_L_syn_hex_reduction_cyc_dihydropyran	E_S_THF_1_MC_23_SC_3	0.4083
Haterumalide_NC	t1_epibis_NHK_down_E_L_syn_hex_reduction_cyc_dihydropyran	E_S_THF_1_MC_23_SC_3	0.40595
Haterumalide_ND	t1_epibis_NHK_down_E_L_syn_hex_reduction_cyc_dihydropyran	E_S_THF_1_MC_23_SC_3	0.41082
Haterumalide_NE	t1_epibis_NHK_down_E_L_syn_hex_reduction_cyc_dihydropyran	E_S_THF_1_MC_23_SC_3	0.43691
Phormidolide_Agpbp	t1_epibis_NHK_down_E_L_syn_hex_reduction_cyc_dihydropyran	E_S_THF_1_MC_23_SC_3	0.4398
Phormidolide_BC	t1_epibis_NHK_down_E_L_syn_hex_reduction_cyc_dihydropyran	E_S_THF_1_MC_23_SC_3	0.50928
iriomoteolide-13a	t1_epibis_NHK_down_E_L_syn_hex_reduction_cyc_dihydropyran	E_S_THF_1_MC_23_SC_3	0.40533
Biselide_A	t1_epibis_NHK_down_E_L_anti_hex_reduction_cyc_amide	E_S_THF_1_MC_24_SC_1	0.40655
Biselide_B	t1_epibis_NHK_down_E_L_anti_hex_reduction_cyc_amide	E_S_THF_1_MC_24_SC_1	0.38083
Biselide_C	t1_epibis_NHK_down_E_L_anti_hex_reduction_cyc_amide	E_S_THF_1_MC_24_SC_1	0.44109
Biselide_D	t1_epibis_NHK_down_E_L_anti_hex_reduction_cyc_amide	E_S_THF_1_MC_24_SC_1	0.40253
Fijianolide_A	t1_epibis_NHK_down_E_L_anti_hex_reduction_cyc_amide	E_S_THF_1_MC_24_SC_1	0.42683
Fijianolide_D	t1_epibis_NHK_down_E_L_anti_hex_reduction_cyc_amide	E_S_THF_1_MC_24_SC_1	0.42128
Fijianolide_F	t1_epibis_NHK_down_E_L_anti_hex_reduction_cyc_amide	E_S_THF_1_MC_24_SC_1	0.41364
Fijianolide_H	t1_epibis_NHK_down_E_L_anti_hex_reduction_cyc_amide	E_S_THF_1_MC_24_SC_1	0.41972
Fijianolide_I	t1_epibis_NHK_down_E_L_anti_hex_reduction_cyc_amide	E_S_THF_1_MC_24_SC_1	0.42489
Haterumalide_B	t1_epibis_NHK_down_E_L_anti_hex_reduction_cyc_amide	E_S_THF_1_MC_24_SC_1	0.39525
Haterumalide_NA	t1_epibis_NHK_down_E_L_anti_hex_reduction_cyc_amide	E_S_THF_1_MC_24_SC_1	0.43146
Haterumalide_NB	t1_epibis_NHK_down_E_L_anti_hex_reduction_cyc_amide	E_S_THF_1_MC_24_SC_1	0.41306
Haterumalide_NC	t1_epibis_NHK_down_E_L_anti_hex_reduction_cyc_amide	E_S_THF_1_MC_24_SC_1	0.41178
Haterumalide_ND	t1_epibis_NHK_down_E_L_anti_hex_reduction_cyc_amide	E_S_THF_1_MC_24_SC_1	0.42391
Haterumalide_NE	t1_epibis_NHK_down_E_L_anti_hex_reduction_cyc_amide	E_S_THF_1_MC_24_SC_1	0.44808
Phormidolide_Agpbp	t1_epibis_NHK_down_E_L_anti_hex_reduction_cyc_amide	E_S_THF_1_MC_24_SC_1	0.46251
Phormidolide_BC	t1_epibis_NHK_down_E_L_anti_hex_reduction_cyc_amide	E_S_THF_1_MC_24_SC_1	0.57154
iriomoteolide-13a	t1_epibis_NHK_down_E_L_anti_hex_reduction_cyc_amide	E_S_THF_1_MC_24_SC_1	0.38234
Biselide_A	t1_epibis_NHK_down_E_L_anti_hex_reduction_cyc_thiazole	E_S_THF_1_MC_24_SC_2	0.3958
Biselide_B	t1_epibis_NHK_down_E_L_anti_hex_reduction_cyc_thiazole	E_S_THF_1_MC_24_SC_2	0.36723
Biselide_C	t1_epibis_NHK_down_E_L_anti_hex_reduction_cyc_thiazole	E_S_THF_1_MC_24_SC_2	0.43099
Biselide_D	t1_epibis_NHK_down_E_L_anti_hex_reduction_cyc_thiazole	E_S_THF_1_MC_24_SC_2	0.37666
Fijianolide_A	t1_epibis_NHK_down_E_L_anti_hex_reduction_cyc_thiazole	E_S_THF_1_MC_24_SC_2	0.45881
Fijianolide_D	t1_epibis_NHK_down_E_L_anti_hex_reduction_cyc_thiazole	E_S_THF_1_MC_24_SC_2	0.44574
Fijianolide_F	t1_epibis_NHK_down_E_L_anti_hex_reduction_cyc_thiazole	E_S_THF_1_MC_24_SC_2	0.45157
Fijianolide_H	t1_epibis_NHK_down_E_L_anti_hex_reduction_cyc_thiazole	E_S_THF_1_MC_24_SC_2	0.45182
Fijianolide_I	t1_epibis_NHK_down_E_L_anti_hex_reduction_cyc_thiazole	E_S_THF_1_MC_24_SC_2	0.44962
Haterumalide_B	t1_epibis_NHK_down_E_L_anti_hex_reduction_cyc_thiazole	E_S_THF_1_MC_24_SC_2	0.38338
Haterumalide_NA	t1_epibis_NHK_down_E_L_anti_hex_reduction_cyc_thiazole	E_S_THF_1_MC_24_SC_2	0.41529
Haterumalide_NB	t1_epibis_NHK_down_E_L_anti_hex_reduction_cyc_thiazole	E_S_THF_1_MC_24_SC_2	0.40017
Haterumalide_NC	t1_epibis_NHK_down_E_L_anti_hex_reduction_cyc_thiazole	E_S_THF_1_MC_24_SC_2	0.39829
Haterumalide_ND	t1_epibis_NHK_down_E_L_anti_hex_reduction_cyc_thiazole	E_S_THF_1_MC_24_SC_2	0.4111
Haterumalide_NE	t1_epibis_NHK_down_E_L_anti_hex_reduction_cyc_thiazole	E_S_THF_1_MC_24_SC_2	0.43402
Phormidolide_Agpbp	t1_epibis_NHK_down_E_L_anti_hex_reduction_cyc_thiazole	E_S_THF_1_MC_24_SC_2	0.44525
Phormidolide_BC	t1_epibis_NHK_down_E_L_anti_hex_reduction_cyc_thiazole	E_S_THF_1_MC_24_SC_2	0.51746
iriomoteolide-13a	t1_epibis_NHK_down_E_L_anti_hex_reduction_cyc_thiazole	E_S_THF_1_MC_24_SC_2	0.39131
Biselide_A	t1_epibis_NHK_down_E_L_anti_hex_reduction_cyc_dihydropyran	E_S_THF_1_MC_24_SC_3	0.39723
Biselide_B	t1_epibis_NHK_down_E_L_anti_hex_reduction_cyc_dihydropyran	E_S_THF_1_MC_24_SC_3	0.37654
Biselide_C	t1_epibis_NHK_down_E_L_anti_hex_reduction_cyc_dihydropyran	E_S_THF_1_MC_24_SC_3	0.43292
Biselide_D	t1_epibis_NHK_down_E_L_anti_hex_reduction_cyc_dihydropyran	E_S_THF_1_MC_24_SC_3	0.38392
Fijianolide_A	t1_epibis_NHK_down_E_L_anti_hex_reduction_cyc_dihydropyran	E_S_THF_1_MC_24_SC_3	0.46963
Fijianolide_D	t1_epibis_NHK_down_E_L_anti_hex_reduction_cyc_dihydropyran	E_S_THF_1_MC_24_SC_3	0.45648
Fijianolide_F	t1_epibis_NHK_down_E_L_anti_hex_reduction_cyc_dihydropyran	E_S_THF_1_MC_24_SC_3	0.46404
Fijianolide_H	t1_epibis_NHK_down_E_L_anti_hex_reduction_cyc_dihydropyran	E_S_THF_1_MC_24_SC_3	0.46105
Fijianolide_I	t1_epibis_NHK_down_E_L_anti_hex_reduction_cyc_dihydropyran	E_S_THF_1_MC_24_SC_3	0.45977
Haterumalide_B	t1_epibis_NHK_down_E_L_anti_hex_reduction_cyc_dihydropyran	E_S_THF_1_MC_24_SC_3	0.3923
Haterumalide_NA	t1_epibis_NHK_down_E_L_anti_hex_reduction_cyc_dihydropyran	E_S_THF_1_MC_24_SC_3	0.41674
Haterumalide_NB	t1_epibis_NHK_down_E_L_anti_hex_reduction_cyc_dihydropyran	E_S_THF_1_MC_24_SC_3	0.40656
Haterumalide_NC	t1_epibis_NHK_down_E_L_anti_hex_reduction_cyc_dihydropyran	E_S_THF_1_MC_24_SC_3	0.40568
Haterumalide_ND	t1_epibis_NHK_down_E_L_anti_hex_reduction_cyc_dihydropyran	E_S_THF_1_MC_24_SC_3	0.412
Haterumalide_NE	t1_epibis_NHK_down_E_L_anti_hex_reduction_cyc_dihydropyran	E_S_THF_1_MC_24_SC_3	0.43463
Phormidolide_Agpbp	t1_epibis_NHK_down_E_L_anti_hex_reduction_cyc_dihydropyran	E_S_THF_1_MC_24_SC_3	0.44436
Phormidolide_BC	t1_epibis_NHK_down_E_L_anti_hex_reduction_cyc_dihydropyran	E_S_THF_1_MC_24_SC_3	0.51589
iriomoteolide-13a	t1_epibis_NHK_down_E_L_anti_hex_reduction_cyc_dihydropyran	E_S_THF_1_MC_24_SC_3	0.40746
Biselide_A	t1_epibis_NHK_down_E_D_syn_hex_reduction_cyc_amide	E_S_THF_1_MC_25_SC_1	0.40265
Biselide_B	t1_epibis_NHK_down_E_D_syn_hex_reduction_cyc_amide	E_S_THF_1_MC_25_SC_1	0.38206
Biselide_C	t1_epibis_NHK_down_E_D_syn_hex_reduction_cyc_amide	E_S_THF_1_MC_25_SC_1	0.43202
Biselide_D	t1_epibis_NHK_down_E_D_syn_hex_reduction_cyc_amide	E_S_THF_1_MC_25_SC_1	0.39707
Fijianolide_A	t1_epibis_NHK_down_E_D_syn_hex_reduction_cyc_amide	E_S_THF_1_MC_25_SC_1	0.41562
Fijianolide_D	t1_epibis_NHK_down_E_D_syn_hex_reduction_cyc_amide	E_S_THF_1_MC_25_SC_1	0.41036
Fijianolide_F	t1_epibis_NHK_down_E_D_syn_hex_reduction_cyc_amide	E_S_THF_1_MC_25_SC_1	0.41222
Fijianolide_H	t1_epibis_NHK_down_E_D_syn_hex_reduction_cyc_amide	E_S_THF_1_MC_25_SC_1	0.40943
Fijianolide_I	t1_epibis_NHK_down_E_D_syn_hex_reduction_cyc_amide	E_S_THF_1_MC_25_SC_1	0.41465
Haterumalide_B	t1_epibis_NHK_down_E_D_syn_hex_reduction_cyc_amide	E_S_THF_1_MC_25_SC_1	0.39138
Haterumalide_NA	t1_epibis_NHK_down_E_D_syn_hex_reduction_cyc_amide	E_S_THF_1_MC_25_SC_1	0.42412
Haterumalide_NB	t1_epibis_NHK_down_E_D_syn_hex_reduction_cyc_amide	E_S_THF_1_MC_25_SC_1	0.40849
Haterumalide_NC	t1_epibis_NHK_down_E_D_syn_hex_reduction_cyc_amide	E_S_THF_1_MC_25_SC_1	0.40898
Haterumalide_ND	t1_epibis_NHK_down_E_D_syn_hex_reduction_cyc_amide	E_S_THF_1_MC_25_SC_1	0.41732
Haterumalide_NE	t1_epibis_NHK_down_E_D_syn_hex_reduction_cyc_amide	E_S_THF_1_MC_25_SC_1	0.4443
Phormidolide_Agpbp	t1_epibis_NHK_down_E_D_syn_hex_reduction_cyc_amide	E_S_THF_1_MC_25_SC_1	0.46609
Phormidolide_BC	t1_epibis_NHK_down_E_D_syn_hex_reduction_cyc_amide	E_S_THF_1_MC_25_SC_1	0.56108
iriomoteolide-13a	t1_epibis_NHK_down_E_D_syn_hex_reduction_cyc_amide	E_S_THF_1_MC_25_SC_1	0.37842
Biselide_A	t1_epibis_NHK_down_E_D_syn_hex_reduction_cyc_thiazole	E_S_THF_1_MC_25_SC_2	0.39577
Biselide_B	t1_epibis_NHK_down_E_D_syn_hex_reduction_cyc_thiazole	E_S_THF_1_MC_25_SC_2	0.37053
Biselide_C	t1_epibis_NHK_down_E_D_syn_hex_reduction_cyc_thiazole	E_S_THF_1_MC_25_SC_2	0.42357
Biselide_D	t1_epibis_NHK_down_E_D_syn_hex_reduction_cyc_thiazole	E_S_THF_1_MC_25_SC_2	0.37542
Fijianolide_A	t1_epibis_NHK_down_E_D_syn_hex_reduction_cyc_thiazole	E_S_THF_1_MC_25_SC_2	0.44871
Fijianolide_D	t1_epibis_NHK_down_E_D_syn_hex_reduction_cyc_thiazole	E_S_THF_1_MC_25_SC_2	0.43586
Fijianolide_F	t1_epibis_NHK_down_E_D_syn_hex_reduction_cyc_thiazole	E_S_THF_1_MC_25_SC_2	0.44487
Fijianolide_H	t1_epibis_NHK_down_E_D_syn_hex_reduction_cyc_thiazole	E_S_THF_1_MC_25_SC_2	0.44171
Fijianolide_I	t1_epibis_NHK_down_E_D_syn_hex_reduction_cyc_thiazole	E_S_THF_1_MC_25_SC_2	0.43865
Haterumalide_B	t1_epibis_NHK_down_E_D_syn_hex_reduction_cyc_thiazole	E_S_THF_1_MC_25_SC_2	0.38038
Haterumalide_NA	t1_epibis_NHK_down_E_D_syn_hex_reduction_cyc_thiazole	E_S_THF_1_MC_25_SC_2	0.41159
Haterumalide_NB	t1_epibis_NHK_down_E_D_syn_hex_reduction_cyc_thiazole	E_S_THF_1_MC_25_SC_2	0.39744
Haterumalide_NC	t1_epibis_NHK_down_E_D_syn_hex_reduction_cyc_thiazole	E_S_THF_1_MC_25_SC_2	0.39462
Haterumalide_ND	t1_epibis_NHK_down_E_D_syn_hex_reduction_cyc_thiazole	E_S_THF_1_MC_25_SC_2	0.40551
Haterumalide_NE	t1_epibis_NHK_down_E_D_syn_hex_reduction_cyc_thiazole	E_S_THF_1_MC_25_SC_2	0.4323
Phormidolide_Agpbp	t1_epibis_NHK_down_E_D_syn_hex_reduction_cyc_thiazole	E_S_THF_1_MC_25_SC_2	0.4512
Phormidolide_BC	t1_epibis_NHK_down_E_D_syn_hex_reduction_cyc_thiazole	E_S_THF_1_MC_25_SC_2	0.50643
iriomoteolide-13a	t1_epibis_NHK_down_E_D_syn_hex_reduction_cyc_thiazole	E_S_THF_1_MC_25_SC_2	0.394
Biselide_A	t1_epibis_NHK_down_E_D_syn_hex_reduction_cyc_dihydropyran	E_S_THF_1_MC_25_SC_3	0.39525
Biselide_B	t1_epibis_NHK_down_E_D_syn_hex_reduction_cyc_dihydropyran	E_S_THF_1_MC_25_SC_3	0.37542
Biselide_C	t1_epibis_NHK_down_E_D_syn_hex_reduction_cyc_dihydropyran	E_S_THF_1_MC_25_SC_3	0.41801
Biselide_D	t1_epibis_NHK_down_E_D_syn_hex_reduction_cyc_dihydropyran	E_S_THF_1_MC_25_SC_3	0.37871
Fijianolide_A	t1_epibis_NHK_down_E_D_syn_hex_reduction_cyc_dihydropyran	E_S_THF_1_MC_25_SC_3	0.46077
Fijianolide_D	t1_epibis_NHK_down_E_D_syn_hex_reduction_cyc_dihydropyran	E_S_THF_1_MC_25_SC_3	0.44726
Fijianolide_F	t1_epibis_NHK_down_E_D_syn_hex_reduction_cyc_dihydropyran	E_S_THF_1_MC_25_SC_3	0.45696
Fijianolide_H	t1_epibis_NHK_down_E_D_syn_hex_reduction_cyc_dihydropyran	E_S_THF_1_MC_25_SC_3	0.45087
Fijianolide_I	t1_epibis_NHK_down_E_D_syn_hex_reduction_cyc_dihydropyran	E_S_THF_1_MC_25_SC_3	0.44981
Haterumalide_B	t1_epibis_NHK_down_E_D_syn_hex_reduction_cyc_dihydropyran	E_S_THF_1_MC_25_SC_3	0.38606
Haterumalide_NA	t1_epibis_NHK_down_E_D_syn_hex_reduction_cyc_dihydropyran	E_S_THF_1_MC_25_SC_3	0.41033
Haterumalide_NB	t1_epibis_NHK_down_E_D_syn_hex_reduction_cyc_dihydropyran	E_S_THF_1_MC_25_SC_3	0.4002
Haterumalide_NC	t1_epibis_NHK_down_E_D_syn_hex_reduction_cyc_dihydropyran	E_S_THF_1_MC_25_SC_3	0.39984
Haterumalide_ND	t1_epibis_NHK_down_E_D_syn_hex_reduction_cyc_dihydropyran	E_S_THF_1_MC_25_SC_3	0.4053
Haterumalide_NE	t1_epibis_NHK_down_E_D_syn_hex_reduction_cyc_dihydropyran	E_S_THF_1_MC_25_SC_3	0.43178
Phormidolide_Agpbp	t1_epibis_NHK_down_E_D_syn_hex_reduction_cyc_dihydropyran	E_S_THF_1_MC_25_SC_3	0.44561
Phormidolide_BC	t1_epibis_NHK_down_E_D_syn_hex_reduction_cyc_dihydropyran	E_S_THF_1_MC_25_SC_3	0.50255
iriomoteolide-13a	t1_epibis_NHK_down_E_D_syn_hex_reduction_cyc_dihydropyran	E_S_THF_1_MC_25_SC_3	0.40971
Biselide_A	t1_epibis_NHK_down_E_D_anti_hex_reduction_cyc_amide	E_S_THF_1_MC_26_SC_1	0.40337
Biselide_B	t1_epibis_NHK_down_E_D_anti_hex_reduction_cyc_amide	E_S_THF_1_MC_26_SC_1	0.3804
Biselide_C	t1_epibis_NHK_down_E_D_anti_hex_reduction_cyc_amide	E_S_THF_1_MC_26_SC_1	0.43718
Biselide_D	t1_epibis_NHK_down_E_D_anti_hex_reduction_cyc_amide	E_S_THF_1_MC_26_SC_1	0.40378
Fijianolide_A	t1_epibis_NHK_down_E_D_anti_hex_reduction_cyc_amide	E_S_THF_1_MC_26_SC_1	0.42426
Fijianolide_D	t1_epibis_NHK_down_E_D_anti_hex_reduction_cyc_amide	E_S_THF_1_MC_26_SC_1	0.41784
Fijianolide_F	t1_epibis_NHK_down_E_D_anti_hex_reduction_cyc_amide	E_S_THF_1_MC_26_SC_1	0.41226
Fijianolide_H	t1_epibis_NHK_down_E_D_anti_hex_reduction_cyc_amide	E_S_THF_1_MC_26_SC_1	0.41681
Fijianolide_I	t1_epibis_NHK_down_E_D_anti_hex_reduction_cyc_amide	E_S_THF_1_MC_26_SC_1	0.42148
Haterumalide_B	t1_epibis_NHK_down_E_D_anti_hex_reduction_cyc_amide	E_S_THF_1_MC_26_SC_1	0.39955
Haterumalide_NA	t1_epibis_NHK_down_E_D_anti_hex_reduction_cyc_amide	E_S_THF_1_MC_26_SC_1	0.43298
Haterumalide_NB	t1_epibis_NHK_down_E_D_anti_hex_reduction_cyc_amide	E_S_THF_1_MC_26_SC_1	0.41745
Haterumalide_NC	t1_epibis_NHK_down_E_D_anti_hex_reduction_cyc_amide	E_S_THF_1_MC_26_SC_1	0.41748
Haterumalide_ND	t1_epibis_NHK_down_E_D_anti_hex_reduction_cyc_amide	E_S_THF_1_MC_26_SC_1	0.4293
Haterumalide_NE	t1_epibis_NHK_down_E_D_anti_hex_reduction_cyc_amide	E_S_THF_1_MC_26_SC_1	0.46001
Phormidolide_Agpbp	t1_epibis_NHK_down_E_D_anti_hex_reduction_cyc_amide	E_S_THF_1_MC_26_SC_1	0.46465
Phormidolide_BC	t1_epibis_NHK_down_E_D_anti_hex_reduction_cyc_amide	E_S_THF_1_MC_26_SC_1	0.57609
iriomoteolide-13a	t1_epibis_NHK_down_E_D_anti_hex_reduction_cyc_amide	E_S_THF_1_MC_26_SC_1	0.38086
Biselide_A	t1_epibis_NHK_down_E_D_anti_hex_reduction_cyc_thiazole	E_S_THF_1_MC_26_SC_2	0.39485
Biselide_B	t1_epibis_NHK_down_E_D_anti_hex_reduction_cyc_thiazole	E_S_THF_1_MC_26_SC_2	0.36904
Biselide_C	t1_epibis_NHK_down_E_D_anti_hex_reduction_cyc_thiazole	E_S_THF_1_MC_26_SC_2	0.4312
Biselide_D	t1_epibis_NHK_down_E_D_anti_hex_reduction_cyc_thiazole	E_S_THF_1_MC_26_SC_2	0.37998
Fijianolide_A	t1_epibis_NHK_down_E_D_anti_hex_reduction_cyc_thiazole	E_S_THF_1_MC_26_SC_2	0.45618
Fijianolide_D	t1_epibis_NHK_down_E_D_anti_hex_reduction_cyc_thiazole	E_S_THF_1_MC_26_SC_2	0.44348
Fijianolide_F	t1_epibis_NHK_down_E_D_anti_hex_reduction_cyc_thiazole	E_S_THF_1_MC_26_SC_2	0.45048
Fijianolide_H	t1_epibis_NHK_down_E_D_anti_hex_reduction_cyc_thiazole	E_S_THF_1_MC_26_SC_2	0.448
Fijianolide_I	t1_epibis_NHK_down_E_D_anti_hex_reduction_cyc_thiazole	E_S_THF_1_MC_26_SC_2	0.44571
Haterumalide_B	t1_epibis_NHK_down_E_D_anti_hex_reduction_cyc_thiazole	E_S_THF_1_MC_26_SC_2	0.38732
Haterumalide_NA	t1_epibis_NHK_down_E_D_anti_hex_reduction_cyc_thiazole	E_S_THF_1_MC_26_SC_2	0.41619
Haterumalide_NB	t1_epibis_NHK_down_E_D_anti_hex_reduction_cyc_thiazole	E_S_THF_1_MC_26_SC_2	0.4034
Haterumalide_NC	t1_epibis_NHK_down_E_D_anti_hex_reduction_cyc_thiazole	E_S_THF_1_MC_26_SC_2	0.40169
Haterumalide_ND	t1_epibis_NHK_down_E_D_anti_hex_reduction_cyc_thiazole	E_S_THF_1_MC_26_SC_2	0.41501
Haterumalide_NE	t1_epibis_NHK_down_E_D_anti_hex_reduction_cyc_thiazole	E_S_THF_1_MC_26_SC_2	0.44301
Phormidolide_Agpbp	t1_epibis_NHK_down_E_D_anti_hex_reduction_cyc_thiazole	E_S_THF_1_MC_26_SC_2	0.45042
Phormidolide_BC	t1_epibis_NHK_down_E_D_anti_hex_reduction_cyc_thiazole	E_S_THF_1_MC_26_SC_2	0.5216
iriomoteolide-13a	t1_epibis_NHK_down_E_D_anti_hex_reduction_cyc_thiazole	E_S_THF_1_MC_26_SC_2	0.39089
Biselide_A	t1_epibis_NHK_down_E_D_anti_hex_reduction_cyc_dihydropyran	E_S_THF_1_MC_26_SC_3	0.39277
Biselide_B	t1_epibis_NHK_down_E_D_anti_hex_reduction_cyc_dihydropyran	E_S_THF_1_MC_26_SC_3	0.37322
Biselide_C	t1_epibis_NHK_down_E_D_anti_hex_reduction_cyc_dihydropyran	E_S_THF_1_MC_26_SC_3	0.42539
Biselide_D	t1_epibis_NHK_down_E_D_anti_hex_reduction_cyc_dihydropyran	E_S_THF_1_MC_26_SC_3	0.38377
Fijianolide_A	t1_epibis_NHK_down_E_D_anti_hex_reduction_cyc_dihydropyran	E_S_THF_1_MC_26_SC_3	0.46313
Fijianolide_D	t1_epibis_NHK_down_E_D_anti_hex_reduction_cyc_dihydropyran	E_S_THF_1_MC_26_SC_3	0.45043
Fijianolide_F	t1_epibis_NHK_down_E_D_anti_hex_reduction_cyc_dihydropyran	E_S_THF_1_MC_26_SC_3	0.45888
Fijianolide_H	t1_epibis_NHK_down_E_D_anti_hex_reduction_cyc_dihydropyran	E_S_THF_1_MC_26_SC_3	0.4534
Fijianolide_I	t1_epibis_NHK_down_E_D_anti_hex_reduction_cyc_dihydropyran	E_S_THF_1_MC_26_SC_3	0.45259
Haterumalide_B	t1_epibis_NHK_down_E_D_anti_hex_reduction_cyc_dihydropyran	E_S_THF_1_MC_26_SC_3	0.3922
Haterumalide_NA	t1_epibis_NHK_down_E_D_anti_hex_reduction_cyc_dihydropyran	E_S_THF_1_MC_26_SC_3	0.41337
Haterumalide_NB	t1_epibis_NHK_down_E_D_anti_hex_reduction_cyc_dihydropyran	E_S_THF_1_MC_26_SC_3	0.40677
Haterumalide_NC	t1_epibis_NHK_down_E_D_anti_hex_reduction_cyc_dihydropyran	E_S_THF_1_MC_26_SC_3	0.40553
Haterumalide_ND	t1_epibis_NHK_down_E_D_anti_hex_reduction_cyc_dihydropyran	E_S_THF_1_MC_26_SC_3	0.41416
Haterumalide_NE	t1_epibis_NHK_down_E_D_anti_hex_reduction_cyc_dihydropyran	E_S_THF_1_MC_26_SC_3	0.43883
Phormidolide_Agpbp	t1_epibis_NHK_down_E_D_anti_hex_reduction_cyc_dihydropyran	E_S_THF_1_MC_26_SC_3	0.44582
Phormidolide_BC	t1_epibis_NHK_down_E_D_anti_hex_reduction_cyc_dihydropyran	E_S_THF_1_MC_26_SC_3	0.51746
iriomoteolide-13a	t1_epibis_NHK_down_E_D_anti_hex_reduction_cyc_dihydropyran	E_S_THF_1_MC_26_SC_3	0.40319
Biselide_A	t1_epibis_NHK_down_E_L_inv_Cl_pent_amide	E_S_THF_1_MC_27_SC_1	0.40587
Biselide_B	t1_epibis_NHK_down_E_L_inv_Cl_pent_amide	E_S_THF_1_MC_27_SC_1	0.3787
Biselide_C	t1_epibis_NHK_down_E_L_inv_Cl_pent_amide	E_S_THF_1_MC_27_SC_1	0.43752
Biselide_D	t1_epibis_NHK_down_E_L_inv_Cl_pent_amide	E_S_THF_1_MC_27_SC_1	0.41086
Fijianolide_A	t1_epibis_NHK_down_E_L_inv_Cl_pent_amide	E_S_THF_1_MC_27_SC_1	0.39525
Fijianolide_D	t1_epibis_NHK_down_E_L_inv_Cl_pent_amide	E_S_THF_1_MC_27_SC_1	0.39025
Fijianolide_F	t1_epibis_NHK_down_E_L_inv_Cl_pent_amide	E_S_THF_1_MC_27_SC_1	0.38714
Fijianolide_H	t1_epibis_NHK_down_E_L_inv_Cl_pent_amide	E_S_THF_1_MC_27_SC_1	0.392
Fijianolide_I	t1_epibis_NHK_down_E_L_inv_Cl_pent_amide	E_S_THF_1_MC_27_SC_1	0.398
Haterumalide_B	t1_epibis_NHK_down_E_L_inv_Cl_pent_amide	E_S_THF_1_MC_27_SC_1	0.40354
Haterumalide_NA	t1_epibis_NHK_down_E_L_inv_Cl_pent_amide	E_S_THF_1_MC_27_SC_1	0.44254
Haterumalide_NB	t1_epibis_NHK_down_E_L_inv_Cl_pent_amide	E_S_THF_1_MC_27_SC_1	0.4251
Haterumalide_NC	t1_epibis_NHK_down_E_L_inv_Cl_pent_amide	E_S_THF_1_MC_27_SC_1	0.42271
Haterumalide_ND	t1_epibis_NHK_down_E_L_inv_Cl_pent_amide	E_S_THF_1_MC_27_SC_1	0.43511
Haterumalide_NE	t1_epibis_NHK_down_E_L_inv_Cl_pent_amide	E_S_THF_1_MC_27_SC_1	0.47259
Phormidolide_Agpbp	t1_epibis_NHK_down_E_L_inv_Cl_pent_amide	E_S_THF_1_MC_27_SC_1	0.46753
Phormidolide_BC	t1_epibis_NHK_down_E_L_inv_Cl_pent_amide	E_S_THF_1_MC_27_SC_1	0.63967
iriomoteolide-13a	t1_epibis_NHK_down_E_L_inv_Cl_pent_amide	E_S_THF_1_MC_27_SC_1	0.35344
Biselide_A	t1_epibis_NHK_down_E_L_inv_Cl_pent_thiazole	E_S_THF_1_MC_27_SC_2	0.39267
Biselide_B	t1_epibis_NHK_down_E_L_inv_Cl_pent_thiazole	E_S_THF_1_MC_27_SC_2	0.35932
Biselide_C	t1_epibis_NHK_down_E_L_inv_Cl_pent_thiazole	E_S_THF_1_MC_27_SC_2	0.42447
Biselide_D	t1_epibis_NHK_down_E_L_inv_Cl_pent_thiazole	E_S_THF_1_MC_27_SC_2	0.37955
Fijianolide_A	t1_epibis_NHK_down_E_L_inv_Cl_pent_thiazole	E_S_THF_1_MC_27_SC_2	0.42488
Fijianolide_D	t1_epibis_NHK_down_E_L_inv_Cl_pent_thiazole	E_S_THF_1_MC_27_SC_2	0.41169
Fijianolide_F	t1_epibis_NHK_down_E_L_inv_Cl_pent_thiazole	E_S_THF_1_MC_27_SC_2	0.42417
Fijianolide_H	t1_epibis_NHK_down_E_L_inv_Cl_pent_thiazole	E_S_THF_1_MC_27_SC_2	0.42
Fijianolide_I	t1_epibis_NHK_down_E_L_inv_Cl_pent_thiazole	E_S_THF_1_MC_27_SC_2	0.4181
Haterumalide_B	t1_epibis_NHK_down_E_L_inv_Cl_pent_thiazole	E_S_THF_1_MC_27_SC_2	0.38519
Haterumalide_NA	t1_epibis_NHK_down_E_L_inv_Cl_pent_thiazole	E_S_THF_1_MC_27_SC_2	0.42376
Haterumalide_NB	t1_epibis_NHK_down_E_L_inv_Cl_pent_thiazole	E_S_THF_1_MC_27_SC_2	0.40808
Haterumalide_NC	t1_epibis_NHK_down_E_L_inv_Cl_pent_thiazole	E_S_THF_1_MC_27_SC_2	0.40642
Haterumalide_ND	t1_epibis_NHK_down_E_L_inv_Cl_pent_thiazole	E_S_THF_1_MC_27_SC_2	0.42318
Haterumalide_NE	t1_epibis_NHK_down_E_L_inv_Cl_pent_thiazole	E_S_THF_1_MC_27_SC_2	0.4587
Phormidolide_Agpbp	t1_epibis_NHK_down_E_L_inv_Cl_pent_thiazole	E_S_THF_1_MC_27_SC_2	0.45044
Phormidolide_BC	t1_epibis_NHK_down_E_L_inv_Cl_pent_thiazole	E_S_THF_1_MC_27_SC_2	0.57258
iriomoteolide-13a	t1_epibis_NHK_down_E_L_inv_Cl_pent_thiazole	E_S_THF_1_MC_27_SC_2	0.36749
Biselide_A	t1_epibis_NHK_down_E_L_inv_Cl_pent_dihydropyran	E_S_THF_1_MC_27_SC_3	0.3896
Biselide_B	t1_epibis_NHK_down_E_L_inv_Cl_pent_dihydropyran	E_S_THF_1_MC_27_SC_3	0.36914
Biselide_C	t1_epibis_NHK_down_E_L_inv_Cl_pent_dihydropyran	E_S_THF_1_MC_27_SC_3	0.42015
Biselide_D	t1_epibis_NHK_down_E_L_inv_Cl_pent_dihydropyran	E_S_THF_1_MC_27_SC_3	0.38548
Fijianolide_A	t1_epibis_NHK_down_E_L_inv_Cl_pent_dihydropyran	E_S_THF_1_MC_27_SC_3	0.43726
Fijianolide_D	t1_epibis_NHK_down_E_L_inv_Cl_pent_dihydropyran	E_S_THF_1_MC_27_SC_3	0.42375
Fijianolide_F	t1_epibis_NHK_down_E_L_inv_Cl_pent_dihydropyran	E_S_THF_1_MC_27_SC_3	0.43763
Fijianolide_H	t1_epibis_NHK_down_E_L_inv_Cl_pent_dihydropyran	E_S_THF_1_MC_27_SC_3	0.42886
Fijianolide_I	t1_epibis_NHK_down_E_L_inv_Cl_pent_dihydropyran	E_S_THF_1_MC_27_SC_3	0.42859
Haterumalide_B	t1_epibis_NHK_down_E_L_inv_Cl_pent_dihydropyran	E_S_THF_1_MC_27_SC_3	0.39505
Haterumalide_NA	t1_epibis_NHK_down_E_L_inv_Cl_pent_dihydropyran	E_S_THF_1_MC_27_SC_3	0.42187
Haterumalide_NB	t1_epibis_NHK_down_E_L_inv_Cl_pent_dihydropyran	E_S_THF_1_MC_27_SC_3	0.41412
Haterumalide_NC	t1_epibis_NHK_down_E_L_inv_Cl_pent_dihydropyran	E_S_THF_1_MC_27_SC_3	0.41261
Haterumalide_ND	t1_epibis_NHK_down_E_L_inv_Cl_pent_dihydropyran	E_S_THF_1_MC_27_SC_3	0.41973
Haterumalide_NE	t1_epibis_NHK_down_E_L_inv_Cl_pent_dihydropyran	E_S_THF_1_MC_27_SC_3	0.4543
Phormidolide_Agpbp	t1_epibis_NHK_down_E_L_inv_Cl_pent_dihydropyran	E_S_THF_1_MC_27_SC_3	0.44542
Phormidolide_BC	t1_epibis_NHK_down_E_L_inv_Cl_pent_dihydropyran	E_S_THF_1_MC_27_SC_3	0.57015
iriomoteolide-13a	t1_epibis_NHK_down_E_L_inv_Cl_pent_dihydropyran	E_S_THF_1_MC_27_SC_3	0.37174
Biselide_A	t1_epibis_NHK_down_E_D_inv_Cl_pent_amide	E_S_THF_1_MC_28_SC_1	0.40763
Biselide_B	t1_epibis_NHK_down_E_D_inv_Cl_pent_amide	E_S_THF_1_MC_28_SC_1	0.37906
Biselide_C	t1_epibis_NHK_down_E_D_inv_Cl_pent_amide	E_S_THF_1_MC_28_SC_1	0.43875
Biselide_D	t1_epibis_NHK_down_E_D_inv_Cl_pent_amide	E_S_THF_1_MC_28_SC_1	0.41193
Fijianolide_A	t1_epibis_NHK_down_E_D_inv_Cl_pent_amide	E_S_THF_1_MC_28_SC_1	0.39269
Fijianolide_D	t1_epibis_NHK_down_E_D_inv_Cl_pent_amide	E_S_THF_1_MC_28_SC_1	0.3879
Fijianolide_F	t1_epibis_NHK_down_E_D_inv_Cl_pent_amide	E_S_THF_1_MC_28_SC_1	0.38318
Fijianolide_H	t1_epibis_NHK_down_E_D_inv_Cl_pent_amide	E_S_THF_1_MC_28_SC_1	0.38898
Fijianolide_I	t1_epibis_NHK_down_E_D_inv_Cl_pent_amide	E_S_THF_1_MC_28_SC_1	0.39435
Haterumalide_B	t1_epibis_NHK_down_E_D_inv_Cl_pent_amide	E_S_THF_1_MC_28_SC_1	0.40184
Haterumalide_NA	t1_epibis_NHK_down_E_D_inv_Cl_pent_amide	E_S_THF_1_MC_28_SC_1	0.4427
Haterumalide_NB	t1_epibis_NHK_down_E_D_inv_Cl_pent_amide	E_S_THF_1_MC_28_SC_1	0.42438
Haterumalide_NC	t1_epibis_NHK_down_E_D_inv_Cl_pent_amide	E_S_THF_1_MC_28_SC_1	0.4215
Haterumalide_ND	t1_epibis_NHK_down_E_D_inv_Cl_pent_amide	E_S_THF_1_MC_28_SC_1	0.43279
Haterumalide_NE	t1_epibis_NHK_down_E_D_inv_Cl_pent_amide	E_S_THF_1_MC_28_SC_1	0.47479
Phormidolide_Agpbp	t1_epibis_NHK_down_E_D_inv_Cl_pent_amide	E_S_THF_1_MC_28_SC_1	0.46855
Phormidolide_BC	t1_epibis_NHK_down_E_D_inv_Cl_pent_amide	E_S_THF_1_MC_28_SC_1	0.64613
iriomoteolide-13a	t1_epibis_NHK_down_E_D_inv_Cl_pent_amide	E_S_THF_1_MC_28_SC_1	0.35514
Biselide_A	t1_epibis_NHK_down_E_D_inv_Cl_pent_thiazole	E_S_THF_1_MC_28_SC_2	0.3967
Biselide_B	t1_epibis_NHK_down_E_D_inv_Cl_pent_thiazole	E_S_THF_1_MC_28_SC_2	0.36464
Biselide_C	t1_epibis_NHK_down_E_D_inv_Cl_pent_thiazole	E_S_THF_1_MC_28_SC_2	0.42481
Biselide_D	t1_epibis_NHK_down_E_D_inv_Cl_pent_thiazole	E_S_THF_1_MC_28_SC_2	0.38279
Fijianolide_A	t1_epibis_NHK_down_E_D_inv_Cl_pent_thiazole	E_S_THF_1_MC_28_SC_2	0.42761
Fijianolide_D	t1_epibis_NHK_down_E_D_inv_Cl_pent_thiazole	E_S_THF_1_MC_28_SC_2	0.41265
Fijianolide_F	t1_epibis_NHK_down_E_D_inv_Cl_pent_thiazole	E_S_THF_1_MC_28_SC_2	0.42543
Fijianolide_H	t1_epibis_NHK_down_E_D_inv_Cl_pent_thiazole	E_S_THF_1_MC_28_SC_2	0.42201
Fijianolide_I	t1_epibis_NHK_down_E_D_inv_Cl_pent_thiazole	E_S_THF_1_MC_28_SC_2	0.41989
Haterumalide_B	t1_epibis_NHK_down_E_D_inv_Cl_pent_thiazole	E_S_THF_1_MC_28_SC_2	0.38931
Haterumalide_NA	t1_epibis_NHK_down_E_D_inv_Cl_pent_thiazole	E_S_THF_1_MC_28_SC_2	0.42648
Haterumalide_NB	t1_epibis_NHK_down_E_D_inv_Cl_pent_thiazole	E_S_THF_1_MC_28_SC_2	0.41211
Haterumalide_NC	t1_epibis_NHK_down_E_D_inv_Cl_pent_thiazole	E_S_THF_1_MC_28_SC_2	0.40827
Haterumalide_ND	t1_epibis_NHK_down_E_D_inv_Cl_pent_thiazole	E_S_THF_1_MC_28_SC_2	0.42394
Haterumalide_NE	t1_epibis_NHK_down_E_D_inv_Cl_pent_thiazole	E_S_THF_1_MC_28_SC_2	0.46163
Phormidolide_Agpbp	t1_epibis_NHK_down_E_D_inv_Cl_pent_thiazole	E_S_THF_1_MC_28_SC_2	0.45695
Phormidolide_BC	t1_epibis_NHK_down_E_D_inv_Cl_pent_thiazole	E_S_THF_1_MC_28_SC_2	0.5864
iriomoteolide-13a	t1_epibis_NHK_down_E_D_inv_Cl_pent_thiazole	E_S_THF_1_MC_28_SC_2	0.37046
Biselide_A	t1_epibis_NHK_down_E_D_inv_Cl_pent_dihydropyran	E_S_THF_1_MC_28_SC_3	0.3941
Biselide_B	t1_epibis_NHK_down_E_D_inv_Cl_pent_dihydropyran	E_S_THF_1_MC_28_SC_3	0.37162
Biselide_C	t1_epibis_NHK_down_E_D_inv_Cl_pent_dihydropyran	E_S_THF_1_MC_28_SC_3	0.42395
Biselide_D	t1_epibis_NHK_down_E_D_inv_Cl_pent_dihydropyran	E_S_THF_1_MC_28_SC_3	0.38831
Fijianolide_A	t1_epibis_NHK_down_E_D_inv_Cl_pent_dihydropyran	E_S_THF_1_MC_28_SC_3	0.43709
Fijianolide_D	t1_epibis_NHK_down_E_D_inv_Cl_pent_dihydropyran	E_S_THF_1_MC_28_SC_3	0.42031
Fijianolide_F	t1_epibis_NHK_down_E_D_inv_Cl_pent_dihydropyran	E_S_THF_1_MC_28_SC_3	0.43517
Fijianolide_H	t1_epibis_NHK_down_E_D_inv_Cl_pent_dihydropyran	E_S_THF_1_MC_28_SC_3	0.42778
Fijianolide_I	t1_epibis_NHK_down_E_D_inv_Cl_pent_dihydropyran	E_S_THF_1_MC_28_SC_3	0.42753
Haterumalide_B	t1_epibis_NHK_down_E_D_inv_Cl_pent_dihydropyran	E_S_THF_1_MC_28_SC_3	0.39662
Haterumalide_NA	t1_epibis_NHK_down_E_D_inv_Cl_pent_dihydropyran	E_S_THF_1_MC_28_SC_3	0.42554
Haterumalide_NB	t1_epibis_NHK_down_E_D_inv_Cl_pent_dihydropyran	E_S_THF_1_MC_28_SC_3	0.41755
Haterumalide_NC	t1_epibis_NHK_down_E_D_inv_Cl_pent_dihydropyran	E_S_THF_1_MC_28_SC_3	0.41487
Haterumalide_ND	t1_epibis_NHK_down_E_D_inv_Cl_pent_dihydropyran	E_S_THF_1_MC_28_SC_3	0.42195
Haterumalide_NE	t1_epibis_NHK_down_E_D_inv_Cl_pent_dihydropyran	E_S_THF_1_MC_28_SC_3	0.46071
Phormidolide_Agpbp	t1_epibis_NHK_down_E_D_inv_Cl_pent_dihydropyran	E_S_THF_1_MC_28_SC_3	0.45218
Phormidolide_BC	t1_epibis_NHK_down_E_D_inv_Cl_pent_dihydropyran	E_S_THF_1_MC_28_SC_3	0.5835
iriomoteolide-13a	t1_epibis_NHK_down_E_D_inv_Cl_pent_dihydropyran	E_S_THF_1_MC_28_SC_3	0.38123
Biselide_A	t1_epibis_NHK_down_E_L_inv_Cl_hex_amide	E_S_THF_1_MC_29_SC_1	0.40744
Biselide_B	t1_epibis_NHK_down_E_L_inv_Cl_hex_amide	E_S_THF_1_MC_29_SC_1	0.379
Biselide_C	t1_epibis_NHK_down_E_L_inv_Cl_hex_amide	E_S_THF_1_MC_29_SC_1	0.4413
Biselide_D	t1_epibis_NHK_down_E_L_inv_Cl_hex_amide	E_S_THF_1_MC_29_SC_1	0.41192
Fijianolide_A	t1_epibis_NHK_down_E_L_inv_Cl_hex_amide	E_S_THF_1_MC_29_SC_1	0.40684
Fijianolide_D	t1_epibis_NHK_down_E_L_inv_Cl_hex_amide	E_S_THF_1_MC_29_SC_1	0.40073
Fijianolide_F	t1_epibis_NHK_down_E_L_inv_Cl_hex_amide	E_S_THF_1_MC_29_SC_1	0.39877
Fijianolide_H	t1_epibis_NHK_down_E_L_inv_Cl_hex_amide	E_S_THF_1_MC_29_SC_1	0.40283
Fijianolide_I	t1_epibis_NHK_down_E_L_inv_Cl_hex_amide	E_S_THF_1_MC_29_SC_1	0.40851
Haterumalide_B	t1_epibis_NHK_down_E_L_inv_Cl_hex_amide	E_S_THF_1_MC_29_SC_1	0.40406
Haterumalide_NA	t1_epibis_NHK_down_E_L_inv_Cl_hex_amide	E_S_THF_1_MC_29_SC_1	0.44138
Haterumalide_NB	t1_epibis_NHK_down_E_L_inv_Cl_hex_amide	E_S_THF_1_MC_29_SC_1	0.42534
Haterumalide_NC	t1_epibis_NHK_down_E_L_inv_Cl_hex_amide	E_S_THF_1_MC_29_SC_1	0.42461
Haterumalide_ND	t1_epibis_NHK_down_E_L_inv_Cl_hex_amide	E_S_THF_1_MC_29_SC_1	0.43768
Haterumalide_NE	t1_epibis_NHK_down_E_L_inv_Cl_hex_amide	E_S_THF_1_MC_29_SC_1	0.47214
Phormidolide_Agpbp	t1_epibis_NHK_down_E_L_inv_Cl_hex_amide	E_S_THF_1_MC_29_SC_1	0.48194
Phormidolide_BC	t1_epibis_NHK_down_E_L_inv_Cl_hex_amide	E_S_THF_1_MC_29_SC_1	0.63073
iriomoteolide-13a	t1_epibis_NHK_down_E_L_inv_Cl_hex_amide	E_S_THF_1_MC_29_SC_1	0.3664
Biselide_A	t1_epibis_NHK_down_E_L_inv_Cl_hex_thiazole	E_S_THF_1_MC_29_SC_2	0.39285
Biselide_B	t1_epibis_NHK_down_E_L_inv_Cl_hex_thiazole	E_S_THF_1_MC_29_SC_2	0.35849
Biselide_C	t1_epibis_NHK_down_E_L_inv_Cl_hex_thiazole	E_S_THF_1_MC_29_SC_2	0.43072
Biselide_D	t1_epibis_NHK_down_E_L_inv_Cl_hex_thiazole	E_S_THF_1_MC_29_SC_2	0.37882
Fijianolide_A	t1_epibis_NHK_down_E_L_inv_Cl_hex_thiazole	E_S_THF_1_MC_29_SC_2	0.4334
Fijianolide_D	t1_epibis_NHK_down_E_L_inv_Cl_hex_thiazole	E_S_THF_1_MC_29_SC_2	0.42171
Fijianolide_F	t1_epibis_NHK_down_E_L_inv_Cl_hex_thiazole	E_S_THF_1_MC_29_SC_2	0.43347
Fijianolide_H	t1_epibis_NHK_down_E_L_inv_Cl_hex_thiazole	E_S_THF_1_MC_29_SC_2	0.42889
Fijianolide_I	t1_epibis_NHK_down_E_L_inv_Cl_hex_thiazole	E_S_THF_1_MC_29_SC_2	0.4276
Haterumalide_B	t1_epibis_NHK_down_E_L_inv_Cl_hex_thiazole	E_S_THF_1_MC_29_SC_2	0.38347
Haterumalide_NA	t1_epibis_NHK_down_E_L_inv_Cl_hex_thiazole	E_S_THF_1_MC_29_SC_2	0.42235
Haterumalide_NB	t1_epibis_NHK_down_E_L_inv_Cl_hex_thiazole	E_S_THF_1_MC_29_SC_2	0.40461
Haterumalide_NC	t1_epibis_NHK_down_E_L_inv_Cl_hex_thiazole	E_S_THF_1_MC_29_SC_2	0.41067
Haterumalide_ND	t1_epibis_NHK_down_E_L_inv_Cl_hex_thiazole	E_S_THF_1_MC_29_SC_2	0.42579
Haterumalide_NE	t1_epibis_NHK_down_E_L_inv_Cl_hex_thiazole	E_S_THF_1_MC_29_SC_2	0.45573
Phormidolide_Agpbp	t1_epibis_NHK_down_E_L_inv_Cl_hex_thiazole	E_S_THF_1_MC_29_SC_2	0.4537
Phormidolide_BC	t1_epibis_NHK_down_E_L_inv_Cl_hex_thiazole	E_S_THF_1_MC_29_SC_2	0.56632
iriomoteolide-13a	t1_epibis_NHK_down_E_L_inv_Cl_hex_thiazole	E_S_THF_1_MC_29_SC_2	0.3702
Biselide_A	t1_epibis_NHK_down_E_L_inv_Cl_hex_dihydropyran	E_S_THF_1_MC_29_SC_3	0.39404
Biselide_B	t1_epibis_NHK_down_E_L_inv_Cl_hex_dihydropyran	E_S_THF_1_MC_29_SC_3	0.36863
Biselide_C	t1_epibis_NHK_down_E_L_inv_Cl_hex_dihydropyran	E_S_THF_1_MC_29_SC_3	0.42856
Biselide_D	t1_epibis_NHK_down_E_L_inv_Cl_hex_dihydropyran	E_S_THF_1_MC_29_SC_3	0.38543
Fijianolide_A	t1_epibis_NHK_down_E_L_inv_Cl_hex_dihydropyran	E_S_THF_1_MC_29_SC_3	0.44789
Fijianolide_D	t1_epibis_NHK_down_E_L_inv_Cl_hex_dihydropyran	E_S_THF_1_MC_29_SC_3	0.43335
Fijianolide_F	t1_epibis_NHK_down_E_L_inv_Cl_hex_dihydropyran	E_S_THF_1_MC_29_SC_3	0.44802
Fijianolide_H	t1_epibis_NHK_down_E_L_inv_Cl_hex_dihydropyran	E_S_THF_1_MC_29_SC_3	0.43913
Fijianolide_I	t1_epibis_NHK_down_E_L_inv_Cl_hex_dihydropyran	E_S_THF_1_MC_29_SC_3	0.43923
Haterumalide_B	t1_epibis_NHK_down_E_L_inv_Cl_hex_dihydropyran	E_S_THF_1_MC_29_SC_3	0.39447
Haterumalide_NA	t1_epibis_NHK_down_E_L_inv_Cl_hex_dihydropyran	E_S_THF_1_MC_29_SC_3	0.42636
Haterumalide_NB	t1_epibis_NHK_down_E_L_inv_Cl_hex_dihydropyran	E_S_THF_1_MC_29_SC_3	0.41386
Haterumalide_NC	t1_epibis_NHK_down_E_L_inv_Cl_hex_dihydropyran	E_S_THF_1_MC_29_SC_3	0.41455
Haterumalide_ND	t1_epibis_NHK_down_E_L_inv_Cl_hex_dihydropyran	E_S_THF_1_MC_29_SC_3	0.42467
Haterumalide_NE	t1_epibis_NHK_down_E_L_inv_Cl_hex_dihydropyran	E_S_THF_1_MC_29_SC_3	0.4567
Phormidolide_Agpbp	t1_epibis_NHK_down_E_L_inv_Cl_hex_dihydropyran	E_S_THF_1_MC_29_SC_3	0.46552
Phormidolide_BC	t1_epibis_NHK_down_E_L_inv_Cl_hex_dihydropyran	E_S_THF_1_MC_29_SC_3	0.56764
iriomoteolide-13a	t1_epibis_NHK_down_E_L_inv_Cl_hex_dihydropyran	E_S_THF_1_MC_29_SC_3	0.38652
Biselide_A	t1_epibis_NHK_down_E_D_inv_Cl_hex_amide	E_S_THF_1_MC_30_SC_1	0.41268
Biselide_B	t1_epibis_NHK_down_E_D_inv_Cl_hex_amide	E_S_THF_1_MC_30_SC_1	0.38181
Biselide_C	t1_epibis_NHK_down_E_D_inv_Cl_hex_amide	E_S_THF_1_MC_30_SC_1	0.44498
Biselide_D	t1_epibis_NHK_down_E_D_inv_Cl_hex_amide	E_S_THF_1_MC_30_SC_1	0.41249
Fijianolide_A	t1_epibis_NHK_down_E_D_inv_Cl_hex_amide	E_S_THF_1_MC_30_SC_1	0.40664
Fijianolide_D	t1_epibis_NHK_down_E_D_inv_Cl_hex_amide	E_S_THF_1_MC_30_SC_1	0.40106
Fijianolide_F	t1_epibis_NHK_down_E_D_inv_Cl_hex_amide	E_S_THF_1_MC_30_SC_1	0.3978
Fijianolide_H	t1_epibis_NHK_down_E_D_inv_Cl_hex_amide	E_S_THF_1_MC_30_SC_1	0.40288
Fijianolide_I	t1_epibis_NHK_down_E_D_inv_Cl_hex_amide	E_S_THF_1_MC_30_SC_1	0.40898
Haterumalide_B	t1_epibis_NHK_down_E_D_inv_Cl_hex_amide	E_S_THF_1_MC_30_SC_1	0.4045
Haterumalide_NA	t1_epibis_NHK_down_E_D_inv_Cl_hex_amide	E_S_THF_1_MC_30_SC_1	0.44519
Haterumalide_NB	t1_epibis_NHK_down_E_D_inv_Cl_hex_amide	E_S_THF_1_MC_30_SC_1	0.42498
Haterumalide_NC	t1_epibis_NHK_down_E_D_inv_Cl_hex_amide	E_S_THF_1_MC_30_SC_1	0.42516
Haterumalide_ND	t1_epibis_NHK_down_E_D_inv_Cl_hex_amide	E_S_THF_1_MC_30_SC_1	0.43841
Haterumalide_NE	t1_epibis_NHK_down_E_D_inv_Cl_hex_amide	E_S_THF_1_MC_30_SC_1	0.47863
Phormidolide_Agpbp	t1_epibis_NHK_down_E_D_inv_Cl_hex_amide	E_S_THF_1_MC_30_SC_1	0.4854
Phormidolide_BC	t1_epibis_NHK_down_E_D_inv_Cl_hex_amide	E_S_THF_1_MC_30_SC_1	0.64292
iriomoteolide-13a	t1_epibis_NHK_down_E_D_inv_Cl_hex_amide	E_S_THF_1_MC_30_SC_1	0.36778
Biselide_A	t1_epibis_NHK_down_E_D_inv_Cl_hex_thiazole	E_S_THF_1_MC_30_SC_2	0.39787
Biselide_B	t1_epibis_NHK_down_E_D_inv_Cl_hex_thiazole	E_S_THF_1_MC_30_SC_2	0.36054
Biselide_C	t1_epibis_NHK_down_E_D_inv_Cl_hex_thiazole	E_S_THF_1_MC_30_SC_2	0.43281
Biselide_D	t1_epibis_NHK_down_E_D_inv_Cl_hex_thiazole	E_S_THF_1_MC_30_SC_2	0.37989
Fijianolide_A	t1_epibis_NHK_down_E_D_inv_Cl_hex_thiazole	E_S_THF_1_MC_30_SC_2	0.43715
Fijianolide_D	t1_epibis_NHK_down_E_D_inv_Cl_hex_thiazole	E_S_THF_1_MC_30_SC_2	0.42289
Fijianolide_F	t1_epibis_NHK_down_E_D_inv_Cl_hex_thiazole	E_S_THF_1_MC_30_SC_2	0.43544
Fijianolide_H	t1_epibis_NHK_down_E_D_inv_Cl_hex_thiazole	E_S_THF_1_MC_30_SC_2	0.43167
Fijianolide_I	t1_epibis_NHK_down_E_D_inv_Cl_hex_thiazole	E_S_THF_1_MC_30_SC_2	0.42939
Haterumalide_B	t1_epibis_NHK_down_E_D_inv_Cl_hex_thiazole	E_S_THF_1_MC_30_SC_2	0.38454
Haterumalide_NA	t1_epibis_NHK_down_E_D_inv_Cl_hex_thiazole	E_S_THF_1_MC_30_SC_2	0.42614
Haterumalide_NB	t1_epibis_NHK_down_E_D_inv_Cl_hex_thiazole	E_S_THF_1_MC_30_SC_2	0.40623
Haterumalide_NC	t1_epibis_NHK_down_E_D_inv_Cl_hex_thiazole	E_S_THF_1_MC_30_SC_2	0.40955
Haterumalide_ND	t1_epibis_NHK_down_E_D_inv_Cl_hex_thiazole	E_S_THF_1_MC_30_SC_2	0.42544
Haterumalide_NE	t1_epibis_NHK_down_E_D_inv_Cl_hex_thiazole	E_S_THF_1_MC_30_SC_2	0.46109
Phormidolide_Agpbp	t1_epibis_NHK_down_E_D_inv_Cl_hex_thiazole	E_S_THF_1_MC_30_SC_2	0.46225
Phormidolide_BC	t1_epibis_NHK_down_E_D_inv_Cl_hex_thiazole	E_S_THF_1_MC_30_SC_2	0.57854
iriomoteolide-13a	t1_epibis_NHK_down_E_D_inv_Cl_hex_thiazole	E_S_THF_1_MC_30_SC_2	0.38098
Biselide_A	t1_epibis_NHK_down_E_D_inv_Cl_hex_dihydropyran	E_S_THF_1_MC_30_SC_3	0.39809
Biselide_B	t1_epibis_NHK_down_E_D_inv_Cl_hex_dihydropyran	E_S_THF_1_MC_30_SC_3	0.37114
Biselide_C	t1_epibis_NHK_down_E_D_inv_Cl_hex_dihydropyran	E_S_THF_1_MC_30_SC_3	0.43107
Biselide_D	t1_epibis_NHK_down_E_D_inv_Cl_hex_dihydropyran	E_S_THF_1_MC_30_SC_3	0.38647
Fijianolide_A	t1_epibis_NHK_down_E_D_inv_Cl_hex_dihydropyran	E_S_THF_1_MC_30_SC_3	0.44722
Fijianolide_D	t1_epibis_NHK_down_E_D_inv_Cl_hex_dihydropyran	E_S_THF_1_MC_30_SC_3	0.43192
Fijianolide_F	t1_epibis_NHK_down_E_D_inv_Cl_hex_dihydropyran	E_S_THF_1_MC_30_SC_3	0.4451
Fijianolide_H	t1_epibis_NHK_down_E_D_inv_Cl_hex_dihydropyran	E_S_THF_1_MC_30_SC_3	0.43709
Fijianolide_I	t1_epibis_NHK_down_E_D_inv_Cl_hex_dihydropyran	E_S_THF_1_MC_30_SC_3	0.43788
Haterumalide_B	t1_epibis_NHK_down_E_D_inv_Cl_hex_dihydropyran	E_S_THF_1_MC_30_SC_3	0.39612
Haterumalide_NA	t1_epibis_NHK_down_E_D_inv_Cl_hex_dihydropyran	E_S_THF_1_MC_30_SC_3	0.42729
Haterumalide_NB	t1_epibis_NHK_down_E_D_inv_Cl_hex_dihydropyran	E_S_THF_1_MC_30_SC_3	0.41736
Haterumalide_NC	t1_epibis_NHK_down_E_D_inv_Cl_hex_dihydropyran	E_S_THF_1_MC_30_SC_3	0.41593
Haterumalide_ND	t1_epibis_NHK_down_E_D_inv_Cl_hex_dihydropyran	E_S_THF_1_MC_30_SC_3	0.42328
Haterumalide_NE	t1_epibis_NHK_down_E_D_inv_Cl_hex_dihydropyran	E_S_THF_1_MC_30_SC_3	0.45932
Phormidolide_Agpbp	t1_epibis_NHK_down_E_D_inv_Cl_hex_dihydropyran	E_S_THF_1_MC_30_SC_3	0.46494
Phormidolide_BC	t1_epibis_NHK_down_E_D_inv_Cl_hex_dihydropyran	E_S_THF_1_MC_30_SC_3	0.57268
iriomoteolide-13a	t1_epibis_NHK_down_E_D_inv_Cl_hex_dihydropyran	E_S_THF_1_MC_30_SC_3	0.38974
Biselide_A	t1_epibis_NHK_down_E_krische_R_S_amide	E_S_THF_1_MC_31_SC_1	0.40222
Biselide_B	t1_epibis_NHK_down_E_krische_R_S_amide	E_S_THF_1_MC_31_SC_1	0.38117
Biselide_C	t1_epibis_NHK_down_E_krische_R_S_amide	E_S_THF_1_MC_31_SC_1	0.42488
Biselide_D	t1_epibis_NHK_down_E_krische_R_S_amide	E_S_THF_1_MC_31_SC_1	0.41225
Fijianolide_A	t1_epibis_NHK_down_E_krische_R_S_amide	E_S_THF_1_MC_31_SC_1	0.37473
Fijianolide_D	t1_epibis_NHK_down_E_krische_R_S_amide	E_S_THF_1_MC_31_SC_1	0.36891
Fijianolide_F	t1_epibis_NHK_down_E_krische_R_S_amide	E_S_THF_1_MC_31_SC_1	0.36277
Fijianolide_H	t1_epibis_NHK_down_E_krische_R_S_amide	E_S_THF_1_MC_31_SC_1	0.37052
Fijianolide_I	t1_epibis_NHK_down_E_krische_R_S_amide	E_S_THF_1_MC_31_SC_1	0.37564
Haterumalide_B	t1_epibis_NHK_down_E_krische_R_S_amide	E_S_THF_1_MC_31_SC_1	0.4062
Haterumalide_NA	t1_epibis_NHK_down_E_krische_R_S_amide	E_S_THF_1_MC_31_SC_1	0.43931
Haterumalide_NB	t1_epibis_NHK_down_E_krische_R_S_amide	E_S_THF_1_MC_31_SC_1	0.43024
Haterumalide_NC	t1_epibis_NHK_down_E_krische_R_S_amide	E_S_THF_1_MC_31_SC_1	0.41917
Haterumalide_ND	t1_epibis_NHK_down_E_krische_R_S_amide	E_S_THF_1_MC_31_SC_1	0.42697
Haterumalide_NE	t1_epibis_NHK_down_E_krische_R_S_amide	E_S_THF_1_MC_31_SC_1	0.46381
Phormidolide_Agpbp	t1_epibis_NHK_down_E_krische_R_S_amide	E_S_THF_1_MC_31_SC_1	0.45394
Phormidolide_BC	t1_epibis_NHK_down_E_krische_R_S_amide	E_S_THF_1_MC_31_SC_1	0.62384
iriomoteolide-13a	t1_epibis_NHK_down_E_krische_R_S_amide	E_S_THF_1_MC_31_SC_1	0.33789
Biselide_A	t1_epibis_NHK_down_E_krische_R_S_thiazole	E_S_THF_1_MC_31_SC_2	0.38954
Biselide_B	t1_epibis_NHK_down_E_krische_R_S_thiazole	E_S_THF_1_MC_31_SC_2	0.36116
Biselide_C	t1_epibis_NHK_down_E_krische_R_S_thiazole	E_S_THF_1_MC_31_SC_2	0.41062
Biselide_D	t1_epibis_NHK_down_E_krische_R_S_thiazole	E_S_THF_1_MC_31_SC_2	0.37806
Fijianolide_A	t1_epibis_NHK_down_E_krische_R_S_thiazole	E_S_THF_1_MC_31_SC_2	0.41059
Fijianolide_D	t1_epibis_NHK_down_E_krische_R_S_thiazole	E_S_THF_1_MC_31_SC_2	0.39436
Fijianolide_F	t1_epibis_NHK_down_E_krische_R_S_thiazole	E_S_THF_1_MC_31_SC_2	0.40865
Fijianolide_H	t1_epibis_NHK_down_E_krische_R_S_thiazole	E_S_THF_1_MC_31_SC_2	0.4061
Fijianolide_I	t1_epibis_NHK_down_E_krische_R_S_thiazole	E_S_THF_1_MC_31_SC_2	0.4025
Haterumalide_B	t1_epibis_NHK_down_E_krische_R_S_thiazole	E_S_THF_1_MC_31_SC_2	0.38713
Haterumalide_NA	t1_epibis_NHK_down_E_krische_R_S_thiazole	E_S_THF_1_MC_31_SC_2	0.42383
Haterumalide_NB	t1_epibis_NHK_down_E_krische_R_S_thiazole	E_S_THF_1_MC_31_SC_2	0.41389
Haterumalide_NC	t1_epibis_NHK_down_E_krische_R_S_thiazole	E_S_THF_1_MC_31_SC_2	0.40432
Haterumalide_ND	t1_epibis_NHK_down_E_krische_R_S_thiazole	E_S_THF_1_MC_31_SC_2	0.41462
Haterumalide_NE	t1_epibis_NHK_down_E_krische_R_S_thiazole	E_S_THF_1_MC_31_SC_2	0.44915
Phormidolide_Agpbp	t1_epibis_NHK_down_E_krische_R_S_thiazole	E_S_THF_1_MC_31_SC_2	0.43197
Phormidolide_BC	t1_epibis_NHK_down_E_krische_R_S_thiazole	E_S_THF_1_MC_31_SC_2	0.55179
iriomoteolide-13a	t1_epibis_NHK_down_E_krische_R_S_thiazole	E_S_THF_1_MC_31_SC_2	0.34724
Biselide_A	t1_epibis_NHK_down_E_krische_R_S_dihydropyran	E_S_THF_1_MC_31_SC_3	0.39219
Biselide_B	t1_epibis_NHK_down_E_krische_R_S_dihydropyran	E_S_THF_1_MC_31_SC_3	0.3719
Biselide_C	t1_epibis_NHK_down_E_krische_R_S_dihydropyran	E_S_THF_1_MC_31_SC_3	0.41192
Biselide_D	t1_epibis_NHK_down_E_krische_R_S_dihydropyran	E_S_THF_1_MC_31_SC_3	0.38323
Fijianolide_A	t1_epibis_NHK_down_E_krische_R_S_dihydropyran	E_S_THF_1_MC_31_SC_3	0.42661
Fijianolide_D	t1_epibis_NHK_down_E_krische_R_S_dihydropyran	E_S_THF_1_MC_31_SC_3	0.40898
Fijianolide_F	t1_epibis_NHK_down_E_krische_R_S_dihydropyran	E_S_THF_1_MC_31_SC_3	0.4254
Fijianolide_H	t1_epibis_NHK_down_E_krische_R_S_dihydropyran	E_S_THF_1_MC_31_SC_3	0.41792
Fijianolide_I	t1_epibis_NHK_down_E_krische_R_S_dihydropyran	E_S_THF_1_MC_31_SC_3	0.41704
Haterumalide_B	t1_epibis_NHK_down_E_krische_R_S_dihydropyran	E_S_THF_1_MC_31_SC_3	0.39804
Haterumalide_NA	t1_epibis_NHK_down_E_krische_R_S_dihydropyran	E_S_THF_1_MC_31_SC_3	0.42553
Haterumalide_NB	t1_epibis_NHK_down_E_krische_R_S_dihydropyran	E_S_THF_1_MC_31_SC_3	0.42124
Haterumalide_NC	t1_epibis_NHK_down_E_krische_R_S_dihydropyran	E_S_THF_1_MC_31_SC_3	0.41148
Haterumalide_ND	t1_epibis_NHK_down_E_krische_R_S_dihydropyran	E_S_THF_1_MC_31_SC_3	0.41545
Haterumalide_NE	t1_epibis_NHK_down_E_krische_R_S_dihydropyran	E_S_THF_1_MC_31_SC_3	0.44953
Phormidolide_Agpbp	t1_epibis_NHK_down_E_krische_R_S_dihydropyran	E_S_THF_1_MC_31_SC_3	0.43216
Phormidolide_BC	t1_epibis_NHK_down_E_krische_R_S_dihydropyran	E_S_THF_1_MC_31_SC_3	0.54963
iriomoteolide-13a	t1_epibis_NHK_down_E_krische_R_S_dihydropyran	E_S_THF_1_MC_31_SC_3	0.36124
Biselide_A	t1_epibis_NHK_down_E_decanoic_acid_amide	E_S_THF_1_MC_32_SC_1	0.43387
Biselide_B	t1_epibis_NHK_down_E_decanoic_acid_amide	E_S_THF_1_MC_32_SC_1	0.40838
Biselide_C	t1_epibis_NHK_down_E_decanoic_acid_amide	E_S_THF_1_MC_32_SC_1	0.45467
Biselide_D	t1_epibis_NHK_down_E_decanoic_acid_amide	E_S_THF_1_MC_32_SC_1	0.44292
Fijianolide_A	t1_epibis_NHK_down_E_decanoic_acid_amide	E_S_THF_1_MC_32_SC_1	0.40179
Fijianolide_D	t1_epibis_NHK_down_E_decanoic_acid_amide	E_S_THF_1_MC_32_SC_1	0.39566
Fijianolide_F	t1_epibis_NHK_down_E_decanoic_acid_amide	E_S_THF_1_MC_32_SC_1	0.38677
Fijianolide_H	t1_epibis_NHK_down_E_decanoic_acid_amide	E_S_THF_1_MC_32_SC_1	0.39522
Fijianolide_I	t1_epibis_NHK_down_E_decanoic_acid_amide	E_S_THF_1_MC_32_SC_1	0.40056
Haterumalide_B	t1_epibis_NHK_down_E_decanoic_acid_amide	E_S_THF_1_MC_32_SC_1	0.43786
Haterumalide_NA	t1_epibis_NHK_down_E_decanoic_acid_amide	E_S_THF_1_MC_32_SC_1	0.47798
Haterumalide_NB	t1_epibis_NHK_down_E_decanoic_acid_amide	E_S_THF_1_MC_32_SC_1	0.46587
Haterumalide_NC	t1_epibis_NHK_down_E_decanoic_acid_amide	E_S_THF_1_MC_32_SC_1	0.45192
Haterumalide_ND	t1_epibis_NHK_down_E_decanoic_acid_amide	E_S_THF_1_MC_32_SC_1	0.46022
Haterumalide_NE	t1_epibis_NHK_down_E_decanoic_acid_amide	E_S_THF_1_MC_32_SC_1	0.49472
Phormidolide_Agpbp	t1_epibis_NHK_down_E_decanoic_acid_amide	E_S_THF_1_MC_32_SC_1	0.4619
Phormidolide_BC	t1_epibis_NHK_down_E_decanoic_acid_amide	E_S_THF_1_MC_32_SC_1	0.65164
iriomoteolide-13a	t1_epibis_NHK_down_E_decanoic_acid_amide	E_S_THF_1_MC_32_SC_1	0.34069
Biselide_A	t1_epibis_NHK_down_E_decanoic_acid_thiazole	E_S_THF_1_MC_32_SC_2	0.41626
Biselide_B	t1_epibis_NHK_down_E_decanoic_acid_thiazole	E_S_THF_1_MC_32_SC_2	0.38361
Biselide_C	t1_epibis_NHK_down_E_decanoic_acid_thiazole	E_S_THF_1_MC_32_SC_2	0.43559
Biselide_D	t1_epibis_NHK_down_E_decanoic_acid_thiazole	E_S_THF_1_MC_32_SC_2	0.39881
Fijianolide_A	t1_epibis_NHK_down_E_decanoic_acid_thiazole	E_S_THF_1_MC_32_SC_2	0.44703
Fijianolide_D	t1_epibis_NHK_down_E_decanoic_acid_thiazole	E_S_THF_1_MC_32_SC_2	0.4276
Fijianolide_F	t1_epibis_NHK_down_E_decanoic_acid_thiazole	E_S_THF_1_MC_32_SC_2	0.44092
Fijianolide_H	t1_epibis_NHK_down_E_decanoic_acid_thiazole	E_S_THF_1_MC_32_SC_2	0.4398
Fijianolide_I	t1_epibis_NHK_down_E_decanoic_acid_thiazole	E_S_THF_1_MC_32_SC_2	0.43519
Haterumalide_B	t1_epibis_NHK_down_E_decanoic_acid_thiazole	E_S_THF_1_MC_32_SC_2	0.41412
Haterumalide_NA	t1_epibis_NHK_down_E_decanoic_acid_thiazole	E_S_THF_1_MC_32_SC_2	0.45625
Haterumalide_NB	t1_epibis_NHK_down_E_decanoic_acid_thiazole	E_S_THF_1_MC_32_SC_2	0.44383
Haterumalide_NC	t1_epibis_NHK_down_E_decanoic_acid_thiazole	E_S_THF_1_MC_32_SC_2	0.42846
Haterumalide_ND	t1_epibis_NHK_down_E_decanoic_acid_thiazole	E_S_THF_1_MC_32_SC_2	0.4424
Haterumalide_NE	t1_epibis_NHK_down_E_decanoic_acid_thiazole	E_S_THF_1_MC_32_SC_2	0.47516
Phormidolide_Agpbp	t1_epibis_NHK_down_E_decanoic_acid_thiazole	E_S_THF_1_MC_32_SC_2	0.44097
Phormidolide_BC	t1_epibis_NHK_down_E_decanoic_acid_thiazole	E_S_THF_1_MC_32_SC_2	0.5748
iriomoteolide-13a	t1_epibis_NHK_down_E_decanoic_acid_thiazole	E_S_THF_1_MC_32_SC_2	0.35586
Biselide_A	t1_epibis_NHK_down_E_decanoic_acid_dihydropyran	E_S_THF_1_MC_32_SC_3	0.42497
Biselide_B	t1_epibis_NHK_down_E_decanoic_acid_dihydropyran	E_S_THF_1_MC_32_SC_3	0.3992
Biselide_C	t1_epibis_NHK_down_E_decanoic_acid_dihydropyran	E_S_THF_1_MC_32_SC_3	0.44199
Biselide_D	t1_epibis_NHK_down_E_decanoic_acid_dihydropyran	E_S_THF_1_MC_32_SC_3	0.40844
Fijianolide_A	t1_epibis_NHK_down_E_decanoic_acid_dihydropyran	E_S_THF_1_MC_32_SC_3	0.4637
Fijianolide_D	t1_epibis_NHK_down_E_decanoic_acid_dihydropyran	E_S_THF_1_MC_32_SC_3	0.44212
Fijianolide_F	t1_epibis_NHK_down_E_decanoic_acid_dihydropyran	E_S_THF_1_MC_32_SC_3	0.45643
Fijianolide_H	t1_epibis_NHK_down_E_decanoic_acid_dihydropyran	E_S_THF_1_MC_32_SC_3	0.45177
Fijianolide_I	t1_epibis_NHK_down_E_decanoic_acid_dihydropyran	E_S_THF_1_MC_32_SC_3	0.44961
Haterumalide_B	t1_epibis_NHK_down_E_decanoic_acid_dihydropyran	E_S_THF_1_MC_32_SC_3	0.42945
Haterumalide_NA	t1_epibis_NHK_down_E_decanoic_acid_dihydropyran	E_S_THF_1_MC_32_SC_3	0.4651
Haterumalide_NB	t1_epibis_NHK_down_E_decanoic_acid_dihydropyran	E_S_THF_1_MC_32_SC_3	0.45827
Haterumalide_NC	t1_epibis_NHK_down_E_decanoic_acid_dihydropyran	E_S_THF_1_MC_32_SC_3	0.44192
Haterumalide_ND	t1_epibis_NHK_down_E_decanoic_acid_dihydropyran	E_S_THF_1_MC_32_SC_3	0.44825
Haterumalide_NE	t1_epibis_NHK_down_E_decanoic_acid_dihydropyran	E_S_THF_1_MC_32_SC_3	0.48082
Phormidolide_Agpbp	t1_epibis_NHK_down_E_decanoic_acid_dihydropyran	E_S_THF_1_MC_32_SC_3	0.44108
Phormidolide_BC	t1_epibis_NHK_down_E_decanoic_acid_dihydropyran	E_S_THF_1_MC_32_SC_3	0.5708
iriomoteolide-13a	t1_epibis_NHK_down_E_decanoic_acid_dihydropyran	E_S_THF_1_MC_32_SC_3	0.36917
Biselide_A	t1_epibis_NHK_down_Z_L_Cl_Pent_amide	Z_S_THF_1_MC_1_SC_1	0.40872
Biselide_B	t1_epibis_NHK_down_Z_L_Cl_Pent_amide	Z_S_THF_1_MC_1_SC_1	0.38362
Biselide_C	t1_epibis_NHK_down_Z_L_Cl_Pent_amide	Z_S_THF_1_MC_1_SC_1	0.43804
Biselide_D	t1_epibis_NHK_down_Z_L_Cl_Pent_amide	Z_S_THF_1_MC_1_SC_1	0.41528
Fijianolide_A	t1_epibis_NHK_down_Z_L_Cl_Pent_amide	Z_S_THF_1_MC_1_SC_1	0.39578
Fijianolide_D	t1_epibis_NHK_down_Z_L_Cl_Pent_amide	Z_S_THF_1_MC_1_SC_1	0.38971
Fijianolide_F	t1_epibis_NHK_down_Z_L_Cl_Pent_amide	Z_S_THF_1_MC_1_SC_1	0.38504
Fijianolide_H	t1_epibis_NHK_down_Z_L_Cl_Pent_amide	Z_S_THF_1_MC_1_SC_1	0.39062
Fijianolide_I	t1_epibis_NHK_down_Z_L_Cl_Pent_amide	Z_S_THF_1_MC_1_SC_1	0.39433
Haterumalide_B	t1_epibis_NHK_down_Z_L_Cl_Pent_amide	Z_S_THF_1_MC_1_SC_1	0.40653
Haterumalide_NA	t1_epibis_NHK_down_Z_L_Cl_Pent_amide	Z_S_THF_1_MC_1_SC_1	0.44237
Haterumalide_NB	t1_epibis_NHK_down_Z_L_Cl_Pent_amide	Z_S_THF_1_MC_1_SC_1	0.4288
Haterumalide_NC	t1_epibis_NHK_down_Z_L_Cl_Pent_amide	Z_S_THF_1_MC_1_SC_1	0.42606
Haterumalide_ND	t1_epibis_NHK_down_Z_L_Cl_Pent_amide	Z_S_THF_1_MC_1_SC_1	0.43741
Haterumalide_NE	t1_epibis_NHK_down_Z_L_Cl_Pent_amide	Z_S_THF_1_MC_1_SC_1	0.47423
Phormidolide_Agpbp	t1_epibis_NHK_down_Z_L_Cl_Pent_amide	Z_S_THF_1_MC_1_SC_1	0.45465
Phormidolide_BC	t1_epibis_NHK_down_Z_L_Cl_Pent_amide	Z_S_THF_1_MC_1_SC_1	0.62227
iriomoteolide-13a	t1_epibis_NHK_down_Z_L_Cl_Pent_amide	Z_S_THF_1_MC_1_SC_1	0.35359
Biselide_A	t1_epibis_NHK_down_Z_L_Cl_Pent_thiazole	Z_S_THF_1_MC_1_SC_2	0.40338
Biselide_B	t1_epibis_NHK_down_Z_L_Cl_Pent_thiazole	Z_S_THF_1_MC_1_SC_2	0.37031
Biselide_C	t1_epibis_NHK_down_Z_L_Cl_Pent_thiazole	Z_S_THF_1_MC_1_SC_2	0.43486
Biselide_D	t1_epibis_NHK_down_Z_L_Cl_Pent_thiazole	Z_S_THF_1_MC_1_SC_2	0.3855
Fijianolide_A	t1_epibis_NHK_down_Z_L_Cl_Pent_thiazole	Z_S_THF_1_MC_1_SC_2	0.42723
Fijianolide_D	t1_epibis_NHK_down_Z_L_Cl_Pent_thiazole	Z_S_THF_1_MC_1_SC_2	0.41514
Fijianolide_F	t1_epibis_NHK_down_Z_L_Cl_Pent_thiazole	Z_S_THF_1_MC_1_SC_2	0.42526
Fijianolide_H	t1_epibis_NHK_down_Z_L_Cl_Pent_thiazole	Z_S_THF_1_MC_1_SC_2	0.42152
Fijianolide_I	t1_epibis_NHK_down_Z_L_Cl_Pent_thiazole	Z_S_THF_1_MC_1_SC_2	0.41857
Haterumalide_B	t1_epibis_NHK_down_Z_L_Cl_Pent_thiazole	Z_S_THF_1_MC_1_SC_2	0.39454
Haterumalide_NA	t1_epibis_NHK_down_Z_L_Cl_Pent_thiazole	Z_S_THF_1_MC_1_SC_2	0.43086
Haterumalide_NB	t1_epibis_NHK_down_Z_L_Cl_Pent_thiazole	Z_S_THF_1_MC_1_SC_2	0.417
Haterumalide_NC	t1_epibis_NHK_down_Z_L_Cl_Pent_thiazole	Z_S_THF_1_MC_1_SC_2	0.41236
Haterumalide_ND	t1_epibis_NHK_down_Z_L_Cl_Pent_thiazole	Z_S_THF_1_MC_1_SC_2	0.42681
Haterumalide_NE	t1_epibis_NHK_down_Z_L_Cl_Pent_thiazole	Z_S_THF_1_MC_1_SC_2	0.46518
Phormidolide_Agpbp	t1_epibis_NHK_down_Z_L_Cl_Pent_thiazole	Z_S_THF_1_MC_1_SC_2	0.44009
Phormidolide_BC	t1_epibis_NHK_down_Z_L_Cl_Pent_thiazole	Z_S_THF_1_MC_1_SC_2	0.57163
iriomoteolide-13a	t1_epibis_NHK_down_Z_L_Cl_Pent_thiazole	Z_S_THF_1_MC_1_SC_2	0.36513
Biselide_A	t1_epibis_NHK_down_Z_L_Cl_Pent_dihydropyran	Z_S_THF_1_MC_1_SC_3	0.39823
Biselide_B	t1_epibis_NHK_down_Z_L_Cl_Pent_dihydropyran	Z_S_THF_1_MC_1_SC_3	0.3747
Biselide_C	t1_epibis_NHK_down_Z_L_Cl_Pent_dihydropyran	Z_S_THF_1_MC_1_SC_3	0.42604
Biselide_D	t1_epibis_NHK_down_Z_L_Cl_Pent_dihydropyran	Z_S_THF_1_MC_1_SC_3	0.38724
Fijianolide_A	t1_epibis_NHK_down_Z_L_Cl_Pent_dihydropyran	Z_S_THF_1_MC_1_SC_3	0.4402
Fijianolide_D	t1_epibis_NHK_down_Z_L_Cl_Pent_dihydropyran	Z_S_THF_1_MC_1_SC_3	0.42713
Fijianolide_F	t1_epibis_NHK_down_Z_L_Cl_Pent_dihydropyran	Z_S_THF_1_MC_1_SC_3	0.43811
Fijianolide_H	t1_epibis_NHK_down_Z_L_Cl_Pent_dihydropyran	Z_S_THF_1_MC_1_SC_3	0.43299
Fijianolide_I	t1_epibis_NHK_down_Z_L_Cl_Pent_dihydropyran	Z_S_THF_1_MC_1_SC_3	0.43078
Haterumalide_B	t1_epibis_NHK_down_Z_L_Cl_Pent_dihydropyran	Z_S_THF_1_MC_1_SC_3	0.39846
Haterumalide_NA	t1_epibis_NHK_down_Z_L_Cl_Pent_dihydropyran	Z_S_THF_1_MC_1_SC_3	0.42791
Haterumalide_NB	t1_epibis_NHK_down_Z_L_Cl_Pent_dihydropyran	Z_S_THF_1_MC_1_SC_3	0.41831
Haterumalide_NC	t1_epibis_NHK_down_Z_L_Cl_Pent_dihydropyran	Z_S_THF_1_MC_1_SC_3	0.41906
Haterumalide_ND	t1_epibis_NHK_down_Z_L_Cl_Pent_dihydropyran	Z_S_THF_1_MC_1_SC_3	0.42658
Haterumalide_NE	t1_epibis_NHK_down_Z_L_Cl_Pent_dihydropyran	Z_S_THF_1_MC_1_SC_3	0.45737
Phormidolide_Agpbp	t1_epibis_NHK_down_Z_L_Cl_Pent_dihydropyran	Z_S_THF_1_MC_1_SC_3	0.43535
Phormidolide_BC	t1_epibis_NHK_down_Z_L_Cl_Pent_dihydropyran	Z_S_THF_1_MC_1_SC_3	0.55743
iriomoteolide-13a	t1_epibis_NHK_down_Z_L_Cl_Pent_dihydropyran	Z_S_THF_1_MC_1_SC_3	0.37846
Biselide_A	t1_epibis_NHK_down_Z_D_Cl_Pent_amide	Z_S_THF_1_MC_2_SC_1	0.42059
Biselide_B	t1_epibis_NHK_down_Z_D_Cl_Pent_amide	Z_S_THF_1_MC_2_SC_1	0.39215
Biselide_C	t1_epibis_NHK_down_Z_D_Cl_Pent_amide	Z_S_THF_1_MC_2_SC_1	0.45445
Biselide_D	t1_epibis_NHK_down_Z_D_Cl_Pent_amide	Z_S_THF_1_MC_2_SC_1	0.42217
Fijianolide_A	t1_epibis_NHK_down_Z_D_Cl_Pent_amide	Z_S_THF_1_MC_2_SC_1	0.39803
Fijianolide_D	t1_epibis_NHK_down_Z_D_Cl_Pent_amide	Z_S_THF_1_MC_2_SC_1	0.39365
Fijianolide_F	t1_epibis_NHK_down_Z_D_Cl_Pent_amide	Z_S_THF_1_MC_2_SC_1	0.38773
Fijianolide_H	t1_epibis_NHK_down_Z_D_Cl_Pent_amide	Z_S_THF_1_MC_2_SC_1	0.39338
Fijianolide_I	t1_epibis_NHK_down_Z_D_Cl_Pent_amide	Z_S_THF_1_MC_2_SC_1	0.398
Haterumalide_B	t1_epibis_NHK_down_Z_D_Cl_Pent_amide	Z_S_THF_1_MC_2_SC_1	0.41445
Haterumalide_NA	t1_epibis_NHK_down_Z_D_Cl_Pent_amide	Z_S_THF_1_MC_2_SC_1	0.45182
Haterumalide_NB	t1_epibis_NHK_down_Z_D_Cl_Pent_amide	Z_S_THF_1_MC_2_SC_1	0.43754
Haterumalide_NC	t1_epibis_NHK_down_Z_D_Cl_Pent_amide	Z_S_THF_1_MC_2_SC_1	0.42947
Haterumalide_ND	t1_epibis_NHK_down_Z_D_Cl_Pent_amide	Z_S_THF_1_MC_2_SC_1	0.44126
Haterumalide_NE	t1_epibis_NHK_down_Z_D_Cl_Pent_amide	Z_S_THF_1_MC_2_SC_1	0.47761
Phormidolide_Agpbp	t1_epibis_NHK_down_Z_D_Cl_Pent_amide	Z_S_THF_1_MC_2_SC_1	0.45758
Phormidolide_BC	t1_epibis_NHK_down_Z_D_Cl_Pent_amide	Z_S_THF_1_MC_2_SC_1	0.61715
iriomoteolide-13a	t1_epibis_NHK_down_Z_D_Cl_Pent_amide	Z_S_THF_1_MC_2_SC_1	0.35387
Biselide_A	t1_epibis_NHK_down_Z_D_Cl_Pent_thiazole	Z_S_THF_1_MC_2_SC_2	0.40266
Biselide_B	t1_epibis_NHK_down_Z_D_Cl_Pent_thiazole	Z_S_THF_1_MC_2_SC_2	0.3731
Biselide_C	t1_epibis_NHK_down_Z_D_Cl_Pent_thiazole	Z_S_THF_1_MC_2_SC_2	0.4342
Biselide_D	t1_epibis_NHK_down_Z_D_Cl_Pent_thiazole	Z_S_THF_1_MC_2_SC_2	0.38712
Fijianolide_A	t1_epibis_NHK_down_Z_D_Cl_Pent_thiazole	Z_S_THF_1_MC_2_SC_2	0.42893
Fijianolide_D	t1_epibis_NHK_down_Z_D_Cl_Pent_thiazole	Z_S_THF_1_MC_2_SC_2	0.41525
Fijianolide_F	t1_epibis_NHK_down_Z_D_Cl_Pent_thiazole	Z_S_THF_1_MC_2_SC_2	0.42601
Fijianolide_H	t1_epibis_NHK_down_Z_D_Cl_Pent_thiazole	Z_S_THF_1_MC_2_SC_2	0.42309
Fijianolide_I	t1_epibis_NHK_down_Z_D_Cl_Pent_thiazole	Z_S_THF_1_MC_2_SC_2	0.41968
Haterumalide_B	t1_epibis_NHK_down_Z_D_Cl_Pent_thiazole	Z_S_THF_1_MC_2_SC_2	0.39588
Haterumalide_NA	t1_epibis_NHK_down_Z_D_Cl_Pent_thiazole	Z_S_THF_1_MC_2_SC_2	0.43142
Haterumalide_NB	t1_epibis_NHK_down_Z_D_Cl_Pent_thiazole	Z_S_THF_1_MC_2_SC_2	0.41944
Haterumalide_NC	t1_epibis_NHK_down_Z_D_Cl_Pent_thiazole	Z_S_THF_1_MC_2_SC_2	0.41566
Haterumalide_ND	t1_epibis_NHK_down_Z_D_Cl_Pent_thiazole	Z_S_THF_1_MC_2_SC_2	0.42892
Haterumalide_NE	t1_epibis_NHK_down_Z_D_Cl_Pent_thiazole	Z_S_THF_1_MC_2_SC_2	0.46003
Phormidolide_Agpbp	t1_epibis_NHK_down_Z_D_Cl_Pent_thiazole	Z_S_THF_1_MC_2_SC_2	0.44199
Phormidolide_BC	t1_epibis_NHK_down_Z_D_Cl_Pent_thiazole	Z_S_THF_1_MC_2_SC_2	0.56163
iriomoteolide-13a	t1_epibis_NHK_down_Z_D_Cl_Pent_thiazole	Z_S_THF_1_MC_2_SC_2	0.36591
Biselide_A	t1_epibis_NHK_down_Z_D_Cl_Pent_dihydropyran	Z_S_THF_1_MC_2_SC_3	0.40926
Biselide_B	t1_epibis_NHK_down_Z_D_Cl_Pent_dihydropyran	Z_S_THF_1_MC_2_SC_3	0.38451
Biselide_C	t1_epibis_NHK_down_Z_D_Cl_Pent_dihydropyran	Z_S_THF_1_MC_2_SC_3	0.44233
Biselide_D	t1_epibis_NHK_down_Z_D_Cl_Pent_dihydropyran	Z_S_THF_1_MC_2_SC_3	0.39483
Fijianolide_A	t1_epibis_NHK_down_Z_D_Cl_Pent_dihydropyran	Z_S_THF_1_MC_2_SC_3	0.44065
Fijianolide_D	t1_epibis_NHK_down_Z_D_Cl_Pent_dihydropyran	Z_S_THF_1_MC_2_SC_3	0.42853
Fijianolide_F	t1_epibis_NHK_down_Z_D_Cl_Pent_dihydropyran	Z_S_THF_1_MC_2_SC_3	0.43948
Fijianolide_H	t1_epibis_NHK_down_Z_D_Cl_Pent_dihydropyran	Z_S_THF_1_MC_2_SC_3	0.43196
Fijianolide_I	t1_epibis_NHK_down_Z_D_Cl_Pent_dihydropyran	Z_S_THF_1_MC_2_SC_3	0.42995
Haterumalide_B	t1_epibis_NHK_down_Z_D_Cl_Pent_dihydropyran	Z_S_THF_1_MC_2_SC_3	0.40544
Haterumalide_NA	t1_epibis_NHK_down_Z_D_Cl_Pent_dihydropyran	Z_S_THF_1_MC_2_SC_3	0.43765
Haterumalide_NB	t1_epibis_NHK_down_Z_D_Cl_Pent_dihydropyran	Z_S_THF_1_MC_2_SC_3	0.42827
Haterumalide_NC	t1_epibis_NHK_down_Z_D_Cl_Pent_dihydropyran	Z_S_THF_1_MC_2_SC_3	0.42154
Haterumalide_ND	t1_epibis_NHK_down_Z_D_Cl_Pent_dihydropyran	Z_S_THF_1_MC_2_SC_3	0.42801
Haterumalide_NE	t1_epibis_NHK_down_Z_D_Cl_Pent_dihydropyran	Z_S_THF_1_MC_2_SC_3	0.46105
Phormidolide_Agpbp	t1_epibis_NHK_down_Z_D_Cl_Pent_dihydropyran	Z_S_THF_1_MC_2_SC_3	0.44218
Phormidolide_BC	t1_epibis_NHK_down_Z_D_Cl_Pent_dihydropyran	Z_S_THF_1_MC_2_SC_3	0.55232
iriomoteolide-13a	t1_epibis_NHK_down_Z_D_Cl_Pent_dihydropyran	Z_S_THF_1_MC_2_SC_3	0.37153
Biselide_A	t1_epibis_NHK_down_Z_L_F_Pent_amide	Z_S_THF_1_MC_3_SC_1	0.41725
Biselide_B	t1_epibis_NHK_down_Z_L_F_Pent_amide	Z_S_THF_1_MC_3_SC_1	0.39128
Biselide_C	t1_epibis_NHK_down_Z_L_F_Pent_amide	Z_S_THF_1_MC_3_SC_1	0.44686
Biselide_D	t1_epibis_NHK_down_Z_L_F_Pent_amide	Z_S_THF_1_MC_3_SC_1	0.42158
Fijianolide_A	t1_epibis_NHK_down_Z_L_F_Pent_amide	Z_S_THF_1_MC_3_SC_1	0.39827
Fijianolide_D	t1_epibis_NHK_down_Z_L_F_Pent_amide	Z_S_THF_1_MC_3_SC_1	0.39285
Fijianolide_F	t1_epibis_NHK_down_Z_L_F_Pent_amide	Z_S_THF_1_MC_3_SC_1	0.38599
Fijianolide_H	t1_epibis_NHK_down_Z_L_F_Pent_amide	Z_S_THF_1_MC_3_SC_1	0.39269
Fijianolide_I	t1_epibis_NHK_down_Z_L_F_Pent_amide	Z_S_THF_1_MC_3_SC_1	0.39689
Haterumalide_B	t1_epibis_NHK_down_Z_L_F_Pent_amide	Z_S_THF_1_MC_3_SC_1	0.41457
Haterumalide_NA	t1_epibis_NHK_down_Z_L_F_Pent_amide	Z_S_THF_1_MC_3_SC_1	0.45194
Haterumalide_NB	t1_epibis_NHK_down_Z_L_F_Pent_amide	Z_S_THF_1_MC_3_SC_1	0.43754
Haterumalide_NC	t1_epibis_NHK_down_Z_L_F_Pent_amide	Z_S_THF_1_MC_3_SC_1	0.43019
Haterumalide_ND	t1_epibis_NHK_down_Z_L_F_Pent_amide	Z_S_THF_1_MC_3_SC_1	0.44247
Haterumalide_NE	t1_epibis_NHK_down_Z_L_F_Pent_amide	Z_S_THF_1_MC_3_SC_1	0.48204
Phormidolide_Agpbp	t1_epibis_NHK_down_Z_L_F_Pent_amide	Z_S_THF_1_MC_3_SC_1	0.46292
Phormidolide_BC	t1_epibis_NHK_down_Z_L_F_Pent_amide	Z_S_THF_1_MC_3_SC_1	0.62683
iriomoteolide-13a	t1_epibis_NHK_down_Z_L_F_Pent_amide	Z_S_THF_1_MC_3_SC_1	0.35644
Biselide_A	t1_epibis_NHK_down_Z_L_F_Pent_thiazole	Z_S_THF_1_MC_3_SC_2	0.39969
Biselide_B	t1_epibis_NHK_down_Z_L_F_Pent_thiazole	Z_S_THF_1_MC_3_SC_2	0.36824
Biselide_C	t1_epibis_NHK_down_Z_L_F_Pent_thiazole	Z_S_THF_1_MC_3_SC_2	0.42934
Biselide_D	t1_epibis_NHK_down_Z_L_F_Pent_thiazole	Z_S_THF_1_MC_3_SC_2	0.38347
Fijianolide_A	t1_epibis_NHK_down_Z_L_F_Pent_thiazole	Z_S_THF_1_MC_3_SC_2	0.42768
Fijianolide_D	t1_epibis_NHK_down_Z_L_F_Pent_thiazole	Z_S_THF_1_MC_3_SC_2	0.41387
Fijianolide_F	t1_epibis_NHK_down_Z_L_F_Pent_thiazole	Z_S_THF_1_MC_3_SC_2	0.42486
Fijianolide_H	t1_epibis_NHK_down_Z_L_F_Pent_thiazole	Z_S_THF_1_MC_3_SC_2	0.42308
Fijianolide_I	t1_epibis_NHK_down_Z_L_F_Pent_thiazole	Z_S_THF_1_MC_3_SC_2	0.41931
Haterumalide_B	t1_epibis_NHK_down_Z_L_F_Pent_thiazole	Z_S_THF_1_MC_3_SC_2	0.39271
Haterumalide_NA	t1_epibis_NHK_down_Z_L_F_Pent_thiazole	Z_S_THF_1_MC_3_SC_2	0.42905
Haterumalide_NB	t1_epibis_NHK_down_Z_L_F_Pent_thiazole	Z_S_THF_1_MC_3_SC_2	0.41516
Haterumalide_NC	t1_epibis_NHK_down_Z_L_F_Pent_thiazole	Z_S_THF_1_MC_3_SC_2	0.40954
Haterumalide_ND	t1_epibis_NHK_down_Z_L_F_Pent_thiazole	Z_S_THF_1_MC_3_SC_2	0.42359
Haterumalide_NE	t1_epibis_NHK_down_Z_L_F_Pent_thiazole	Z_S_THF_1_MC_3_SC_2	0.4512
Phormidolide_Agpbp	t1_epibis_NHK_down_Z_L_F_Pent_thiazole	Z_S_THF_1_MC_3_SC_2	0.44494
Phormidolide_BC	t1_epibis_NHK_down_Z_L_F_Pent_thiazole	Z_S_THF_1_MC_3_SC_2	0.54974
iriomoteolide-13a	t1_epibis_NHK_down_Z_L_F_Pent_thiazole	Z_S_THF_1_MC_3_SC_2	0.36569
Biselide_A	t1_epibis_NHK_down_Z_L_F_Pent_dihydropyran	Z_S_THF_1_MC_3_SC_3	0.40516
Biselide_B	t1_epibis_NHK_down_Z_L_F_Pent_dihydropyran	Z_S_THF_1_MC_3_SC_3	0.38073
Biselide_C	t1_epibis_NHK_down_Z_L_F_Pent_dihydropyran	Z_S_THF_1_MC_3_SC_3	0.43364
Biselide_D	t1_epibis_NHK_down_Z_L_F_Pent_dihydropyran	Z_S_THF_1_MC_3_SC_3	0.39114
Fijianolide_A	t1_epibis_NHK_down_Z_L_F_Pent_dihydropyran	Z_S_THF_1_MC_3_SC_3	0.44223
Fijianolide_D	t1_epibis_NHK_down_Z_L_F_Pent_dihydropyran	Z_S_THF_1_MC_3_SC_3	0.42759
Fijianolide_F	t1_epibis_NHK_down_Z_L_F_Pent_dihydropyran	Z_S_THF_1_MC_3_SC_3	0.43943
Fijianolide_H	t1_epibis_NHK_down_Z_L_F_Pent_dihydropyran	Z_S_THF_1_MC_3_SC_3	0.43336
Fijianolide_I	t1_epibis_NHK_down_Z_L_F_Pent_dihydropyran	Z_S_THF_1_MC_3_SC_3	0.43173
Haterumalide_B	t1_epibis_NHK_down_Z_L_F_Pent_dihydropyran	Z_S_THF_1_MC_3_SC_3	0.40375
Haterumalide_NA	t1_epibis_NHK_down_Z_L_F_Pent_dihydropyran	Z_S_THF_1_MC_3_SC_3	0.43306
Haterumalide_NB	t1_epibis_NHK_down_Z_L_F_Pent_dihydropyran	Z_S_THF_1_MC_3_SC_3	0.42384
Haterumalide_NC	t1_epibis_NHK_down_Z_L_F_Pent_dihydropyran	Z_S_THF_1_MC_3_SC_3	0.42086
Haterumalide_ND	t1_epibis_NHK_down_Z_L_F_Pent_dihydropyran	Z_S_THF_1_MC_3_SC_3	0.42877
Haterumalide_NE	t1_epibis_NHK_down_Z_L_F_Pent_dihydropyran	Z_S_THF_1_MC_3_SC_3	0.46001
Phormidolide_Agpbp	t1_epibis_NHK_down_Z_L_F_Pent_dihydropyran	Z_S_THF_1_MC_3_SC_3	0.43917
Phormidolide_BC	t1_epibis_NHK_down_Z_L_F_Pent_dihydropyran	Z_S_THF_1_MC_3_SC_3	0.56962
iriomoteolide-13a	t1_epibis_NHK_down_Z_L_F_Pent_dihydropyran	Z_S_THF_1_MC_3_SC_3	0.37991
Biselide_A	t1_epibis_NHK_down_Z_D_F_Pent_amide	Z_S_THF_1_MC_4_SC_1	0.41697
Biselide_B	t1_epibis_NHK_down_Z_D_F_Pent_amide	Z_S_THF_1_MC_4_SC_1	0.39208
Biselide_C	t1_epibis_NHK_down_Z_D_F_Pent_amide	Z_S_THF_1_MC_4_SC_1	0.44896
Biselide_D	t1_epibis_NHK_down_Z_D_F_Pent_amide	Z_S_THF_1_MC_4_SC_1	0.42147
Fijianolide_A	t1_epibis_NHK_down_Z_D_F_Pent_amide	Z_S_THF_1_MC_4_SC_1	0.39941
Fijianolide_D	t1_epibis_NHK_down_Z_D_F_Pent_amide	Z_S_THF_1_MC_4_SC_1	0.39218
Fijianolide_F	t1_epibis_NHK_down_Z_D_F_Pent_amide	Z_S_THF_1_MC_4_SC_1	0.38784
Fijianolide_H	t1_epibis_NHK_down_Z_D_F_Pent_amide	Z_S_THF_1_MC_4_SC_1	0.39435
Fijianolide_I	t1_epibis_NHK_down_Z_D_F_Pent_amide	Z_S_THF_1_MC_4_SC_1	0.39842
Haterumalide_B	t1_epibis_NHK_down_Z_D_F_Pent_amide	Z_S_THF_1_MC_4_SC_1	0.41321
Haterumalide_NA	t1_epibis_NHK_down_Z_D_F_Pent_amide	Z_S_THF_1_MC_4_SC_1	0.44924
Haterumalide_NB	t1_epibis_NHK_down_Z_D_F_Pent_amide	Z_S_THF_1_MC_4_SC_1	0.43533
Haterumalide_NC	t1_epibis_NHK_down_Z_D_F_Pent_amide	Z_S_THF_1_MC_4_SC_1	0.42932
Haterumalide_ND	t1_epibis_NHK_down_Z_D_F_Pent_amide	Z_S_THF_1_MC_4_SC_1	0.4408
Haterumalide_NE	t1_epibis_NHK_down_Z_D_F_Pent_amide	Z_S_THF_1_MC_4_SC_1	0.47375
Phormidolide_Agpbp	t1_epibis_NHK_down_Z_D_F_Pent_amide	Z_S_THF_1_MC_4_SC_1	0.46178
Phormidolide_BC	t1_epibis_NHK_down_Z_D_F_Pent_amide	Z_S_THF_1_MC_4_SC_1	0.61337
iriomoteolide-13a	t1_epibis_NHK_down_Z_D_F_Pent_amide	Z_S_THF_1_MC_4_SC_1	0.35298
Biselide_A	t1_epibis_NHK_down_Z_D_F_Pent_thiazole	Z_S_THF_1_MC_4_SC_2	0.40552
Biselide_B	t1_epibis_NHK_down_Z_D_F_Pent_thiazole	Z_S_THF_1_MC_4_SC_2	0.3716
Biselide_C	t1_epibis_NHK_down_Z_D_F_Pent_thiazole	Z_S_THF_1_MC_4_SC_2	0.43475
Biselide_D	t1_epibis_NHK_down_Z_D_F_Pent_thiazole	Z_S_THF_1_MC_4_SC_2	0.38805
Fijianolide_A	t1_epibis_NHK_down_Z_D_F_Pent_thiazole	Z_S_THF_1_MC_4_SC_2	0.42654
Fijianolide_D	t1_epibis_NHK_down_Z_D_F_Pent_thiazole	Z_S_THF_1_MC_4_SC_2	0.41389
Fijianolide_F	t1_epibis_NHK_down_Z_D_F_Pent_thiazole	Z_S_THF_1_MC_4_SC_2	0.42508
Fijianolide_H	t1_epibis_NHK_down_Z_D_F_Pent_thiazole	Z_S_THF_1_MC_4_SC_2	0.42154
Fijianolide_I	t1_epibis_NHK_down_Z_D_F_Pent_thiazole	Z_S_THF_1_MC_4_SC_2	0.41792
Haterumalide_B	t1_epibis_NHK_down_Z_D_F_Pent_thiazole	Z_S_THF_1_MC_4_SC_2	0.39601
Haterumalide_NA	t1_epibis_NHK_down_Z_D_F_Pent_thiazole	Z_S_THF_1_MC_4_SC_2	0.43337
Haterumalide_NB	t1_epibis_NHK_down_Z_D_F_Pent_thiazole	Z_S_THF_1_MC_4_SC_2	0.41964
Haterumalide_NC	t1_epibis_NHK_down_Z_D_F_Pent_thiazole	Z_S_THF_1_MC_4_SC_2	0.41521
Haterumalide_ND	t1_epibis_NHK_down_Z_D_F_Pent_thiazole	Z_S_THF_1_MC_4_SC_2	0.42897
Haterumalide_NE	t1_epibis_NHK_down_Z_D_F_Pent_thiazole	Z_S_THF_1_MC_4_SC_2	0.46258
Phormidolide_Agpbp	t1_epibis_NHK_down_Z_D_F_Pent_thiazole	Z_S_THF_1_MC_4_SC_2	0.44323
Phormidolide_BC	t1_epibis_NHK_down_Z_D_F_Pent_thiazole	Z_S_THF_1_MC_4_SC_2	0.5538
iriomoteolide-13a	t1_epibis_NHK_down_Z_D_F_Pent_thiazole	Z_S_THF_1_MC_4_SC_2	0.36629
Biselide_A	t1_epibis_NHK_down_Z_D_F_Pent_dihydropyran	Z_S_THF_1_MC_4_SC_3	0.41231
Biselide_B	t1_epibis_NHK_down_Z_D_F_Pent_dihydropyran	Z_S_THF_1_MC_4_SC_3	0.38864
Biselide_C	t1_epibis_NHK_down_Z_D_F_Pent_dihydropyran	Z_S_THF_1_MC_4_SC_3	0.4425
Biselide_D	t1_epibis_NHK_down_Z_D_F_Pent_dihydropyran	Z_S_THF_1_MC_4_SC_3	0.40169
Fijianolide_A	t1_epibis_NHK_down_Z_D_F_Pent_dihydropyran	Z_S_THF_1_MC_4_SC_3	0.44266
Fijianolide_D	t1_epibis_NHK_down_Z_D_F_Pent_dihydropyran	Z_S_THF_1_MC_4_SC_3	0.42903
Fijianolide_F	t1_epibis_NHK_down_Z_D_F_Pent_dihydropyran	Z_S_THF_1_MC_4_SC_3	0.44025
Fijianolide_H	t1_epibis_NHK_down_Z_D_F_Pent_dihydropyran	Z_S_THF_1_MC_4_SC_3	0.43325
Fijianolide_I	t1_epibis_NHK_down_Z_D_F_Pent_dihydropyran	Z_S_THF_1_MC_4_SC_3	0.43125
Haterumalide_B	t1_epibis_NHK_down_Z_D_F_Pent_dihydropyran	Z_S_THF_1_MC_4_SC_3	0.41284
Haterumalide_NA	t1_epibis_NHK_down_Z_D_F_Pent_dihydropyran	Z_S_THF_1_MC_4_SC_3	0.44279
Haterumalide_NB	t1_epibis_NHK_down_Z_D_F_Pent_dihydropyran	Z_S_THF_1_MC_4_SC_3	0.43606
Haterumalide_NC	t1_epibis_NHK_down_Z_D_F_Pent_dihydropyran	Z_S_THF_1_MC_4_SC_3	0.42638
Haterumalide_ND	t1_epibis_NHK_down_Z_D_F_Pent_dihydropyran	Z_S_THF_1_MC_4_SC_3	0.43336
Haterumalide_NE	t1_epibis_NHK_down_Z_D_F_Pent_dihydropyran	Z_S_THF_1_MC_4_SC_3	0.46728
Phormidolide_Agpbp	t1_epibis_NHK_down_Z_D_F_Pent_dihydropyran	Z_S_THF_1_MC_4_SC_3	0.44291
Phormidolide_BC	t1_epibis_NHK_down_Z_D_F_Pent_dihydropyran	Z_S_THF_1_MC_4_SC_3	0.55076
iriomoteolide-13a	t1_epibis_NHK_down_Z_D_F_Pent_dihydropyran	Z_S_THF_1_MC_4_SC_3	0.3751
Biselide_A	t1_epibis_NHK_down_Z_L_SCF3_Pent_amide	Z_S_THF_1_MC_5_SC_1	0.40727
Biselide_B	t1_epibis_NHK_down_Z_L_SCF3_Pent_amide	Z_S_THF_1_MC_5_SC_1	0.37947
Biselide_C	t1_epibis_NHK_down_Z_L_SCF3_Pent_amide	Z_S_THF_1_MC_5_SC_1	0.42541
Biselide_D	t1_epibis_NHK_down_Z_L_SCF3_Pent_amide	Z_S_THF_1_MC_5_SC_1	0.40382
Fijianolide_A	t1_epibis_NHK_down_Z_L_SCF3_Pent_amide	Z_S_THF_1_MC_5_SC_1	0.38834
Fijianolide_D	t1_epibis_NHK_down_Z_L_SCF3_Pent_amide	Z_S_THF_1_MC_5_SC_1	0.38569
Fijianolide_F	t1_epibis_NHK_down_Z_L_SCF3_Pent_amide	Z_S_THF_1_MC_5_SC_1	0.38196
Fijianolide_H	t1_epibis_NHK_down_Z_L_SCF3_Pent_amide	Z_S_THF_1_MC_5_SC_1	0.38667
Fijianolide_I	t1_epibis_NHK_down_Z_L_SCF3_Pent_amide	Z_S_THF_1_MC_5_SC_1	0.39068
Haterumalide_B	t1_epibis_NHK_down_Z_L_SCF3_Pent_amide	Z_S_THF_1_MC_5_SC_1	0.39691
Haterumalide_NA	t1_epibis_NHK_down_Z_L_SCF3_Pent_amide	Z_S_THF_1_MC_5_SC_1	0.43355
Haterumalide_NB	t1_epibis_NHK_down_Z_L_SCF3_Pent_amide	Z_S_THF_1_MC_5_SC_1	0.41831
Haterumalide_NC	t1_epibis_NHK_down_Z_L_SCF3_Pent_amide	Z_S_THF_1_MC_5_SC_1	0.40845
Haterumalide_ND	t1_epibis_NHK_down_Z_L_SCF3_Pent_amide	Z_S_THF_1_MC_5_SC_1	0.42632
Haterumalide_NE	t1_epibis_NHK_down_Z_L_SCF3_Pent_amide	Z_S_THF_1_MC_5_SC_1	0.4506
Phormidolide_Agpbp	t1_epibis_NHK_down_Z_L_SCF3_Pent_amide	Z_S_THF_1_MC_5_SC_1	0.43389
Phormidolide_BC	t1_epibis_NHK_down_Z_L_SCF3_Pent_amide	Z_S_THF_1_MC_5_SC_1	0.5973
iriomoteolide-13a	t1_epibis_NHK_down_Z_L_SCF3_Pent_amide	Z_S_THF_1_MC_5_SC_1	0.36552
Biselide_A	t1_epibis_NHK_down_Z_L_SCF3_Pent_thiazole	Z_S_THF_1_MC_5_SC_2	0.40029
Biselide_B	t1_epibis_NHK_down_Z_L_SCF3_Pent_thiazole	Z_S_THF_1_MC_5_SC_2	0.36548
Biselide_C	t1_epibis_NHK_down_Z_L_SCF3_Pent_thiazole	Z_S_THF_1_MC_5_SC_2	0.41975
Biselide_D	t1_epibis_NHK_down_Z_L_SCF3_Pent_thiazole	Z_S_THF_1_MC_5_SC_2	0.38088
Fijianolide_A	t1_epibis_NHK_down_Z_L_SCF3_Pent_thiazole	Z_S_THF_1_MC_5_SC_2	0.4268
Fijianolide_D	t1_epibis_NHK_down_Z_L_SCF3_Pent_thiazole	Z_S_THF_1_MC_5_SC_2	0.41433
Fijianolide_F	t1_epibis_NHK_down_Z_L_SCF3_Pent_thiazole	Z_S_THF_1_MC_5_SC_2	0.42224
Fijianolide_H	t1_epibis_NHK_down_Z_L_SCF3_Pent_thiazole	Z_S_THF_1_MC_5_SC_2	0.42085
Fijianolide_I	t1_epibis_NHK_down_Z_L_SCF3_Pent_thiazole	Z_S_THF_1_MC_5_SC_2	0.41862
Haterumalide_B	t1_epibis_NHK_down_Z_L_SCF3_Pent_thiazole	Z_S_THF_1_MC_5_SC_2	0.38666
Haterumalide_NA	t1_epibis_NHK_down_Z_L_SCF3_Pent_thiazole	Z_S_THF_1_MC_5_SC_2	0.42243
Haterumalide_NB	t1_epibis_NHK_down_Z_L_SCF3_Pent_thiazole	Z_S_THF_1_MC_5_SC_2	0.40837
Haterumalide_NC	t1_epibis_NHK_down_Z_L_SCF3_Pent_thiazole	Z_S_THF_1_MC_5_SC_2	0.39911
Haterumalide_ND	t1_epibis_NHK_down_Z_L_SCF3_Pent_thiazole	Z_S_THF_1_MC_5_SC_2	0.42071
Haterumalide_NE	t1_epibis_NHK_down_Z_L_SCF3_Pent_thiazole	Z_S_THF_1_MC_5_SC_2	0.43524
Phormidolide_Agpbp	t1_epibis_NHK_down_Z_L_SCF3_Pent_thiazole	Z_S_THF_1_MC_5_SC_2	0.42394
Phormidolide_BC	t1_epibis_NHK_down_Z_L_SCF3_Pent_thiazole	Z_S_THF_1_MC_5_SC_2	0.54346
iriomoteolide-13a	t1_epibis_NHK_down_Z_L_SCF3_Pent_thiazole	Z_S_THF_1_MC_5_SC_2	0.37837
Biselide_A	t1_epibis_NHK_down_Z_L_SCF3_Pent_dihydropyran	Z_S_THF_1_MC_5_SC_3	0.39683
Biselide_B	t1_epibis_NHK_down_Z_L_SCF3_Pent_dihydropyran	Z_S_THF_1_MC_5_SC_3	0.37179
Biselide_C	t1_epibis_NHK_down_Z_L_SCF3_Pent_dihydropyran	Z_S_THF_1_MC_5_SC_3	0.41426
Biselide_D	t1_epibis_NHK_down_Z_L_SCF3_Pent_dihydropyran	Z_S_THF_1_MC_5_SC_3	0.38255
Fijianolide_A	t1_epibis_NHK_down_Z_L_SCF3_Pent_dihydropyran	Z_S_THF_1_MC_5_SC_3	0.4366
Fijianolide_D	t1_epibis_NHK_down_Z_L_SCF3_Pent_dihydropyran	Z_S_THF_1_MC_5_SC_3	0.42531
Fijianolide_F	t1_epibis_NHK_down_Z_L_SCF3_Pent_dihydropyran	Z_S_THF_1_MC_5_SC_3	0.43429
Fijianolide_H	t1_epibis_NHK_down_Z_L_SCF3_Pent_dihydropyran	Z_S_THF_1_MC_5_SC_3	0.42968
Fijianolide_I	t1_epibis_NHK_down_Z_L_SCF3_Pent_dihydropyran	Z_S_THF_1_MC_5_SC_3	0.42796
Haterumalide_B	t1_epibis_NHK_down_Z_L_SCF3_Pent_dihydropyran	Z_S_THF_1_MC_5_SC_3	0.39034
Haterumalide_NA	t1_epibis_NHK_down_Z_L_SCF3_Pent_dihydropyran	Z_S_THF_1_MC_5_SC_3	0.41934
Haterumalide_NB	t1_epibis_NHK_down_Z_L_SCF3_Pent_dihydropyran	Z_S_THF_1_MC_5_SC_3	0.40999
Haterumalide_NC	t1_epibis_NHK_down_Z_L_SCF3_Pent_dihydropyran	Z_S_THF_1_MC_5_SC_3	0.40229
Haterumalide_ND	t1_epibis_NHK_down_Z_L_SCF3_Pent_dihydropyran	Z_S_THF_1_MC_5_SC_3	0.41697
Haterumalide_NE	t1_epibis_NHK_down_Z_L_SCF3_Pent_dihydropyran	Z_S_THF_1_MC_5_SC_3	0.43579
Phormidolide_Agpbp	t1_epibis_NHK_down_Z_L_SCF3_Pent_dihydropyran	Z_S_THF_1_MC_5_SC_3	0.41573
Phormidolide_BC	t1_epibis_NHK_down_Z_L_SCF3_Pent_dihydropyran	Z_S_THF_1_MC_5_SC_3	0.5381
iriomoteolide-13a	t1_epibis_NHK_down_Z_L_SCF3_Pent_dihydropyran	Z_S_THF_1_MC_5_SC_3	0.38243
Biselide_A	t1_epibis_NHK_down_Z_D_SCF3_Pent_amide	Z_S_THF_1_MC_6_SC_1	0.41315
[truncated: 60,209 more rows]

## Sheet: Supp Fig 5
NP_ID	pML_ID (see supp info)	pML_computational_ID	Csmax	Csmax (synthesized molecule overlay)
Phormidolide_BC	E_S_THF_1_MC_1_SC_1	t1_epibis_NHK_down_E_L_Cl_Pent_amide	0.62139	0
Phormidolide_BC	E_S_THF_1_MC_1_SC_2	t1_epibis_NHK_down_E_L_Cl_Pent_thiazole	0.56659	0
Phormidolide_BC	E_S_THF_1_MC_1_SC_3	t1_epibis_NHK_down_E_L_Cl_Pent_dihydropyran	0.5593	0
Phormidolide_BC	E_S_THF_1_MC_2_SC_1	t1_epibis_NHK_down_E_D_Cl_Pent_amide	0.62194	0
Phormidolide_BC	E_S_THF_1_MC_2_SC_2	t1_epibis_NHK_down_E_D_Cl_Pent_thiazole	0.55664	0
Phormidolide_BC	E_S_THF_1_MC_2_SC_3	t1_epibis_NHK_down_E_D_Cl_Pent_dihydropyran	0.55118	0
Phormidolide_BC	E_S_THF_1_MC_3_SC_1	t1_epibis_NHK_down_E_L_F_Pent_amide	0.62505	0
Phormidolide_BC	E_S_THF_1_MC_3_SC_2	t1_epibis_NHK_down_E_L_F_Pent_thiazole	0.56501	0
Phormidolide_BC	E_S_THF_1_MC_3_SC_3	t1_epibis_NHK_down_E_L_F_Pent_dihydropyran	0.56183	0
Phormidolide_BC	E_S_THF_1_MC_4_SC_1	t1_epibis_NHK_down_E_D_F_Pent_amide	0.60873	0
Phormidolide_BC	E_S_THF_1_MC_4_SC_2	t1_epibis_NHK_down_E_D_F_Pent_thiazole	0.55697	0
Phormidolide_BC	E_S_THF_1_MC_4_SC_3	t1_epibis_NHK_down_E_D_F_Pent_dihydropyran	0.54758	0
Phormidolide_BC	E_S_THF_1_MC_5_SC_1	t1_epibis_NHK_down_E_L_SCF3_Pent_amide	0.60067	0
Phormidolide_BC	E_S_THF_1_MC_5_SC_2	t1_epibis_NHK_down_E_L_SCF3_Pent_thiazole	0.54009	0
Phormidolide_BC	E_S_THF_1_MC_5_SC_3	t1_epibis_NHK_down_E_L_SCF3_Pent_dihydropyran	0.53374	0
Phormidolide_BC	E_S_THF_1_MC_6_SC_1	t1_epibis_NHK_down_E_D_SCF3_Pent_amide	0.58599	0
Phormidolide_BC	E_S_THF_1_MC_6_SC_2	t1_epibis_NHK_down_E_D_SCF3_Pent_thiazole	0.52754	0
Phormidolide_BC	E_S_THF_1_MC_6_SC_3	t1_epibis_NHK_down_E_D_SCF3_Pent_dihydropyran	0.52106	0
Phormidolide_BC	E_S_THF_1_MC_7_SC_1	t1_epibis_NHK_down_E_L_Cl_Hex_amide	0.62921	0
Phormidolide_BC	E_S_THF_1_MC_7_SC_2	t1_epibis_NHK_down_E_L_Cl_Hex_thiazole	0.56536	0
Phormidolide_BC	E_S_THF_1_MC_7_SC_3	t1_epibis_NHK_down_E_L_Cl_Hex_dihydropyran	0.56584	0
Phormidolide_BC	E_S_THF_1_MC_8_SC_1	t1_epibis_NHK_down_E_D_Cl_Hex_amide	0.61412	0
Phormidolide_BC	E_S_THF_1_MC_8_SC_2	t1_epibis_NHK_down_E_D_Cl_Hex_thiazole	0.55387	0
Phormidolide_BC	E_S_THF_1_MC_8_SC_3	t1_epibis_NHK_down_E_D_Cl_Hex_dihydropyran	0.54974	0
Phormidolide_BC	E_S_THF_1_MC_9_SC_1	t1_epibis_NHK_down_E_L_F_Hex_amide	0.61957	0
Phormidolide_BC	E_S_THF_1_MC_9_SC_2	t1_epibis_NHK_down_E_L_F_Hex_thiazole	0.5629	0
Phormidolide_BC	E_S_THF_1_MC_9_SC_3	t1_epibis_NHK_down_E_L_F_Hex_dihydropyran	0.56647	0
Phormidolide_BC	E_S_THF_1_MC_10_SC_1	t1_epibis_NHK_down_E_D_F_Hex_amide	0.61616	0
Phormidolide_BC	E_S_THF_1_MC_10_SC_2	t1_epibis_NHK_down_E_D_F_Hex_thiazole	0.5563	0
Phormidolide_BC	E_S_THF_1_MC_10_SC_3	t1_epibis_NHK_down_E_D_F_Hex_dihydropyran	0.54929	0
Phormidolide_BC	E_S_THF_1_MC_11_SC_1	t1_epibis_NHK_down_E_L_SCF3_Hex_amide	0.59739	0
Phormidolide_BC	E_S_THF_1_MC_11_SC_2	t1_epibis_NHK_down_E_L_SCF3_Hex_thiazole	0.53892	0
Phormidolide_BC	E_S_THF_1_MC_11_SC_3	t1_epibis_NHK_down_E_L_SCF3_Hex_dihydropyran	0.53547	0
Phormidolide_BC	E_S_THF_1_MC_12_SC_1	t1_epibis_NHK_down_E_D_SCF3_Hex_amide	0.58106	0
Phormidolide_BC	E_S_THF_1_MC_12_SC_2	t1_epibis_NHK_down_E_D_SCF3_Hex_thiazole	0.52381	0
Phormidolide_BC	E_S_THF_1_MC_12_SC_3	t1_epibis_NHK_down_E_D_SCF3_Hex_dihydropyran	0.52117	0
Phormidolide_BC	E_S_THF_1_MC_13_SC_1	t1_epibis_NHK_down_E_propdiol_S_oxazolidinone_felkin_allyl_amide	0.63459	0
Phormidolide_BC	E_S_THF_1_MC_13_SC_2	t1_epibis_NHK_down_E_propdiol_S_oxazolidinone_felkin_allyl_thiazole	0.57105	0
Phormidolide_BC	E_S_THF_1_MC_13_SC_3	t1_epibis_NHK_down_E_propdiol_S_oxazolidinone_felkin_allyl_dihydropyran	0.5699	0
Phormidolide_BC	E_S_THF_1_MC_14_SC_1	t1_epibis_NHK_down_E_propdiol_S_oxazolidinone_antifelkin_allyl_amide	0.62634	0
Phormidolide_BC	E_S_THF_1_MC_14_SC_2	t1_epibis_NHK_down_E_propdiol_S_oxazolidinone_antifelkin_allyl_thiazole	0.56176	0
Phormidolide_BC	E_S_THF_1_MC_14_SC_3	t1_epibis_NHK_down_E_propdiol_S_oxazolidinone_antifelkin_allyl_dihydropyran	0.55721	0
Phormidolide_BC	E_S_THF_1_MC_15_SC_1	t1_epibis_NHK_down_E_R_ester_S_oxazolidinone_felkin_allyl_amide	0.63022	0.63022
Phormidolide_BC	E_S_THF_1_MC_15_SC_2	t1_epibis_NHK_down_E_R_ester_S_oxazolidinone_felkin_allyl_thiazole	0.56562	0
Phormidolide_BC	E_S_THF_1_MC_15_SC_3	t1_epibis_NHK_down_E_R_ester_S_oxazolidinone_felkin_allyl_dihydropyran	0.5627	0.5627
Phormidolide_BC	E_S_THF_1_MC_16_SC_1	t1_epibis_NHK_down_E_R_ester_S_oxazolidinone_antifelkin_allyl_amide	0.61845	0
Phormidolide_BC	E_S_THF_1_MC_16_SC_2	t1_epibis_NHK_down_E_R_ester_S_oxazolidinone_antifelkin_allyl_thiazole	0.56127	0
Phormidolide_BC	E_S_THF_1_MC_16_SC_3	t1_epibis_NHK_down_E_R_ester_S_oxazolidinone_antifelkin_allyl_dihydropyran	0.54476	0
Phormidolide_BC	E_S_THF_1_MC_17_SC_1	t1_epibis_NHK_down_E_S_ester_S_oxazolidinone_felkin_allyl_amide	0.62698	0
Phormidolide_BC	E_S_THF_1_MC_17_SC_2	t1_epibis_NHK_down_E_S_ester_S_oxazolidinone_felkin_allyl_thiazole	0.57041	0
Phormidolide_BC	E_S_THF_1_MC_17_SC_3	t1_epibis_NHK_down_E_S_ester_S_oxazolidinone_felkin_allyl_dihydropyran	0.56473	0
Phormidolide_BC	E_S_THF_1_MC_18_SC_1	t1_epibis_NHK_down_E_S_ester_S_oxazolidinone_antifelkin_allyl_amide	0.62086	0
Phormidolide_BC	E_S_THF_1_MC_18_SC_2	t1_epibis_NHK_down_E_S_ester_S_oxazolidinone_antifelkin_allyl_thiazole	0.55509	0
Phormidolide_BC	E_S_THF_1_MC_18_SC_3	t1_epibis_NHK_down_E_S_ester_S_oxazolidinone_antifelkin_allyl_dihydropyran	0.56043	0
Phormidolide_BC	E_S_THF_1_MC_19_SC_1	t1_epibis_NHK_down_E_L_syn_pent_reduction_cyc_amide	0.56321	0
Phormidolide_BC	E_S_THF_1_MC_19_SC_2	t1_epibis_NHK_down_E_L_syn_pent_reduction_cyc_thiazole	0.5098	0
Phormidolide_BC	E_S_THF_1_MC_19_SC_3	t1_epibis_NHK_down_E_L_syn_pent_reduction_cyc_dihydropyran	0.50827	0
Phormidolide_BC	E_S_THF_1_MC_20_SC_1	t1_epibis_NHK_down_E_L_anti_pent_reduction_cyc_amide	0.5655	0
Phormidolide_BC	E_S_THF_1_MC_20_SC_2	t1_epibis_NHK_down_E_L_anti_pent_reduction_cyc_thiazole	0.51369	0
Phormidolide_BC	E_S_THF_1_MC_20_SC_3	t1_epibis_NHK_down_E_L_anti_pent_reduction_cyc_dihydropyran	0.51038	0
Phormidolide_BC	E_S_THF_1_MC_21_SC_1	t1_epibis_NHK_down_E_D_syn_pent_reduction_cyc_amide	0.56304	0
Phormidolide_BC	E_S_THF_1_MC_21_SC_2	t1_epibis_NHK_down_E_D_syn_pent_reduction_cyc_thiazole	0.51008	0
Phormidolide_BC	E_S_THF_1_MC_21_SC_3	t1_epibis_NHK_down_E_D_syn_pent_reduction_cyc_dihydropyran	0.50618	0
Phormidolide_BC	E_S_THF_1_MC_22_SC_1	t1_epibis_NHK_down_E_D_anti_pent_reduction_cyc_amide	0.5678	0
Phormidolide_BC	E_S_THF_1_MC_22_SC_2	t1_epibis_NHK_down_E_D_anti_pent_reduction_cyc_thiazole	0.51208	0
Phormidolide_BC	E_S_THF_1_MC_22_SC_3	t1_epibis_NHK_down_E_D_anti_pent_reduction_cyc_dihydropyran	0.50985	0
Phormidolide_BC	E_S_THF_1_MC_23_SC_1	t1_epibis_NHK_down_E_L_syn_hex_reduction_cyc_amide	0.56055	0
Phormidolide_BC	E_S_THF_1_MC_23_SC_2	t1_epibis_NHK_down_E_L_syn_hex_reduction_cyc_thiazole	0.51641	0
Phormidolide_BC	E_S_THF_1_MC_23_SC_3	t1_epibis_NHK_down_E_L_syn_hex_reduction_cyc_dihydropyran	0.50928	0
Phormidolide_BC	E_S_THF_1_MC_24_SC_1	t1_epibis_NHK_down_E_L_anti_hex_reduction_cyc_amide	0.57154	0
Phormidolide_BC	E_S_THF_1_MC_24_SC_2	t1_epibis_NHK_down_E_L_anti_hex_reduction_cyc_thiazole	0.51746	0
Phormidolide_BC	E_S_THF_1_MC_24_SC_3	t1_epibis_NHK_down_E_L_anti_hex_reduction_cyc_dihydropyran	0.51589	0
Phormidolide_BC	E_S_THF_1_MC_25_SC_1	t1_epibis_NHK_down_E_D_syn_hex_reduction_cyc_amide	0.56108	0
Phormidolide_BC	E_S_THF_1_MC_25_SC_2	t1_epibis_NHK_down_E_D_syn_hex_reduction_cyc_thiazole	0.50643	0
Phormidolide_BC	E_S_THF_1_MC_25_SC_3	t1_epibis_NHK_down_E_D_syn_hex_reduction_cyc_dihydropyran	0.50255	0
Phormidolide_BC	E_S_THF_1_MC_26_SC_1	t1_epibis_NHK_down_E_D_anti_hex_reduction_cyc_amide	0.57609	0
Phormidolide_BC	E_S_THF_1_MC_26_SC_2	t1_epibis_NHK_down_E_D_anti_hex_reduction_cyc_thiazole	0.5216	0
Phormidolide_BC	E_S_THF_1_MC_26_SC_3	t1_epibis_NHK_down_E_D_anti_hex_reduction_cyc_dihydropyran	0.51746	0
Phormidolide_BC	E_S_THF_1_MC_27_SC_1	t1_epibis_NHK_down_E_L_inv_Cl_pent_amide	0.63967	0.63967
Phormidolide_BC	E_S_THF_1_MC_27_SC_2	t1_epibis_NHK_down_E_L_inv_Cl_pent_thiazole	0.57258	0.57258
Phormidolide_BC	E_S_THF_1_MC_27_SC_3	t1_epibis_NHK_down_E_L_inv_Cl_pent_dihydropyran	0.57015	0.57015
Phormidolide_BC	E_S_THF_1_MC_28_SC_1	t1_epibis_NHK_down_E_D_inv_Cl_pent_amide	0.64613	0
Phormidolide_BC	E_S_THF_1_MC_28_SC_2	t1_epibis_NHK_down_E_D_inv_Cl_pent_thiazole	0.5864	0
Phormidolide_BC	E_S_THF_1_MC_28_SC_3	t1_epibis_NHK_down_E_D_inv_Cl_pent_dihydropyran	0.5835	0
Phormidolide_BC	E_S_THF_1_MC_29_SC_1	t1_epibis_NHK_down_E_L_inv_Cl_hex_amide	0.63073	0
Phormidolide_BC	E_S_THF_1_MC_29_SC_2	t1_epibis_NHK_down_E_L_inv_Cl_hex_thiazole	0.56632	0
Phormidolide_BC	E_S_THF_1_MC_29_SC_3	t1_epibis_NHK_down_E_L_inv_Cl_hex_dihydropyran	0.56764	0
Phormidolide_BC	E_S_THF_1_MC_30_SC_1	t1_epibis_NHK_down_E_D_inv_Cl_hex_amide	0.64292	0
Phormidolide_BC	E_S_THF_1_MC_30_SC_2	t1_epibis_NHK_down_E_D_inv_Cl_hex_thiazole	0.57854	0
Phormidolide_BC	E_S_THF_1_MC_30_SC_3	t1_epibis_NHK_down_E_D_inv_Cl_hex_dihydropyran	0.57268	0
Phormidolide_BC	E_S_THF_1_MC_31_SC_1	t1_epibis_NHK_down_E_krische_R_S_amide	0.62384	0
Phormidolide_BC	E_S_THF_1_MC_31_SC_2	t1_epibis_NHK_down_E_krische_R_S_thiazole	0.55179	0
Phormidolide_BC	E_S_THF_1_MC_31_SC_3	t1_epibis_NHK_down_E_krische_R_S_dihydropyran	0.54963	0
Phormidolide_BC	E_S_THF_1_MC_32_SC_1	t1_epibis_NHK_down_E_decanoic_acid_amide	0.65164	0
Phormidolide_BC	E_S_THF_1_MC_32_SC_2	t1_epibis_NHK_down_E_decanoic_acid_thiazole	0.5748	0
Phormidolide_BC	E_S_THF_1_MC_32_SC_3	t1_epibis_NHK_down_E_decanoic_acid_dihydropyran	0.5708	0
Phormidolide_BC	Z_S_THF_1_MC_1_SC_1	t1_epibis_NHK_down_Z_L_Cl_Pent_amide	0.62227	0
Phormidolide_BC	Z_S_THF_1_MC_1_SC_2	t1_epibis_NHK_down_Z_L_Cl_Pent_thiazole	0.57163	0
Phormidolide_BC	Z_S_THF_1_MC_1_SC_3	t1_epibis_NHK_down_Z_L_Cl_Pent_dihydropyran	0.55743	0
Phormidolide_BC	Z_S_THF_1_MC_2_SC_1	t1_epibis_NHK_down_Z_D_Cl_Pent_amide	0.61715	0
Phormidolide_BC	Z_S_THF_1_MC_2_SC_2	t1_epibis_NHK_down_Z_D_Cl_Pent_thiazole	0.56163	0
Phormidolide_BC	Z_S_THF_1_MC_2_SC_3	t1_epibis_NHK_down_Z_D_Cl_Pent_dihydropyran	0.55232	0
Phormidolide_BC	Z_S_THF_1_MC_3_SC_1	t1_epibis_NHK_down_Z_L_F_Pent_amide	0.62683	0
Phormidolide_BC	Z_S_THF_1_MC_3_SC_2	t1_epibis_NHK_down_Z_L_F_Pent_thiazole	0.54974	0
Phormidolide_BC	Z_S_THF_1_MC_3_SC_3	t1_epibis_NHK_down_Z_L_F_Pent_dihydropyran	0.56962	0
Phormidolide_BC	Z_S_THF_1_MC_4_SC_1	t1_epibis_NHK_down_Z_D_F_Pent_amide	0.61337	0
Phormidolide_BC	Z_S_THF_1_MC_4_SC_2	t1_epibis_NHK_down_Z_D_F_Pent_thiazole	0.5538	0
Phormidolide_BC	Z_S_THF_1_MC_4_SC_3	t1_epibis_NHK_down_Z_D_F_Pent_dihydropyran	0.55076	0
Phormidolide_BC	Z_S_THF_1_MC_5_SC_1	t1_epibis_NHK_down_Z_L_SCF3_Pent_amide	0.5973	0
Phormidolide_BC	Z_S_THF_1_MC_5_SC_2	t1_epibis_NHK_down_Z_L_SCF3_Pent_thiazole	0.54346	0
Phormidolide_BC	Z_S_THF_1_MC_5_SC_3	t1_epibis_NHK_down_Z_L_SCF3_Pent_dihydropyran	0.5381	0
Phormidolide_BC	Z_S_THF_1_MC_6_SC_1	t1_epibis_NHK_down_Z_D_SCF3_Pent_amide	0.58741	0
Phormidolide_BC	Z_S_THF_1_MC_6_SC_2	t1_epibis_NHK_down_Z_D_SCF3_Pent_thiazole	0.53181	0
Phormidolide_BC	Z_S_THF_1_MC_6_SC_3	t1_epibis_NHK_down_Z_D_SCF3_Pent_dihydropyran	0.5267	0
Phormidolide_BC	Z_S_THF_1_MC_7_SC_1	t1_epibis_NHK_down_Z_L_Cl_Hex_amide	0.63168	0
Phormidolide_BC	Z_S_THF_1_MC_7_SC_2	t1_epibis_NHK_down_Z_L_Cl_Hex_thiazole	0.57402	0
Phormidolide_BC	Z_S_THF_1_MC_7_SC_3	t1_epibis_NHK_down_Z_L_Cl_Hex_dihydropyran	0.56602	0
Phormidolide_BC	Z_S_THF_1_MC_8_SC_1	t1_epibis_NHK_down_Z_D_Cl_Hex_amide	0.62392	0
Phormidolide_BC	Z_S_THF_1_MC_8_SC_2	t1_epibis_NHK_down_Z_D_Cl_Hex_thiazole	0.56187	0
Phormidolide_BC	Z_S_THF_1_MC_8_SC_3	t1_epibis_NHK_down_Z_D_Cl_Hex_dihydropyran	0.55978	0
Phormidolide_BC	Z_S_THF_1_MC_9_SC_1	t1_epibis_NHK_down_Z_L_F_Hex_amide	0.63385	0
Phormidolide_BC	Z_S_THF_1_MC_9_SC_2	t1_epibis_NHK_down_Z_L_F_Hex_thiazole	0.57369	0
Phormidolide_BC	Z_S_THF_1_MC_9_SC_3	t1_epibis_NHK_down_Z_L_F_Hex_dihydropyran	0.56966	0
Phormidolide_BC	Z_S_THF_1_MC_10_SC_1	t1_epibis_NHK_down_Z_D_F_Hex_amide	0.62035	0
Phormidolide_BC	Z_S_THF_1_MC_10_SC_2	t1_epibis_NHK_down_Z_D_F_Hex_thiazole	0.56202	0
Phormidolide_BC	Z_S_THF_1_MC_10_SC_3	t1_epibis_NHK_down_Z_D_F_Hex_dihydropyran	0.55805	0
Phormidolide_BC	Z_S_THF_1_MC_11_SC_1	t1_epibis_NHK_down_Z_L_SCF3_Hex_amide	0.59927	0
Phormidolide_BC	Z_S_THF_1_MC_11_SC_2	t1_epibis_NHK_down_Z_L_SCF3_Hex_thiazole	0.54587	0
Phormidolide_BC	Z_S_THF_1_MC_11_SC_3	t1_epibis_NHK_down_Z_L_SCF3_Hex_dihydropyran	0.53794	0
Phormidolide_BC	Z_S_THF_1_MC_12_SC_1	t1_epibis_NHK_down_Z_D_SCF3_Hex_amide	0.58499	0
Phormidolide_BC	Z_S_THF_1_MC_12_SC_2	t1_epibis_NHK_down_Z_D_SCF3_Hex_thiazole	0.53156	0
Phormidolide_BC	Z_S_THF_1_MC_12_SC_3	t1_epibis_NHK_down_Z_D_SCF3_Hex_dihydropyran	0.52438	0
Phormidolide_BC	Z_S_THF_1_MC_13_SC_1	t1_epibis_NHK_down_Z_propdiol_S_oxazolidinone_felkin_allyl_amide	0.64358	0
Phormidolide_BC	Z_S_THF_1_MC_13_SC_2	t1_epibis_NHK_down_Z_propdiol_S_oxazolidinone_felkin_allyl_thiazole	0.58335	0
Phormidolide_BC	Z_S_THF_1_MC_13_SC_3	t1_epibis_NHK_down_Z_propdiol_S_oxazolidinone_felkin_allyl_dihydropyran	0.58131	0
Phormidolide_BC	Z_S_THF_1_MC_14_SC_1	t1_epibis_NHK_down_Z_propdiol_S_oxazolidinone_antifelkin_allyl_amide	0.63395	0
Phormidolide_BC	Z_S_THF_1_MC_14_SC_2	t1_epibis_NHK_down_Z_propdiol_S_oxazolidinone_antifelkin_allyl_thiazole	0.57716	0
Phormidolide_BC	Z_S_THF_1_MC_14_SC_3	t1_epibis_NHK_down_Z_propdiol_S_oxazolidinone_antifelkin_allyl_dihydropyran	0.57196	0
Phormidolide_BC	Z_S_THF_1_MC_15_SC_1	t1_epibis_NHK_down_Z_R_ester_S_oxazolidinone_felkin_allyl_amide	0.63675	0
Phormidolide_BC	Z_S_THF_1_MC_15_SC_2	t1_epibis_NHK_down_Z_R_ester_S_oxazolidinone_felkin_allyl_thiazole	0.57875	0
Phormidolide_BC	Z_S_THF_1_MC_15_SC_3	t1_epibis_NHK_down_Z_R_ester_S_oxazolidinone_felkin_allyl_dihydropyran	0.56885	0
Phormidolide_BC	Z_S_THF_1_MC_16_SC_1	t1_epibis_NHK_down_Z_R_ester_S_oxazolidinone_antifelkin_allyl_amide	0.63111	0
Phormidolide_BC	Z_S_THF_1_MC_16_SC_2	t1_epibis_NHK_down_Z_R_ester_S_oxazolidinone_antifelkin_allyl_thiazole	0.57576	0
Phormidolide_BC	Z_S_THF_1_MC_16_SC_3	t1_epibis_NHK_down_Z_R_ester_S_oxazolidinone_antifelkin_allyl_dihydropyran	0.57135	0
Phormidolide_BC	Z_S_THF_1_MC_17_SC_1	t1_epibis_NHK_down_Z_S_ester_S_oxazolidinone_felkin_allyl_amide	0.64063	0
Phormidolide_BC	Z_S_THF_1_MC_17_SC_2	t1_epibis_NHK_down_Z_S_ester_S_oxazolidinone_felkin_allyl_thiazole	0.58224	0
Phormidolide_BC	Z_S_THF_1_MC_17_SC_3	t1_epibis_NHK_down_Z_S_ester_S_oxazolidinone_felkin_allyl_dihydropyran	0.57743	0
Phormidolide_BC	Z_S_THF_1_MC_18_SC_1	t1_epibis_NHK_down_Z_S_ester_S_oxazolidinone_antifelkin_allyl_amide	0.62693	0
Phormidolide_BC	Z_S_THF_1_MC_18_SC_2	t1_epibis_NHK_down_Z_S_ester_S_oxazolidinone_antifelkin_allyl_thiazole	0.57367	0
Phormidolide_BC	Z_S_THF_1_MC_18_SC_3	t1_epibis_NHK_down_Z_S_ester_S_oxazolidinone_antifelkin_allyl_dihydropyran	0.57143	0
Phormidolide_BC	Z_S_THF_1_MC_19_SC_1	t1_epibis_NHK_down_Z_L_syn_pent_reduction_cyc_amide	0.57532	0
Phormidolide_BC	Z_S_THF_1_MC_19_SC_2	t1_epibis_NHK_down_Z_L_syn_pent_reduction_cyc_thiazole	0.52893	0
Phormidolide_BC	Z_S_THF_1_MC_19_SC_3	t1_epibis_NHK_down_Z_L_syn_pent_reduction_cyc_dihydropyran	0.52192	0
Phormidolide_BC	Z_S_THF_1_MC_20_SC_1	t1_epibis_NHK_down_Z_L_anti_pent_reduction_cyc_amide	0.57675	0
Phormidolide_BC	Z_S_THF_1_MC_20_SC_2	t1_epibis_NHK_down_Z_L_anti_pent_reduction_cyc_thiazole	0.52235	0
Phormidolide_BC	Z_S_THF_1_MC_20_SC_3	t1_epibis_NHK_down_Z_L_anti_pent_reduction_cyc_dihydropyran	0.52084	0
Phormidolide_BC	Z_S_THF_1_MC_21_SC_1	t1_epibis_NHK_down_Z_D_syn_pent_reduction_cyc_amide	0.56579	0
Phormidolide_BC	Z_S_THF_1_MC_21_SC_2	t1_epibis_NHK_down_Z_D_syn_pent_reduction_cyc_thiazole	0.51569	0
Phormidolide_BC	Z_S_THF_1_MC_21_SC_3	t1_epibis_NHK_down_Z_D_syn_pent_reduction_cyc_dihydropyran	0.50679	0
Phormidolide_BC	Z_S_THF_1_MC_22_SC_1	t1_epibis_NHK_down_Z_D_anti_pent_reduction_cyc_amide	0.57323	0
Phormidolide_BC	Z_S_THF_1_MC_22_SC_2	t1_epibis_NHK_down_Z_D_anti_pent_reduction_cyc_thiazole	0.51804	0
Phormidolide_BC	Z_S_THF_1_MC_22_SC_3	t1_epibis_NHK_down_Z_D_anti_pent_reduction_cyc_dihydropyran	0.51414	0
Phormidolide_BC	Z_S_THF_1_MC_23_SC_1	t1_epibis_NHK_down_Z_L_syn_hex_reduction_cyc_amide	0.57073	0
Phormidolide_BC	Z_S_THF_1_MC_23_SC_2	t1_epibis_NHK_down_Z_L_syn_hex_reduction_cyc_thiazole	0.51872	0
Phormidolide_BC	Z_S_THF_1_MC_23_SC_3	t1_epibis_NHK_down_Z_L_syn_hex_reduction_cyc_dihydropyran	0.51382	0
Phormidolide_BC	Z_S_THF_1_MC_24_SC_1	t1_epibis_NHK_down_Z_L_anti_hex_reduction_cyc_amide	0.56958	0
Phormidolide_BC	Z_S_THF_1_MC_24_SC_2	t1_epibis_NHK_down_Z_L_anti_hex_reduction_cyc_thiazole	0.52121	0
Phormidolide_BC	Z_S_THF_1_MC_24_SC_3	t1_epibis_NHK_down_Z_L_anti_hex_reduction_cyc_dihydropyran	0.51324	0
Phormidolide_BC	Z_S_THF_1_MC_25_SC_1	t1_epibis_NHK_down_Z_D_syn_hex_reduction_cyc_amide	0.56938	0
Phormidolide_BC	Z_S_THF_1_MC_25_SC_2	t1_epibis_NHK_down_Z_D_syn_hex_reduction_cyc_thiazole	0.51507	0
Phormidolide_BC	Z_S_THF_1_MC_25_SC_3	t1_epibis_NHK_down_Z_D_syn_hex_reduction_cyc_dihydropyran	0.50967	0
Phormidolide_BC	Z_S_THF_1_MC_26_SC_1	t1_epibis_NHK_down_Z_D_anti_hex_reduction_cyc_amide	0.57667	0
Phormidolide_BC	Z_S_THF_1_MC_26_SC_2	t1_epibis_NHK_down_Z_D_anti_hex_reduction_cyc_thiazole	0.5213	0
Phormidolide_BC	Z_S_THF_1_MC_26_SC_3	t1_epibis_NHK_down_Z_D_anti_hex_reduction_cyc_dihydropyran	0.51728	0
Phormidolide_BC	Z_S_THF_1_MC_27_SC_1	t1_epibis_NHK_down_Z_L_inv_Cl_pent_amide	0.64083	0
Phormidolide_BC	Z_S_THF_1_MC_27_SC_2	t1_epibis_NHK_down_Z_L_inv_Cl_pent_thiazole	0.57427	0
Phormidolide_BC	Z_S_THF_1_MC_27_SC_3	t1_epibis_NHK_down_Z_L_inv_Cl_pent_dihydropyran	0.57181	0
Phormidolide_BC	Z_S_THF_1_MC_28_SC_1	t1_epibis_NHK_down_Z_D_inv_Cl_pent_amide	0.6579	0
Phormidolide_BC	Z_S_THF_1_MC_28_SC_2	t1_epibis_NHK_down_Z_D_inv_Cl_pent_thiazole	0.59204	0
Phormidolide_BC	Z_S_THF_1_MC_28_SC_3	t1_epibis_NHK_down_Z_D_inv_Cl_pent_dihydropyran	0.58589	0
Phormidolide_BC	Z_S_THF_1_MC_29_SC_1	t1_epibis_NHK_down_Z_L_inv_Cl_hex_amide	0.63571	0
Phormidolide_BC	Z_S_THF_1_MC_29_SC_2	t1_epibis_NHK_down_Z_L_inv_Cl_hex_thiazole	0.57716	0
Phormidolide_BC	Z_S_THF_1_MC_29_SC_3	t1_epibis_NHK_down_Z_L_inv_Cl_hex_dihydropyran	0.57248	0
Phormidolide_BC	Z_S_THF_1_MC_30_SC_1	t1_epibis_NHK_down_Z_D_inv_Cl_hex_amide	0.64708	0
Phormidolide_BC	Z_S_THF_1_MC_30_SC_2	t1_epibis_NHK_down_Z_D_inv_Cl_hex_thiazole	0.58972	0
Phormidolide_BC	Z_S_THF_1_MC_30_SC_3	t1_epibis_NHK_down_Z_D_inv_Cl_hex_dihydropyran	0.5879	0
Phormidolide_BC	Z_S_THF_1_MC_31_SC_1	t1_epibis_NHK_down_Z_krische_R_S_amide	0.63503	0
Phormidolide_BC	Z_S_THF_1_MC_31_SC_2	t1_epibis_NHK_down_Z_krische_R_S_thiazole	0.56646	0
Phormidolide_BC	Z_S_THF_1_MC_31_SC_3	t1_epibis_NHK_down_Z_krische_R_S_dihydropyran	0.55322	0
Phormidolide_BC	Z_S_THF_1_MC_32_SC_1	t1_epibis_NHK_down_Z_decanoic_acid_amide	0.65516	0
Phormidolide_BC	Z_S_THF_1_MC_32_SC_2	t1_epibis_NHK_down_Z_decanoic_acid_thiazole	0.57963	0
Phormidolide_BC	Z_S_THF_1_MC_32_SC_3	t1_epibis_NHK_down_Z_decanoic_acid_dihydropyran	0.57606	0
Phormidolide_BC	E_S_THF_2_MC_1_SC_1	t2_NHK_down_E_L_Cl_Pent_amide	0.49579	0
Phormidolide_BC	E_S_THF_2_MC_1_SC_2	t2_NHK_down_E_L_Cl_Pent_thiazole	0.47952	0
Phormidolide_BC	E_S_THF_2_MC_1_SC_3	t2_NHK_down_E_L_Cl_Pent_dihydropyran	0.47316	0
Phormidolide_BC	E_S_THF_2_MC_2_SC_1	t2_NHK_down_E_D_Cl_Pent_amide	0.47912	0
Phormidolide_BC	E_S_THF_2_MC_2_SC_2	t2_NHK_down_E_D_Cl_Pent_thiazole	0.4607	0
Phormidolide_BC	E_S_THF_2_MC_2_SC_3	t2_NHK_down_E_D_Cl_Pent_dihydropyran	0.46486	0
Phormidolide_BC	E_S_THF_2_MC_3_SC_1	t2_NHK_down_E_L_F_Pent_amide	0.49826	0
Phormidolide_BC	E_S_THF_2_MC_3_SC_2	t2_NHK_down_E_L_F_Pent_thiazole	0.47672	0
Phormidolide_BC	E_S_THF_2_MC_3_SC_3	t2_NHK_down_E_L_F_Pent_dihydropyran	0.47255	0
Phormidolide_BC	E_S_THF_2_MC_4_SC_1	t2_NHK_down_E_D_F_Pent_amide	0.48535	0
Phormidolide_BC	E_S_THF_2_MC_4_SC_2	t2_NHK_down_E_D_F_Pent_thiazole	0.46276	0
Phormidolide_BC	E_S_THF_2_MC_4_SC_3	t2_NHK_down_E_D_F_Pent_dihydropyran	0.45975	0
Phormidolide_BC	E_S_THF_2_MC_5_SC_1	t2_NHK_down_E_L_SCF3_Pent_amide	0.47091	0
Phormidolide_BC	E_S_THF_2_MC_5_SC_2	t2_NHK_down_E_L_SCF3_Pent_thiazole	0.4532	0
Phormidolide_BC	E_S_THF_2_MC_5_SC_3	t2_NHK_down_E_L_SCF3_Pent_dihydropyran	0.44844	0
Phormidolide_BC	E_S_THF_2_MC_6_SC_1	t2_NHK_down_E_D_SCF3_Pent_amide	0.46169	0
[truncated: 3,248 more rows]

## Sheet: Supp Fig 6
NP_ID	pML_ID (see supp info)	pML_computational_ID	Cs
[truncated: 62,208 more rows]

[truncated: 7 more sheets: Supp Table 1-2 in-silico, Supp Table 1-2 synthesized, Supp Table 1-2 NPs, Supplementary_Table_3, data for Supp. Table 4 & Fig. 8, Supp. Table 4, Supp Figure 8]
